# Supplementary material for: HucMSC-EVs Facilitate In Vitro Development of Maternally Aged Preantral Follicles and Oocytes
Source: Stem Cell Rev Rep. 2023 Mar 2;19(5):1427–48. doi: 10.1007/s12015-022-10495-w (PMC10366269; doi:10.1007/s12015-022-10495-w)
Supplement: Supplementary file 9 — Primers used in the study for qPCR analysis. (XLSX 10.4 KB) [file 12015_2022_10495_MOESM5_ESM.xlsx]

## Sheet: Sheet1
genes		primer sequence
Actin	F	CCGTAAAGACCTCTATGCC
	R	CTCAGTAACAGTCCGCCTA
Star	F	ATGTTCCTCGCTACGTTCAAG
	R	CCCAGTGCTCTCCAGTTGAG
Zp3	F	CATCTCAAAGTCGCGCCAG
	R	GCCTGCGGTTTCGAGAAAC
Sirt1	F	CGCTGTGGCAGATTGTTATTAA
	R	TTGATCTGAAGTCAGGAATCCC
3β-HSD	F	TATTCTCGGTTGTACGGGCAA
	R	GTGCTACCTGTCAGTGTGACC
Bax	F	CCGGCGAATTGGAGATGAACT
	R	CCAGCCCATGATGGTTCTGAT
Zar1	F	TCGGTGCAGTGTTCACTCG
	R	CTACGGTCTGCCAGGATCG
Cyp11a1	F	AGGTCCTTCAATGAGATCCCTT
	R	TCCCTGTAAATGGGGCCATAC
Nobox	F	AAGACCCGAACCCTGTACC
	R	CTCATGGCGTTTGTCACTGTC
Gdf9	F	TCTTAGTAGCCTTAGCTCTCAGG
	R	TGTCAGTCCCATCTACAGGCA
Zp3	F	CATCTCAAAGTCGCGCCAG
	R	GCCTGCGGTTTCGAGAAAC
Bmp15	F	TCCTTGCTGACGACCCTACAT
	R	TACCTCAGGGGATAGCCTTGG
Kitl	F	GAATCTCCGAAGAGGCCAGAA
	R	GCTGCAACAGGGGGTAACAT
Fshr	F	CCTTGCTCCTGGTCTCCTTG
	R	CTCGGTCACCTTGCTATCTTG
