# Supplementary material for: HucMSC-EVs Facilitate In Vitro Development of Maternally Aged Preantral Follicles and Oocytes
Source: Stem Cell Rev Rep. 2023 Mar 2;19(5):1427–48. doi: 10.1007/s12015-022-10495-w (PMC10366269; doi:10.1007/s12015-022-10495-w)
Supplement: Supplementary file 10 — List of proteins identified by proteomic analysis of HucMSC-EVs. (XLSX 132 KB) [file 12015_2022_10495_MOESM6_ESM.xlsx]

## Sheet: proteinGroups
Protein IDs	Fasta headers	Number of proteins	Peptides	Razor + unique peptides	Unique peptides	Sequence coverage [%]	Mol. weight [kDa]	Intensity	Intensity HUCMSC_EXO_1	Intensity HUCMSC_EXO_2	Intensity HUCMSC_EXO_3	Reverse	Potential contaminant
sp|P01619|KV320_HUMAN;sp|A0A0C4DH25|KVD20_HUMAN	sp|P01619|KV320_HUMAN Immunoglobulin kappa variable 3-20 OS=Homo sapiens OX=9606 GN=IGKV3-20 PE=1 SV=2;sp|A0A0C4DH25|KVD20_HUMAN Immunoglobulin kappa variable 3D-20 OS=Homo sapiens OX=9606 GN=IGKV3D-20 PE=3 SV=1	2	1	1	1	13.8	12.557	115180000	39991000	53753000	21436000
sp|A0AVT1|UBA6_HUMAN	sp|A0AVT1|UBA6_HUMAN Ubiquitin-like modifier-activating enzyme 6 OS=Homo sapiens OX=9606 GN=UBA6 PE=1 SV=1	1	2	2	2	1.8	117.97	76108000	15540000	0	60569000
sp|A6NHL2|TBAL3_HUMAN	sp|A6NHL2|TBAL3_HUMAN Tubulin alpha chain-like 3 OS=Homo sapiens OX=9606 GN=TUBAL3 PE=1 SV=2	1	3	1	1	7.4	49.908	169260000	169260000	0	0
sp|A8K2U0|A2ML1_HUMAN	sp|A8K2U0|A2ML1_HUMAN Alpha-2-macroglobulin-like protein 1 OS=Homo sapiens OX=9606 GN=A2ML1 PE=1 SV=3	1	7	7	7	5.6	161.1	334090000	0	334090000	0
sp|B2RPK0|HGB1A_HUMAN;sp|P09429|HMGB1_HUMAN	sp|B2RPK0|HGB1A_HUMAN Putative high mobility group protein B1-like 1 OS=Homo sapiens OX=9606 GN=HMGB1P1 PE=5 SV=1;sp|P09429|HMGB1_HUMAN High mobility group protein B1 OS=Homo sapiens OX=9606 GN=HMGB1 PE=1 SV=3	2	2	2	2	10	24.238	178820000	34177000	76832000	67811000
sp|Q99613|EIF3C_HUMAN;sp|B5ME19|EIFCL_HUMAN	sp|Q99613|EIF3C_HUMAN Eukaryotic translation initiation factor 3 subunit C OS=Homo sapiens OX=9606 GN=EIF3C PE=1 SV=1;sp|B5ME19|EIFCL_HUMAN Eukaryotic translation initiation factor 3 subunit C-like protein OS=Homo sapiens OX=9606 GN=EIF3CL PE=1 SV=1	2	2	2	2	2.1	105.34	94495000	28654000	43389000	22452000
sp|P15121|ALDR_HUMAN;sp|C9JRZ8|AK1BF_HUMAN	sp|P15121|ALDR_HUMAN Aldo-keto reductase family 1 member B1 OS=Homo sapiens OX=9606 GN=AKR1B1 PE=1 SV=3;sp|C9JRZ8|AK1BF_HUMAN Aldo-keto reductase family 1 member B15 OS=Homo sapiens OX=9606 GN=AKR1B15 PE=1 SV=2	2	1	1	1	2.5	35.853	343730000	96263000	115910000	131560000
sp|Q13765|NACA_HUMAN;sp|E9PAV3|NACAM_HUMAN	sp|Q13765|NACA_HUMAN Nascent polypeptide-associated complex subunit alpha OS=Homo sapiens OX=9606 GN=NACA PE=1 SV=1;sp|E9PAV3|NACAM_HUMAN Nascent polypeptide-associated complex subunit alpha, muscle-specific form OS=Homo sapiens OX=9606 GN=NACA PE=1 SV=1	2	1	1	1	6.5	23.384	63657000	0	63657000	0
sp|F5H4B4|F227A_HUMAN	sp|F5H4B4|F227A_HUMAN Protein FAM227A OS=Homo sapiens OX=9606 GN=FAM227A PE=1 SV=1	1	1	1	1	1.6	66.188	469110000	152690000	165220000	151210000
sp|O00159|MYO1C_HUMAN	sp|O00159|MYO1C_HUMAN Unconventional myosin-Ic OS=Homo sapiens OX=9606 GN=MYO1C PE=1 SV=4	1	20	20	20	22.6	121.68	7110000000	2138200000	2365700000	2606100000
sp|O00161|SNP23_HUMAN	sp|O00161|SNP23_HUMAN Synaptosomal-associated protein 23 OS=Homo sapiens OX=9606 GN=SNAP23 PE=1 SV=1	1	5	5	5	34.1	23.354	1668500000	520160000	666210000	482160000
sp|O00186|STXB3_HUMAN	sp|O00186|STXB3_HUMAN Syntaxin-binding protein 3 OS=Homo sapiens OX=9606 GN=STXBP3 PE=1 SV=2	1	7	7	7	12	67.764	938930000	279660000	313460000	345810000
sp|O00194|RB27B_HUMAN	sp|O00194|RB27B_HUMAN Ras-related protein Rab-27B OS=Homo sapiens OX=9606 GN=RAB27B PE=1 SV=4	1	1	1	1	5	24.608	648930000	221220000	252100000	175600000
sp|O00232|PSD12_HUMAN	sp|O00232|PSD12_HUMAN 26S proteasome non-ATPase regulatory subunit 12 OS=Homo sapiens OX=9606 GN=PSMD12 PE=1 SV=3	1	2	2	2	4.8	52.904	196670000	52324000	73163000	71179000
sp|O00299|CLIC1_HUMAN	sp|O00299|CLIC1_HUMAN Chloride intracellular channel protein 1 OS=Homo sapiens OX=9606 GN=CLIC1 PE=1 SV=4	1	10	10	10	55.6	26.922	8136100000	2361500000	3486800000	2287800000
sp|O00338|ST1C2_HUMAN	sp|O00338|ST1C2_HUMAN Sulfotransferase 1C2 OS=Homo sapiens OX=9606 GN=SULT1C2 PE=1 SV=1	1	1	1	1	3.4	34.88	125720000	29521000	47168000	49035000
sp|O00339|MATN2_HUMAN	sp|O00339|MATN2_HUMAN Matrilin-2 OS=Homo sapiens OX=9606 GN=MATN2 PE=1 SV=4	1	3	3	3	4.5	106.84	243260000	77840000	107700000	57713000
sp|O00391|QSOX1_HUMAN	sp|O00391|QSOX1_HUMAN Sulfhydryl oxidase 1 OS=Homo sapiens OX=9606 GN=QSOX1 PE=1 SV=3	1	7	7	7	10.8	82.577	1112600000	273760000	421200000	417600000
sp|O00410|IPO5_HUMAN	sp|O00410|IPO5_HUMAN Importin-5 OS=Homo sapiens OX=9606 GN=IPO5 PE=1 SV=4	1	4	4	4	5.5	123.63	225650000	53455000	69579000	102610000
sp|O00429|DNM1L_HUMAN	sp|O00429|DNM1L_HUMAN Dynamin-1-like protein OS=Homo sapiens OX=9606 GN=DNM1L PE=1 SV=2	1	1	1	1	1.4	81.876	49154000	24923000	0	24230000
sp|O00468|AGRIN_HUMAN	sp|O00468|AGRIN_HUMAN Agrin OS=Homo sapiens OX=9606 GN=AGRN PE=1 SV=6	1	15	15	15	9.3	217.32	4583900000	1396600000	1547600000	1639800000
sp|O00487|PSDE_HUMAN	sp|O00487|PSDE_HUMAN 26S proteasome non-ATPase regulatory subunit 14 OS=Homo sapiens OX=9606 GN=PSMD14 PE=1 SV=1	1	1	1	1	4.2	34.577	52265000	25025000	27241000	0
sp|O00560|SDCB1_HUMAN	sp|O00560|SDCB1_HUMAN Syntenin-1 OS=Homo sapiens OX=9606 GN=SDCBP PE=1 SV=1	1	8	8	8	44	32.444	15466000000	4804600000	5471400000	5190500000
sp|O00571|DDX3X_HUMAN;sp|O15523|DDX3Y_HUMAN	sp|O00571|DDX3X_HUMAN ATP-dependent RNA helicase DDX3X OS=Homo sapiens OX=9606 GN=DDX3X PE=1 SV=3;sp|O15523|DDX3Y_HUMAN ATP-dependent RNA helicase DDX3Y OS=Homo sapiens OX=9606 GN=DDX3Y PE=1 SV=2	2	2	2	2	3.3	73.243	293330000	42974000	137980000	112370000
sp|O00622|CCN1_HUMAN	sp|O00622|CCN1_HUMAN CCN family member 1 OS=Homo sapiens OX=9606 GN=CCN1 PE=1 SV=1	1	2	2	2	6.3	42.026	477430000	33973000	231670000	211790000
sp|O00629|IMA3_HUMAN	sp|O00629|IMA3_HUMAN Importin subunit alpha-3 OS=Homo sapiens OX=9606 GN=KPNA4 PE=1 SV=1	1	1	1	1	3.3	57.886	116360000	38761000	48788000	28809000
sp|O00754|MA2B1_HUMAN	sp|O00754|MA2B1_HUMAN Lysosomal alpha-mannosidase OS=Homo sapiens OX=9606 GN=MAN2B1 PE=1 SV=3	1	2	2	2	2.3	113.74	162450000	53944000	40763000	67747000
sp|O14493|CLD4_HUMAN;sp|O95484|CLD9_HUMAN;sp|P56747|CLD6_HUMAN;sp|O15551|CLD3_HUMAN	sp|O14493|CLD4_HUMAN Claudin-4 OS=Homo sapiens OX=9606 GN=CLDN4 PE=1 SV=1;sp|O95484|CLD9_HUMAN Claudin-9 OS=Homo sapiens OX=9606 GN=CLDN9 PE=1 SV=1;sp|P56747|CLD6_HUMAN Claudin-6 OS=Homo sapiens OX=9606 GN=CLDN6 PE=1 SV=2;sp|O15551|CLD3_HUMAN Claudin-3 OS=	4	1	1	1	7.7	22.077	309210000	111240000	112380000	85589000
sp|O14495|PLPP3_HUMAN	sp|O14495|PLPP3_HUMAN Phospholipid phosphatase 3 OS=Homo sapiens OX=9606 GN=PLPP3 PE=1 SV=1	1	3	3	3	10.3	35.116	583040000	163010000	204220000	215800000
sp|O14672|ADA10_HUMAN	sp|O14672|ADA10_HUMAN Disintegrin and metalloproteinase domain-containing protein 10 OS=Homo sapiens OX=9606 GN=ADAM10 PE=1 SV=1	1	4	4	4	7.5	84.141	1173600000	440910000	380630000	352040000
sp|O14786|NRP1_HUMAN	sp|O14786|NRP1_HUMAN Neuropilin-1 OS=Homo sapiens OX=9606 GN=NRP1 PE=1 SV=3	1	17	17	17	30.4	103.13	10451000000	2863700000	3737000000	3850500000
sp|O14817|TSN4_HUMAN	sp|O14817|TSN4_HUMAN Tetraspanin-4 OS=Homo sapiens OX=9606 GN=TSPAN4 PE=1 SV=1	1	4	4	4	26.5	26.118	13101000000	4447100000	4344200000	4309700000
sp|O14818|PSA7_HUMAN;sp|Q8TAA3|PSMA8_HUMAN	sp|O14818|PSA7_HUMAN Proteasome subunit alpha type-7 OS=Homo sapiens OX=9606 GN=PSMA7 PE=1 SV=1	2	6	6	6	26.6	27.887	1974300000	682970000	677810000	613470000
sp|O14828|SCAM3_HUMAN	sp|O14828|SCAM3_HUMAN Secretory carrier-associated membrane protein 3 OS=Homo sapiens OX=9606 GN=SCAMP3 PE=1 SV=3	1	1	1	1	4.6	38.287	91980000	27404000	30939000	33638000
sp|O14907|TX1B3_HUMAN	sp|O14907|TX1B3_HUMAN Tax1-binding protein 3 OS=Homo sapiens OX=9606 GN=TAX1BP3 PE=1 SV=2	1	2	2	2	25	13.735	209250000	35581000	91317000	82354000
sp|O14908|GIPC1_HUMAN;sp|Q8TF64|GIPC3_HUMAN	sp|O14908|GIPC1_HUMAN PDZ domain-containing protein GIPC1 OS=Homo sapiens OX=9606 GN=GIPC1 PE=1 SV=2	2	4	4	4	16.2	36.049	320310000	57276000	137850000	125180000
sp|O14936|CSKP_HUMAN	sp|O14936|CSKP_HUMAN Peripheral plasma membrane protein CASK OS=Homo sapiens OX=9606 GN=CASK PE=1 SV=3	1	10	10	10	13.6	105.12	2961200000	848370000	1023000000	1089900000
sp|P19105|ML12A_HUMAN;sp|P24844|MYL9_HUMAN;sp|O14950|ML12B_HUMAN	sp|P19105|ML12A_HUMAN Myosin regulatory light chain 12A OS=Homo sapiens OX=9606 GN=MYL12A PE=1 SV=2;sp|P24844|MYL9_HUMAN Myosin regulatory light polypeptide 9 OS=Homo sapiens OX=9606 GN=MYL9 PE=1 SV=4;sp|O14950|ML12B_HUMAN Myosin regulatory light chain 12B	3	2	2	2	16.4	19.794	164370000	34208000	87997000	42168000
sp|O14964|HGS_HUMAN	sp|O14964|HGS_HUMAN Hepatocyte growth factor-regulated tyrosine kinase substrate OS=Homo sapiens OX=9606 GN=HGS PE=1 SV=1	1	1	1	1	1.3	86.191	120580000	37160000	43851000	39573000
sp|O14980|XPO1_HUMAN	sp|O14980|XPO1_HUMAN Exportin-1 OS=Homo sapiens OX=9606 GN=XPO1 PE=1 SV=1	1	2	2	2	2.3	123.38	54744000	0	37214000	17530000
sp|O15031|PLXB2_HUMAN;sp|O60486|PLXC1_HUMAN	sp|O15031|PLXB2_HUMAN Plexin-B2 OS=Homo sapiens OX=9606 GN=PLXNB2 PE=1 SV=3	2	18	18	17	12.5	205.12	3798400000	1025000000	1410700000	1362700000
sp|O15144|ARPC2_HUMAN	sp|O15144|ARPC2_HUMAN Actin-related protein 2/3 complex subunit 2 OS=Homo sapiens OX=9606 GN=ARPC2 PE=1 SV=1	1	5	5	5	16	34.333	2877800000	1528800000	865990000	482990000
sp|O15145|ARPC3_HUMAN	sp|O15145|ARPC3_HUMAN Actin-related protein 2/3 complex subunit 3 OS=Homo sapiens OX=9606 GN=ARPC3 PE=1 SV=3	1	2	2	2	13.5	20.546	501260000	145750000	180320000	175200000
sp|O15162|PLS1_HUMAN	sp|O15162|PLS1_HUMAN Phospholipid scramblase 1 OS=Homo sapiens OX=9606 GN=PLSCR1 PE=1 SV=1	1	2	2	2	5.3	35.049	0	0	0	0
sp|O15260|SURF4_HUMAN	sp|O15260|SURF4_HUMAN Surfeit locus protein 4 OS=Homo sapiens OX=9606 GN=SURF4 PE=1 SV=3	1	2	2	2	11.5	30.394	249950000	66919000	122750000	60283000
sp|O15294|OGT1_HUMAN	sp|O15294|OGT1_HUMAN UDP-N-acetylglucosamine--peptide N-acetylglucosaminyltransferase 110 kDa subunit OS=Homo sapiens OX=9606 GN=OGT PE=1 SV=3	1	1	1	1	0.9	116.92	646510000	0	277860000	368650000
sp|O15400|STX7_HUMAN	sp|O15400|STX7_HUMAN Syntaxin-7 OS=Homo sapiens OX=9606 GN=STX7 PE=1 SV=4	1	3	3	3	15.3	29.815	212240000	77310000	134930000	0
sp|O15409|FOXP2_HUMAN	sp|O15409|FOXP2_HUMAN Forkhead box protein P2 OS=Homo sapiens OX=9606 GN=FOXP2 PE=1 SV=2	1	1	1	1	1.5	79.918	38347000	0	0	38347000
sp|O15427|MOT4_HUMAN	sp|O15427|MOT4_HUMAN Monocarboxylate transporter 4 OS=Homo sapiens OX=9606 GN=SLC16A3 PE=1 SV=1	1	8	8	8	18.7	49.469	19237000000	5717600000	6251100000	7268000000
sp|O15431|COPT1_HUMAN	sp|O15431|COPT1_HUMAN High affinity copper uptake protein 1 OS=Homo sapiens OX=9606 GN=SLC31A1 PE=1 SV=1	1	2	2	2	15.8	21.09	1525400000	359580000	627390000	538400000
sp|O15439|MRP4_HUMAN	sp|O15439|MRP4_HUMAN Multidrug resistance-associated protein 4 OS=Homo sapiens OX=9606 GN=ABCC4 PE=1 SV=3	1	2	2	2	1.7	149.52	280490000	87160000	84994000	108340000
sp|O15484|CAN5_HUMAN	sp|O15484|CAN5_HUMAN Calpain-5 OS=Homo sapiens OX=9606 GN=CAPN5 PE=1 SV=2	1	3	3	3	6.1	73.168	651960000	196800000	207850000	247310000
sp|O15498|YKT6_HUMAN	sp|O15498|YKT6_HUMAN Synaptobrevin homolog YKT6 OS=Homo sapiens OX=9606 GN=YKT6 PE=1 SV=1	1	3	3	3	21.7	22.417	519360000	171820000	110830000	236710000
sp|O43175|SERA_HUMAN	sp|O43175|SERA_HUMAN D-3-phosphoglycerate dehydrogenase OS=Homo sapiens OX=9606 GN=PHGDH PE=1 SV=4	1	8	8	8	16.9	56.65	1065800000	317260000	462470000	286060000
sp|O43240|KLK10_HUMAN	sp|O43240|KLK10_HUMAN Kallikrein-10 OS=Homo sapiens OX=9606 GN=KLK10 PE=1 SV=3	1	1	1	1	5.4	30.17	74248000	0	74248000	0
sp|O43286|B4GT5_HUMAN	sp|O43286|B4GT5_HUMAN Beta-1,4-galactosyltransferase 5 OS=Homo sapiens OX=9606 GN=B4GALT5 PE=1 SV=1	1	1	1	1	2.1	45.118	91482000	23255000	29506000	38720000
sp|O43294|TGFI1_HUMAN	sp|O43294|TGFI1_HUMAN Transforming growth factor beta-1-induced transcript 1 protein OS=Homo sapiens OX=9606 GN=TGFB1I1 PE=1 SV=2	1	3	3	3	7.4	49.814	486680000	147820000	179560000	159300000
sp|O43491|E41L2_HUMAN;sp|Q9Y2J2|E41L3_HUMAN	sp|O43491|E41L2_HUMAN Band 4.1-like protein 2 OS=Homo sapiens OX=9606 GN=EPB41L2 PE=1 SV=1	2	13	13	13	16.2	112.59	1543800000	441310000	450780000	651750000
sp|O43657|TSN6_HUMAN	sp|O43657|TSN6_HUMAN Tetraspanin-6 OS=Homo sapiens OX=9606 GN=TSPAN6 PE=1 SV=1	1	5	5	5	22.4	27.563	814080000	220330000	271850000	321910000
sp|O43681|GET3_HUMAN	sp|O43681|GET3_HUMAN ATPase GET3 OS=Homo sapiens OX=9606 GN=GET3 PE=1 SV=2	1	1	1	1	2.6	38.792	45176000	0	17140000	28036000
sp|O43707|ACTN4_HUMAN;sp|Q9H254|SPTN4_HUMAN	sp|O43707|ACTN4_HUMAN Alpha-actinin-4 OS=Homo sapiens OX=9606 GN=ACTN4 PE=1 SV=2	2	19	9	9	24.5	104.85	1845400000	427350000	879290000	538730000
sp|O43747|AP1G1_HUMAN	sp|O43747|AP1G1_HUMAN AP-1 complex subunit gamma-1 OS=Homo sapiens OX=9606 GN=AP1G1 PE=1 SV=5	1	3	3	3	3.2	91.35	60268000	19003000	14080000	27185000
sp|O43776|SYNC_HUMAN	sp|O43776|SYNC_HUMAN Asparagine--tRNA ligase, cytoplasmic OS=Homo sapiens OX=9606 GN=NARS1 PE=1 SV=1	1	2	2	2	4.6	62.942	128960000	34094000	48676000	46189000
sp|O43795|MYO1B_HUMAN;sp|Q9UBC5|MYO1A_HUMAN	sp|O43795|MYO1B_HUMAN Unconventional myosin-Ib OS=Homo sapiens OX=9606 GN=MYO1B PE=1 SV=3	2	7	7	7	7.4	131.98	973120000	190470000	357030000	425620000
sp|O43854|EDIL3_HUMAN	sp|O43854|EDIL3_HUMAN EGF-like repeat and discoidin I-like domain-containing protein 3 OS=Homo sapiens OX=9606 GN=EDIL3 PE=1 SV=1	1	23	23	23	59.4	53.764	120440000000	35249000000	35350000000	49837000000
sp|O43865|SAHH2_HUMAN;sp|Q96HN2|SAHH3_HUMAN	sp|O43865|SAHH2_HUMAN S-adenosylhomocysteine hydrolase-like protein 1 OS=Homo sapiens OX=9606 GN=AHCYL1 PE=1 SV=2;sp|Q96HN2|SAHH3_HUMAN Adenosylhomocysteinase 3 OS=Homo sapiens OX=9606 GN=AHCYL2 PE=1 SV=1	2	2	2	2	4.5	58.951	184140000	54794000	59725000	69624000
sp|O60218|AK1BA_HUMAN	sp|O60218|AK1BA_HUMAN Aldo-keto reductase family 1 member B10 OS=Homo sapiens OX=9606 GN=AKR1B10 PE=1 SV=2	1	1	1	1	3.5	36.019	25762000	0	25762000	0
sp|O60245|PCDH7_HUMAN	sp|O60245|PCDH7_HUMAN Protocadherin-7 OS=Homo sapiens OX=9606 GN=PCDH7 PE=1 SV=2	1	3	3	3	3.9	116.07	219840000	73936000	71829000	74074000
sp|Q99755|PI51A_HUMAN;sp|O60331|PI51C_HUMAN;sp|A2A3N6|PIPSL_HUMAN	sp|Q99755|PI51A_HUMAN Phosphatidylinositol 4-phosphate 5-kinase type-1 alpha OS=Homo sapiens OX=9606 GN=PIP5K1A PE=1 SV=1;sp|O60331|PI51C_HUMAN Phosphatidylinositol 4-phosphate 5-kinase type-1 gamma OS=Homo sapiens OX=9606 GN=PIP5K1C PE=1 SV=2;sp|A2A3N6|PI	3	2	2	2	3.7	62.633	248780000	20274000	95843000	132670000
sp|O60361|NDK8_HUMAN	sp|O60361|NDK8_HUMAN Putative nucleoside diphosphate kinase OS=Homo sapiens OX=9606 GN=NME2P1 PE=5 SV=1	1	5	1	1	40.9	15.529	127370000	0	61861000	65513000
sp|O60437|PEPL_HUMAN	sp|O60437|PEPL_HUMAN Periplakin OS=Homo sapiens OX=9606 GN=PPL PE=1 SV=4	1	2	2	2	1.1	204.74	55743000	0	55743000	0
sp|O60462|NRP2_HUMAN	sp|O60462|NRP2_HUMAN Neuropilin-2 OS=Homo sapiens OX=9606 GN=NRP2 PE=1 SV=3	1	13	13	13	17.3	104.83	3326000000	802280000	1182400000	1341300000
sp|O60488|ACSL4_HUMAN;sp|O95573|ACSL3_HUMAN	sp|O60488|ACSL4_HUMAN Long-chain-fatty-acid--CoA ligase 4 OS=Homo sapiens OX=9606 GN=ACSL4 PE=1 SV=2	2	3	3	3	5.8	79.187	395120000	124370000	155880000	114860000
sp|O60493|SNX3_HUMAN	sp|O60493|SNX3_HUMAN Sorting nexin-3 OS=Homo sapiens OX=9606 GN=SNX3 PE=1 SV=3	1	2	2	2	11.7	18.762	117890000	27065000	58985000	31836000
sp|O60522|TDRD6_HUMAN	sp|O60522|TDRD6_HUMAN Tudor domain-containing protein 6 OS=Homo sapiens OX=9606 GN=TDRD6 PE=2 SV=2	1	1	1	1	0.4	236.51	628330000	204440000	181790000	242110000
sp|O60664|PLIN3_HUMAN	sp|O60664|PLIN3_HUMAN Perilipin-3 OS=Homo sapiens OX=9606 GN=PLIN3 PE=1 SV=3	1	2	2	2	8.1	47.074	53556000	42529000	0	11027000
sp|O60669|MOT2_HUMAN	sp|O60669|MOT2_HUMAN Monocarboxylate transporter 2 OS=Homo sapiens OX=9606 GN=SLC16A7 PE=1 SV=2	1	2	2	2	3.6	52.2	558870000	178670000	163590000	216610000
sp|O60701|UGDH_HUMAN	sp|O60701|UGDH_HUMAN UDP-glucose 6-dehydrogenase OS=Homo sapiens OX=9606 GN=UGDH PE=1 SV=1	1	5	5	5	12.8	55.023	934110000	217130000	316540000	400440000
sp|O60716|CTND1_HUMAN	sp|O60716|CTND1_HUMAN Catenin delta-1 OS=Homo sapiens OX=9606 GN=CTNND1 PE=1 SV=1	1	16	16	16	23.1	108.17	4833900000	1479300000	1480300000	1874300000
sp|P41567|EIF1_HUMAN;sp|O60739|EIF1B_HUMAN	sp|P41567|EIF1_HUMAN Eukaryotic translation initiation factor 1 OS=Homo sapiens OX=9606 GN=EIF1 PE=1 SV=1;sp|O60739|EIF1B_HUMAN Eukaryotic translation initiation factor 1b OS=Homo sapiens OX=9606 GN=EIF1B PE=1 SV=2	2	1	1	1	14.2	12.732	328850000	108300000	116050000	104500000
sp|O60763|USO1_HUMAN	sp|O60763|USO1_HUMAN General vesicular transport factor p115 OS=Homo sapiens OX=9606 GN=USO1 PE=1 SV=2	1	3	3	3	3	107.89	161800000	34807000	42297000	84700000
sp|O60784|TOM1_HUMAN	sp|O60784|TOM1_HUMAN Target of Myb protein 1 OS=Homo sapiens OX=9606 GN=TOM1 PE=1 SV=2	1	2	2	2	5.1	53.818	113910000	27781000	65623000	20505000
sp|Q99880|H2B1L_HUMAN;sp|Q99879|H2B1M_HUMAN;sp|Q99877|H2B1N_HUMAN;sp|Q93079|H2B1H_HUMAN;sp|Q8N257|H2B3B_HUMAN;sp|Q5QNW6|H2B2F_HUMAN;sp|Q16778|H2B2E_HUMAN;sp|P62807|H2B1C_HUMAN;sp|P58876|H2B1D_HUMAN;sp|P57053|H2BFS_HUMAN;sp|P33778|H2B1B_HUMAN;sp|P23527|H2B1O_HUMAN;sp|P06899|H2B1J_HUMAN;sp|O60814|H2B1K_HUMAN;sp|Q96A08|H2B1A_HUMAN;sp|A0A2R8Y619|H2BE1_HUMAN	sp|Q99880|H2B1L_HUMAN Histone H2B type 1-L OS=Homo sapiens OX=9606 GN=H2BC13 PE=1 SV=3;sp|Q99879|H2B1M_HUMAN Histone H2B type 1-M OS=Homo sapiens OX=9606 GN=H2BC14 PE=1 SV=3;sp|Q99877|H2B1N_HUMAN Histone H2B type 1-N OS=Homo sapiens OX=9606 GN=H2BC15 PE=1	16	3	3	3	27.8	13.952	7702300000	2240100000	3107300000	2354900000
sp|O60884|DNJA2_HUMAN	sp|O60884|DNJA2_HUMAN DnaJ homolog subfamily A member 2 OS=Homo sapiens OX=9606 GN=DNAJA2 PE=1 SV=1	1	2	2	2	5.8	45.745	97827000	26538000	37803000	33486000
sp|P0DMP2|SRG2B_HUMAN;sp|O75044|SRGP2_HUMAN;sp|P0DJJ0|SRG2C_HUMAN	sp|P0DMP2|SRG2B_HUMAN SLIT-ROBO Rho GTPase-activating protein 2B OS=Homo sapiens OX=9606 GN=SRGAP2B PE=3 SV=1;sp|O75044|SRGP2_HUMAN SLIT-ROBO Rho GTPase-activating protein 2 OS=Homo sapiens OX=9606 GN=SRGAP2 PE=1 SV=3;sp|P0DJJ0|SRG2C_HUMAN SLIT-ROBO Rho GT	3	4	3	3	9.6	53.405	37612000	19775000	0	17837000
sp|O75077|ADA23_HUMAN	sp|O75077|ADA23_HUMAN Disintegrin and metalloproteinase domain-containing protein 23 OS=Homo sapiens OX=9606 GN=ADAM23 PE=1 SV=1	1	1	1	1	1.3	91.925	15338000	0	15338000	0
sp|O75083|WDR1_HUMAN	sp|O75083|WDR1_HUMAN WD repeat-containing protein 1 OS=Homo sapiens OX=9606 GN=WDR1 PE=1 SV=4	1	14	14	14	35.5	66.193	6882600000	1814800000	2745800000	2321900000
sp|Q14332|FZD2_HUMAN;sp|O75084|FZD7_HUMAN	sp|Q14332|FZD2_HUMAN Frizzled-2 OS=Homo sapiens OX=9606 GN=FZD2 PE=1 SV=1;sp|O75084|FZD7_HUMAN Frizzled-7 OS=Homo sapiens OX=9606 GN=FZD7 PE=1 SV=2	2	1	1	1	1.4	63.553	148440000	78819000	0	69625000
sp|O75094|SLIT3_HUMAN	sp|O75094|SLIT3_HUMAN Slit homolog 3 protein OS=Homo sapiens OX=9606 GN=SLIT3 PE=2 SV=3	1	2	2	2	1.6	167.71	194770000	0	103690000	91085000
sp|O75131|CPNE3_HUMAN;sp|Q8IYJ1|CPNE9_HUMAN;sp|Q96A23|CPNE4_HUMAN;sp|O95741|CPNE6_HUMAN;sp|Q86YQ8|CPNE8_HUMAN;sp|Q9HCH3|CPNE5_HUMAN;sp|Q9UBL6|CPNE7_HUMAN	sp|O75131|CPNE3_HUMAN Copine-3 OS=Homo sapiens OX=9606 GN=CPNE3 PE=1 SV=1	7	7	7	6	15.5	60.13	3033300000	1094500000	1090600000	848270000
sp|O75223|GGCT_HUMAN	sp|O75223|GGCT_HUMAN Gamma-glutamylcyclotransferase OS=Homo sapiens OX=9606 GN=GGCT PE=1 SV=1	1	1	1	1	5.3	21.007	155430000	56202000	99225000	0
sp|O75340|PDCD6_HUMAN	sp|O75340|PDCD6_HUMAN Programmed cell death protein 6 OS=Homo sapiens OX=9606 GN=PDCD6 PE=1 SV=1	1	7	7	7	55	21.868	7231100000	2602900000	2900500000	1727700000
sp|O75342|LX12B_HUMAN	sp|O75342|LX12B_HUMAN Arachidonate 12-lipoxygenase, 12R-type OS=Homo sapiens OX=9606 GN=ALOX12B PE=1 SV=1	1	2	2	2	3.4	80.355	115230000	0	115230000	0
sp|O75347|TBCA_HUMAN	sp|O75347|TBCA_HUMAN Tubulin-specific chaperone A OS=Homo sapiens OX=9606 GN=TBCA PE=1 SV=3	1	2	2	2	17.6	12.855	156650000	30573000	41443000	84631000
sp|O75367|H2AY_HUMAN	sp|O75367|H2AY_HUMAN Core histone macro-H2A.1 OS=Homo sapiens OX=9606 GN=MACROH2A1 PE=1 SV=4	1	1	1	1	2.7	39.617	54048000	21033000	33015000	0
sp|O75369|FLNB_HUMAN	sp|O75369|FLNB_HUMAN Filamin-B OS=Homo sapiens OX=9606 GN=FLNB PE=1 SV=2	1	7	4	4	3.2	278.16	139170000	21623000	82246000	35302000
sp|O75508|CLD11_HUMAN	sp|O75508|CLD11_HUMAN Claudin-11 OS=Homo sapiens OX=9606 GN=CLDN11 PE=1 SV=2	1	3	3	3	18.8	21.993	2913300000	1392800000	829360000	691120000
sp|O75635|SPB7_HUMAN	sp|O75635|SPB7_HUMAN Serpin B7 OS=Homo sapiens OX=9606 GN=SERPINB7 PE=1 SV=1	1	1	1	1	2.6	42.904	32962000	0	32962000	0
sp|O75695|XRP2_HUMAN	sp|O75695|XRP2_HUMAN Protein XRP2 OS=Homo sapiens OX=9606 GN=RP2 PE=1 SV=4	1	3	3	3	5.7	39.641	1352200000	433650000	396080000	522450000
sp|O75874|IDHC_HUMAN	sp|O75874|IDHC_HUMAN Isocitrate dehydrogenase [NADP] cytoplasmic OS=Homo sapiens OX=9606 GN=IDH1 PE=1 SV=2	1	4	4	4	9.7	46.659	996160000	293950000	323130000	379070000
sp|O75891|AL1L1_HUMAN	sp|O75891|AL1L1_HUMAN Cytosolic 10-formyltetrahydrofolate dehydrogenase OS=Homo sapiens OX=9606 GN=ALDH1L1 PE=1 SV=2	1	3	3	3	4.5	98.828	362660000	113000000	87432000	162230000
sp|O75897|ST1C4_HUMAN;sp|P50226|ST1A2_HUMAN;sp|P50225|ST1A1_HUMAN	sp|O75897|ST1C4_HUMAN Sulfotransferase 1C4 OS=Homo sapiens OX=9606 GN=SULT1C4 PE=1 SV=2;sp|P50226|ST1A2_HUMAN Sulfotransferase 1A2 OS=Homo sapiens OX=9606 GN=SULT1A2 PE=1 SV=2;sp|P50225|ST1A1_HUMAN Sulfotransferase 1A1 OS=Homo sapiens OX=9606 GN=SULT1A1 PE	3	2	2	2	7	35.519	828780000	269310000	321010000	238460000
sp|O75954|TSN9_HUMAN	sp|O75954|TSN9_HUMAN Tetraspanin-9 OS=Homo sapiens OX=9606 GN=TSPAN9 PE=1 SV=1	1	4	4	4	18.4	26.779	3840200000	1065200000	1489700000	1285300000
sp|O75955|FLOT1_HUMAN	sp|O75955|FLOT1_HUMAN Flotillin-1 OS=Homo sapiens OX=9606 GN=FLOT1 PE=1 SV=3	1	13	13	13	40.5	47.355	4320700000	1223500000	1643600000	1453600000
sp|O76061|STC2_HUMAN	sp|O76061|STC2_HUMAN Stanniocalcin-2 OS=Homo sapiens OX=9606 GN=STC2 PE=1 SV=1	1	2	2	2	10.6	33.248	1075000000	356960000	350150000	367870000
sp|O76083|PDE9A_HUMAN	sp|O76083|PDE9A_HUMAN High affinity cGMP-specific 3,5-cyclic phosphodiesterase 9A OS=Homo sapiens OX=9606 GN=PDE9A PE=1 SV=1	1	1	1	1	2	68.492	149970000	43995000	47943000	58028000
sp|O94808|GFPT2_HUMAN	sp|O94808|GFPT2_HUMAN Glutamine--fructose-6-phosphate aminotransferase [isomerizing] 2 OS=Homo sapiens OX=9606 GN=GFPT2 PE=1 SV=3	1	5	2	2	10	76.93	75747000	20317000	35342000	20089000
sp|O94813|SLIT2_HUMAN	sp|O94813|SLIT2_HUMAN Slit homolog 2 protein OS=Homo sapiens OX=9606 GN=SLIT2 PE=1 SV=1	1	8	8	8	7.7	169.87	1223600000	465510000	331380000	426750000
sp|O94973|AP2A2_HUMAN	sp|O94973|AP2A2_HUMAN AP-2 complex subunit alpha-2 OS=Homo sapiens OX=9606 GN=AP2A2 PE=1 SV=2	1	5	2	2	6.9	103.96	25228000	0	0	25228000
sp|O94979|SC31A_HUMAN	sp|O94979|SC31A_HUMAN Protein transport protein Sec31A OS=Homo sapiens OX=9606 GN=SEC31A PE=1 SV=3	1	1	1	1	1.5	133.01	113930000	38943000	46678000	28313000
sp|O95084|PRS23_HUMAN	sp|O95084|PRS23_HUMAN Serine protease 23 OS=Homo sapiens OX=9606 GN=PRSS23 PE=1 SV=1	1	3	3	3	11.2	43.001	766910000	255330000	186350000	325230000
sp|O95183|VAMP5_HUMAN	sp|O95183|VAMP5_HUMAN Vesicle-associated membrane protein 5 OS=Homo sapiens OX=9606 GN=VAMP5 PE=1 SV=1	1	1	1	1	11.2	12.805	150260000	60821000	47236000	42206000
sp|O95197|RTN3_HUMAN	sp|O95197|RTN3_HUMAN Reticulon-3 OS=Homo sapiens OX=9606 GN=RTN3 PE=1 SV=2	1	2	2	2	2.2	112.61	556530000	210110000	224400000	122030000
sp|O95297|MPZL1_HUMAN	sp|O95297|MPZL1_HUMAN Myelin protein zero-like protein 1 OS=Homo sapiens OX=9606 GN=MPZL1 PE=1 SV=1	1	6	6	6	21.6	29.082	2808500000	1182800000	963090000	662640000
sp|O95336|6PGL_HUMAN	sp|O95336|6PGL_HUMAN 6-phosphogluconolactonase OS=Homo sapiens OX=9606 GN=PGLS PE=1 SV=2	1	2	2	2	8.9	27.547	110400000	15062000	63224000	32113000
sp|O95340|PAPS2_HUMAN	sp|O95340|PAPS2_HUMAN Bifunctional 3-phosphoadenosine 5-phosphosulfate synthase 2 OS=Homo sapiens OX=9606 GN=PAPSS2 PE=1 SV=2	1	1	1	1	1.8	69.5	20416000	0	20416000	0
sp|O95373|IPO7_HUMAN	sp|O95373|IPO7_HUMAN Importin-7 OS=Homo sapiens OX=9606 GN=IPO7 PE=1 SV=1	1	2	2	2	2.5	119.52	183210000	51252000	58458000	73501000
sp|O95445|APOM_HUMAN	sp|O95445|APOM_HUMAN Apolipoprotein M OS=Homo sapiens OX=9606 GN=APOM PE=1 SV=2	1	2	2	2	7.4	21.253	4449600000	1309800000	1592100000	1547800000
sp|O95477|ABCA1_HUMAN	sp|O95477|ABCA1_HUMAN Phospholipid-transporting ATPase ABCA1 OS=Homo sapiens OX=9606 GN=ABCA1 PE=1 SV=3	1	4	4	4	2	254.3	191330000	39567000	74038000	77720000
sp|O95497|VNN1_HUMAN	sp|O95497|VNN1_HUMAN Pantetheinase OS=Homo sapiens OX=9606 GN=VNN1 PE=1 SV=2	1	1	1	1	1.8	57.011	212730000	45951000	66428000	100350000
sp|O95498|VNN2_HUMAN	sp|O95498|VNN2_HUMAN Vascular non-inflammatory molecule 2 OS=Homo sapiens OX=9606 GN=VNN2 PE=1 SV=3	1	1	1	1	2.5	58.502	231740000	86374000	74299000	71063000
sp|O95747|OXSR1_HUMAN;sp|Q9UEW8|STK39_HUMAN	sp|O95747|OXSR1_HUMAN Serine/threonine-protein kinase OSR1 OS=Homo sapiens OX=9606 GN=OXSR1 PE=1 SV=1	2	5	5	5	12.5	58.022	312540000	103350000	103220000	105960000
sp|O95782|AP2A1_HUMAN	sp|O95782|AP2A1_HUMAN AP-2 complex subunit alpha-1 OS=Homo sapiens OX=9606 GN=AP2A1 PE=1 SV=3	1	5	5	2	6.7	107.54	417490000	152260000	126890000	138330000
sp|O95816|BAG2_HUMAN	sp|O95816|BAG2_HUMAN BAG family molecular chaperone regulator 2 OS=Homo sapiens OX=9606 GN=BAG2 PE=1 SV=1	1	1	1	1	5.2	23.772	198550000	67086000	74180000	57283000
sp|O95819|M4K4_HUMAN;sp|Q9UKE5|TNIK_HUMAN	sp|O95819|M4K4_HUMAN Mitogen-activated protein kinase kinase kinase kinase 4 OS=Homo sapiens OX=9606 GN=MAP4K4 PE=1 SV=2;sp|Q9UKE5|TNIK_HUMAN TRAF2 and NCK-interacting protein kinase OS=Homo sapiens OX=9606 GN=TNIK PE=1 SV=1	2	7	7	2	7.6	142.1	1312800000	373170000	480080000	459590000
sp|O95858|TSN15_HUMAN	sp|O95858|TSN15_HUMAN Tetraspanin-15 OS=Homo sapiens OX=9606 GN=TSPAN15 PE=1 SV=1	1	2	2	2	7.5	33.165	107350000	40546000	36082000	30727000
sp|O95980|RECK_HUMAN	sp|O95980|RECK_HUMAN Reversion-inducing cysteine-rich protein with Kazal motifs OS=Homo sapiens OX=9606 GN=RECK PE=1 SV=1	1	3	3	3	3.3	106.46	229640000	60893000	79882000	88861000
sp|P00338|LDHA_HUMAN;sp|Q6ZMR3|LDH6A_HUMAN;sp|P07864|LDHC_HUMAN	sp|P00338|LDHA_HUMAN L-lactate dehydrogenase A chain OS=Homo sapiens OX=9606 GN=LDHA PE=1 SV=2	3	12	12	11	40.4	36.688	11127000000	3018700000	4215100000	3893300000
sp|P00352|AL1A1_HUMAN	sp|P00352|AL1A1_HUMAN Retinal dehydrogenase 1 OS=Homo sapiens OX=9606 GN=ALDH1A1 PE=1 SV=2	1	4	4	4	9	54.861	224900000	74048000	49637000	101210000
sp|P00390|GSHR_HUMAN	sp|P00390|GSHR_HUMAN Glutathione reductase, mitochondrial OS=Homo sapiens OX=9606 GN=GSR PE=1 SV=2	1	1	1	1	2.3	56.256	72447000	36504000	35943000	0
sp|P00441|SODC_HUMAN	sp|P00441|SODC_HUMAN Superoxide dismutase [Cu-Zn] OS=Homo sapiens OX=9606 GN=SOD1 PE=1 SV=2	1	2	2	2	16.9	15.936	2143100000	588720000	801170000	753220000
sp|P00488|F13A_HUMAN	sp|P00488|F13A_HUMAN Coagulation factor XIII A chain OS=Homo sapiens OX=9606 GN=F13A1 PE=1 SV=4	1	2	2	2	3.4	83.266	791760000	236960000	253680000	301120000
sp|P00491|PNPH_HUMAN	sp|P00491|PNPH_HUMAN Purine nucleoside phosphorylase OS=Homo sapiens OX=9606 GN=PNP PE=1 SV=2	1	7	7	7	26.3	32.118	677290000	143670000	378860000	154760000
sp|P00492|HPRT_HUMAN	sp|P00492|HPRT_HUMAN Hypoxanthine-guanine phosphoribosyltransferase OS=Homo sapiens OX=9606 GN=HPRT1 PE=1 SV=2	1	2	2	2	10.6	24.579	358960000	147710000	113650000	97608000
sp|P00533|EGFR_HUMAN;sp|P04626|ERBB2_HUMAN;sp|Q15303|ERBB4_HUMAN	sp|P00533|EGFR_HUMAN Epidermal growth factor receptor OS=Homo sapiens OX=9606 GN=EGFR PE=1 SV=2	3	20	20	20	20.7	134.28	8883800000	2905500000	2905900000	3072400000
sp|P00558|PGK1_HUMAN;sp|P07205|PGK2_HUMAN	sp|P00558|PGK1_HUMAN Phosphoglycerate kinase 1 OS=Homo sapiens OX=9606 GN=PGK1 PE=1 SV=3	2	17	17	17	45.6	44.614	9421700000	2920200000	3920100000	2581400000
sp|P00736|C1R_HUMAN;sp|Q9NZP8|C1RL_HUMAN	sp|P00736|C1R_HUMAN Complement C1r subcomponent OS=Homo sapiens OX=9606 GN=C1R PE=1 SV=2	2	12	12	12	20.7	80.118	3155400000	954280000	1235400000	965770000
sp|P00739|HPTR_HUMAN;sp|P00738|HPT_HUMAN	sp|P00739|HPTR_HUMAN Haptoglobin-related protein OS=Homo sapiens OX=9606 GN=HPR PE=2 SV=2;sp|P00738|HPT_HUMAN Haptoglobin OS=Homo sapiens OX=9606 GN=HP PE=1 SV=1	2	2	2	2	6.3	39.029	521310000	45064000	216220000	260020000
sp|P00740|FA9_HUMAN	sp|P00740|FA9_HUMAN Coagulation factor IX OS=Homo sapiens OX=9606 GN=F9 PE=1 SV=2	1	1	1	1	2.6	51.778	22619000	0	0	22619000
sp|P00742|FA10_HUMAN	sp|P00742|FA10_HUMAN Coagulation factor X OS=Homo sapiens OX=9606 GN=F10 PE=1 SV=2	1	2	2	2	4.1	54.731	1000600000	309580000	365940000	325120000
sp|P00749|UROK_HUMAN	sp|P00749|UROK_HUMAN Urokinase-type plasminogen activator OS=Homo sapiens OX=9606 GN=PLAU PE=1 SV=2	1	3	3	3	6.7	48.507	433160000	127770000	160650000	144730000
sp|P00966|ASSY_HUMAN	sp|P00966|ASSY_HUMAN Argininosuccinate synthase OS=Homo sapiens OX=9606 GN=ASS1 PE=1 SV=2	1	4	4	4	12.6	46.53	1088500000	318380000	407260000	362820000
sp|P01008|ANT3_HUMAN	sp|P01008|ANT3_HUMAN Antithrombin-III OS=Homo sapiens OX=9606 GN=SERPINC1 PE=1 SV=1	1	6	1	1	11.9	52.602	118420000	33402000	43565000	41451000
sp|P01023|A2MG_HUMAN	sp|P01023|A2MG_HUMAN Alpha-2-macroglobulin OS=Homo sapiens OX=9606 GN=A2M PE=1 SV=3	1	9	1	1	5.6	163.29	128700000	38106000	0	90593000
sp|P01033|TIMP1_HUMAN	sp|P01033|TIMP1_HUMAN Metalloproteinase inhibitor 1 OS=Homo sapiens OX=9606 GN=TIMP1 PE=1 SV=1	1	5	5	5	26.6	23.171	2236800000	671140000	654070000	911550000
sp|P01040|CYTA_HUMAN	sp|P01040|CYTA_HUMAN Cystatin-A OS=Homo sapiens OX=9606 GN=CSTA PE=1 SV=1	1	2	2	2	24.5	11.006	162590000	28748000	112490000	21346000
sp|P01111|RASN_HUMAN;sp|P01116|RASK_HUMAN	sp|P01111|RASN_HUMAN GTPase NRas OS=Homo sapiens OX=9606 GN=NRAS PE=1 SV=1;sp|P01116|RASK_HUMAN GTPase KRas OS=Homo sapiens OX=9606 GN=KRAS PE=1 SV=1	2	5	5	1	38.6	21.229	4222700000	1337200000	1388800000	1496700000
sp|P01137|TGFB1_HUMAN	sp|P01137|TGFB1_HUMAN Transforming growth factor beta-1 proprotein OS=Homo sapiens OX=9606 GN=TGFB1 PE=1 SV=2	1	2	2	2	7.7	44.341	122890000	27885000	14278000	80729000
sp|P01266|THYG_HUMAN	sp|P01266|THYG_HUMAN Thyroglobulin OS=Homo sapiens OX=9606 GN=TG PE=1 SV=5	1	1	1	1	0.3	304.79	229820000	68455000	75467000	85900000
sp|P01344|IGF2_HUMAN	sp|P01344|IGF2_HUMAN Insulin-like growth factor II OS=Homo sapiens OX=9606 GN=IGF2 PE=1 SV=1	1	3	3	3	25.6	20.14	441710000	106240000	158120000	177360000
sp|P01834|IGKC_HUMAN;sp|P0DOX7|IGK_HUMAN	sp|P01834|IGKC_HUMAN Immunoglobulin kappa constant OS=Homo sapiens OX=9606 GN=IGKC PE=1 SV=2;sp|P0DOX7|IGK_HUMAN Immunoglobulin kappa light chain OS=Homo sapiens OX=9606 PE=1 SV=1	2	2	2	2	34.6	11.765	504270000	0	504270000	0
sp|P01857|IGHG1_HUMAN;sp|P0DOX5|IGG1_HUMAN;sp|P01860|IGHG3_HUMAN	sp|P01857|IGHG1_HUMAN Immunoglobulin heavy constant gamma 1 OS=Homo sapiens OX=9606 GN=IGHG1 PE=1 SV=1;sp|P0DOX5|IGG1_HUMAN Immunoglobulin gamma-1 heavy chain OS=Homo sapiens OX=9606 PE=1 SV=2	3	7	7	5	28.2	36.105	5070900000	204070000	4767500000	99415000
sp|P01859|IGHG2_HUMAN	sp|P01859|IGHG2_HUMAN Immunoglobulin heavy constant gamma 2 OS=Homo sapiens OX=9606 GN=IGHG2 PE=1 SV=2	1	4	3	2	16.6	35.9	831540000	70592000	654790000	106160000
sp|P01889|HLAB_HUMAN	sp|P01889|HLAB_HUMAN HLA class I histocompatibility antigen, B alpha chain OS=Homo sapiens OX=9606 GN=HLA-B PE=1 SV=3	1	6	3	3	20.4	40.46	512110000	142180000	193870000	176070000
sp|P68871|HBB_HUMAN;sp|P02042|HBD_HUMAN	sp|P68871|HBB_HUMAN Hemoglobin subunit beta OS=Homo sapiens OX=9606 GN=HBB PE=1 SV=2;sp|P02042|HBD_HUMAN Hemoglobin subunit delta OS=Homo sapiens OX=9606 GN=HBD PE=1 SV=2	2	3	1	1	23.8	15.998	67349000	0	39786000	27563000
sp|P02452|CO1A1_HUMAN;CON__Q862S4;sp|Q15485|FCN2_HUMAN	sp|P02452|CO1A1_HUMAN Collagen alpha-1(I) chain OS=Homo sapiens OX=9606 GN=COL1A1 PE=1 SV=5	3	50	50	47	51	138.94	140080000000	43344000000	43735000000	53001000000
sp|P02461|CO3A1_HUMAN;CON__P04258	sp|P02461|CO3A1_HUMAN Collagen alpha-1(III) chain OS=Homo sapiens OX=9606 GN=COL3A1 PE=1 SV=4	2	24	24	24	21.2	138.56	19686000000	6058800000	6597800000	7029700000
sp|P02545|LMNA_HUMAN	sp|P02545|LMNA_HUMAN Prelamin-A/C OS=Homo sapiens OX=9606 GN=LMNA PE=1 SV=1	1	9	9	9	15.4	74.139	619680000	0	619680000	0
sp|P02656|APOC3_HUMAN	sp|P02656|APOC3_HUMAN Apolipoprotein C-III OS=Homo sapiens OX=9606 GN=APOC3 PE=1 SV=1	1	1	1	1	16.2	10.852	569230000	109310000	150330000	309600000
sp|P02751|FINC_HUMAN	sp|P02751|FINC_HUMAN Fibronectin OS=Homo sapiens OX=9606 GN=FN1 PE=1 SV=5	1	91	91	91	53.9	272.32	494690000000	147690000000	172720000000	174270000000
sp|P02753|RET4_HUMAN	sp|P02753|RET4_HUMAN Retinol-binding protein 4 OS=Homo sapiens OX=9606 GN=RBP4 PE=1 SV=3	1	2	2	2	9	23.01	1405500000	353830000	402420000	649260000
sp|P02786|TFR1_HUMAN	sp|P02786|TFR1_HUMAN Transferrin receptor protein 1 OS=Homo sapiens OX=9606 GN=TFRC PE=1 SV=2	1	15	15	15	23	84.87	5347400000	1717500000	2050200000	1579600000
sp|P02788|TRFL_HUMAN	sp|P02788|TRFL_HUMAN Lactotransferrin OS=Homo sapiens OX=9606 GN=LTF PE=1 SV=6	1	5	2	2	6.6	78.181	631720000	176530000	280240000	174950000
sp|P02790|HEMO_HUMAN	sp|P02790|HEMO_HUMAN Hemopexin OS=Homo sapiens OX=9606 GN=HPX PE=1 SV=2	1	3	3	3	8.4	51.676	677950000	132070000	314930000	230960000
sp|P02792|FRIL_HUMAN	sp|P02792|FRIL_HUMAN Ferritin light chain OS=Homo sapiens OX=9606 GN=FTL PE=1 SV=2	1	3	3	3	24.6	20.019	1007600000	362650000	304080000	340850000
sp|P02794|FRIH_HUMAN	sp|P02794|FRIH_HUMAN Ferritin heavy chain OS=Homo sapiens OX=9606 GN=FTH1 PE=1 SV=2	1	7	7	7	46.4	21.225	19801000000	6068000000	6767900000	6964900000
sp|P03951|FA11_HUMAN	sp|P03951|FA11_HUMAN Coagulation factor XI OS=Homo sapiens OX=9606 GN=F11 PE=1 SV=1	1	2	2	2	3	70.108	764200000	219580000	295530000	249090000
sp|P04040|CATA_HUMAN	sp|P04040|CATA_HUMAN Catalase OS=Homo sapiens OX=9606 GN=CAT PE=1 SV=3	1	3	3	3	7.8	59.755	295780000	39319000	172920000	83543000
sp|P04075|ALDOA_HUMAN	sp|P04075|ALDOA_HUMAN Fructose-bisphosphate aldolase A OS=Homo sapiens OX=9606 GN=ALDOA PE=1 SV=2	1	13	13	13	46.2	39.42	10768000000	3328400000	4285300000	3154700000
sp|P04080|CYTB_HUMAN	sp|P04080|CYTB_HUMAN Cystatin-B OS=Homo sapiens OX=9606 GN=CSTB PE=1 SV=2	1	3	3	3	45.9	11.139	476130000	116390000	314690000	45055000
sp|P04083|ANXA1_HUMAN	sp|P04083|ANXA1_HUMAN Annexin A1 OS=Homo sapiens OX=9606 GN=ANXA1 PE=1 SV=2	1	18	18	18	63	38.714	38306000000	12354000000	14697000000	11255000000
sp|P04114|APOB_HUMAN	sp|P04114|APOB_HUMAN Apolipoprotein B-100 OS=Homo sapiens OX=9606 GN=APOB PE=1 SV=2	1	8	5	5	2	515.6	3574600000	1178400000	1126300000	1269900000
sp|P04216|THY1_HUMAN	sp|P04216|THY1_HUMAN Thy-1 membrane glycoprotein OS=Homo sapiens OX=9606 GN=THY1 PE=1 SV=2	1	3	3	3	24.2	17.935	32505000000	9558600000	11437000000	11510000000
sp|P04350|TBB4A_HUMAN	sp|P04350|TBB4A_HUMAN Tubulin beta-4A chain OS=Homo sapiens OX=9606 GN=TUBB4A PE=1 SV=2	1	9	1	0	32.2	49.585	313290000	0	136330000	176960000
sp|P04406|G3P_HUMAN;sp|O14556|G3PT_HUMAN	sp|P04406|G3P_HUMAN Glyceraldehyde-3-phosphate dehydrogenase OS=Homo sapiens OX=9606 GN=GAPDH PE=1 SV=3	2	14	14	14	63.6	36.053	40839000000	11025000000	14507000000	15308000000
sp|P04424|ARLY_HUMAN	sp|P04424|ARLY_HUMAN Argininosuccinate lyase OS=Homo sapiens OX=9606 GN=ASL PE=1 SV=4	1	4	4	4	8.8	51.657	184920000	82326000	41303000	61295000
sp|P04439|HLAA_HUMAN;sp|P01893|HLAH_HUMAN;sp|P13747|HLAE_HUMAN	sp|P04439|HLAA_HUMAN HLA class I histocompatibility antigen, A alpha chain OS=Homo sapiens OX=9606 GN=HLA-A PE=1 SV=2;sp|P01893|HLAH_HUMAN Putative HLA class I histocompatibility antigen, alpha chain H OS=Homo sapiens OX=9606 GN=HLA-H PE=5 SV=3	3	9	9	5	29	40.84	7855100000	2308100000	2757200000	2789900000
sp|P04632|CPNS1_HUMAN	sp|P04632|CPNS1_HUMAN Calpain small subunit 1 OS=Homo sapiens OX=9606 GN=CAPNS1 PE=1 SV=1	1	2	2	2	13.8	28.315	189520000	0	107470000	82046000
sp|P04792|HSPB1_HUMAN	sp|P04792|HSPB1_HUMAN Heat shock protein beta-1 OS=Homo sapiens OX=9606 GN=HSPB1 PE=1 SV=2	1	6	6	6	43.4	22.782	4124800000	592060000	2796400000	736350000
sp|P04899|GNAI2_HUMAN;sp|P63096|GNAI1_HUMAN;sp|P09471|GNAO_HUMAN;sp|P11488|GNAT1_HUMAN;sp|P19087|GNAT2_HUMAN;sp|A8MTJ3|GNAT3_HUMAN	sp|P04899|GNAI2_HUMAN Guanine nucleotide-binding protein G(i) subunit alpha-2 OS=Homo sapiens OX=9606 GN=GNAI2 PE=1 SV=3	6	13	13	8	49.9	40.45	21729000000	6221200000	7158400000	8349000000
sp|Q99878|H2A1J_HUMAN;sp|Q96KK5|H2A1H_HUMAN;sp|Q9BTM1|H2AJ_HUMAN;sp|Q16777|H2A2C_HUMAN;sp|Q93077|H2A1C_HUMAN;sp|Q7L7L0|H2A3_HUMAN;sp|Q6FI13|H2A2A_HUMAN;sp|P20671|H2A1D_HUMAN;sp|P0C0S8|H2A1_HUMAN;sp|P04908|H2A1B_HUMAN;sp|Q71UI9|H2AV_HUMAN;sp|P0C0S5|H2AZ_HUMAN;sp|Q96QV6|H2A1A_HUMAN;sp|P16104|H2AX_HUMAN;sp|Q8IUE6|H2A2B_HUMAN	sp|Q99878|H2A1J_HUMAN Histone H2A type 1-J OS=Homo sapiens OX=9606 GN=H2AC14 PE=1 SV=3;sp|Q96KK5|H2A1H_HUMAN Histone H2A type 1-H OS=Homo sapiens OX=9606 GN=H2AC12 PE=1 SV=3;sp|Q9BTM1|H2AJ_HUMAN Histone H2A.J OS=Homo sapiens OX=9606 GN=H2AJ PE=1 SV=1;sp|Q1	15	3	3	3	27.3	13.936	9994600000	2797000000	4165800000	3031800000
sp|P05023|AT1A1_HUMAN;sp|Q13733|AT1A4_HUMAN;sp|P20648|ATP4A_HUMAN;sp|P54707|AT12A_HUMAN	sp|P05023|AT1A1_HUMAN Sodium/potassium-transporting ATPase subunit alpha-1 OS=Homo sapiens OX=9606 GN=ATP1A1 PE=1 SV=1	4	32	32	15	38.6	112.89	27814000000	8444300000	9296800000	10073000000
sp|P05026|AT1B1_HUMAN	sp|P05026|AT1B1_HUMAN Sodium/potassium-transporting ATPase subunit beta-1 OS=Homo sapiens OX=9606 GN=ATP1B1 PE=1 SV=1	1	3	3	3	12.5	35.061	279740000	101440000	101960000	76335000
sp|P05062|ALDOB_HUMAN	sp|P05062|ALDOB_HUMAN Fructose-bisphosphate aldolase B OS=Homo sapiens OX=9606 GN=ALDOB PE=1 SV=2	1	1	1	1	4.4	39.473	105280000	35630000	69649000	0
sp|P05089|ARGI1_HUMAN	sp|P05089|ARGI1_HUMAN Arginase-1 OS=Homo sapiens OX=9606 GN=ARG1 PE=1 SV=2	1	1	1	1	3.7	34.735	161890000	65958000	95928000	0
sp|P05106|ITB3_HUMAN	sp|P05106|ITB3_HUMAN Integrin beta-3 OS=Homo sapiens OX=9606 GN=ITGB3 PE=1 SV=2	1	19	19	19	33.8	87.057	13952000000	4358500000	4403100000	5190800000
sp|P05109|S10A8_HUMAN	sp|P05109|S10A8_HUMAN Protein S100-A8 OS=Homo sapiens OX=9606 GN=S100A8 PE=1 SV=1	1	4	4	4	54.8	10.834	5804700000	85916000	5390500000	328240000
sp|P05121|PAI1_HUMAN	sp|P05121|PAI1_HUMAN Plasminogen activator inhibitor 1 OS=Homo sapiens OX=9606 GN=SERPINE1 PE=1 SV=1	1	16	16	16	47.8	45.059	21340000000	5584500000	8761100000	6994300000
sp|P05198|IF2A_HUMAN	sp|P05198|IF2A_HUMAN Eukaryotic translation initiation factor 2 subunit 1 OS=Homo sapiens OX=9606 GN=EIF2S1 PE=1 SV=3	1	1	1	1	2.9	36.112	23585000	23585000	0	0
sp|P05362|ICAM1_HUMAN	sp|P05362|ICAM1_HUMAN Intercellular adhesion molecule 1 OS=Homo sapiens OX=9606 GN=ICAM1 PE=1 SV=2	1	9	9	9	21.1	57.825	2044200000	596520000	740590000	707080000
sp|P05386|RLA1_HUMAN	sp|P05386|RLA1_HUMAN 60S acidic ribosomal protein P1 OS=Homo sapiens OX=9606 GN=RPLP1 PE=1 SV=1	1	1	1	1	14	11.514	114740000	0	0	114740000
sp|P05387|RLA2_HUMAN	sp|P05387|RLA2_HUMAN 60S acidic ribosomal protein P2 OS=Homo sapiens OX=9606 GN=RPLP2 PE=1 SV=1	1	1	1	1	28.7	11.665	65432000	19975000	45457000	0
sp|Q8NHW5|RLA0L_HUMAN;sp|P05388|RLA0_HUMAN	sp|Q8NHW5|RLA0L_HUMAN 60S acidic ribosomal protein P0-like OS=Homo sapiens OX=9606 GN=RPLP0P6 PE=5 SV=1;sp|P05388|RLA0_HUMAN 60S acidic ribosomal protein P0 OS=Homo sapiens OX=9606 GN=RPLP0 PE=1 SV=1	2	2	2	2	7.6	34.364	258370000	92216000	43990000	122160000
sp|P05556|ITB1_HUMAN	sp|P05556|ITB1_HUMAN Integrin beta-1 OS=Homo sapiens OX=9606 GN=ITGB1 PE=1 SV=2	1	25	25	25	35	88.414	60976000000	18509000000	19959000000	22509000000
sp|P05814|CASB_HUMAN	sp|P05814|CASB_HUMAN Beta-casein OS=Homo sapiens OX=9606 GN=CSN2 PE=1 SV=4	1	2	2	2	11.9	25.382	372620000	88227000	148750000	135640000
sp|P05997|CO5A2_HUMAN	sp|P05997|CO5A2_HUMAN Collagen alpha-2(V) chain OS=Homo sapiens OX=9606 GN=COL5A2 PE=1 SV=3	1	8	8	7	8.4	144.91	803760000	254300000	335130000	214330000
sp|P06576|ATPB_HUMAN	sp|P06576|ATPB_HUMAN ATP synthase subunit beta, mitochondrial OS=Homo sapiens OX=9606 GN=ATP5F1B PE=1 SV=3	1	3	3	3	7.2	56.559	327600000	77908000	235700000	13996000
sp|P06702|S10A9_HUMAN	sp|P06702|S10A9_HUMAN Protein S100-A9 OS=Homo sapiens OX=9606 GN=S100A9 PE=1 SV=1	1	7	7	7	81.6	13.242	9872400000	475270000	9238700000	158440000
sp|P06703|S10A6_HUMAN	sp|P06703|S10A6_HUMAN Protein S100-A6 OS=Homo sapiens OX=9606 GN=S100A6 PE=1 SV=1	1	3	3	3	36.7	10.18	378730000	110050000	151310000	117370000
sp|P06732|KCRM_HUMAN	sp|P06732|KCRM_HUMAN Creatine kinase M-type OS=Homo sapiens OX=9606 GN=CKM PE=1 SV=2	1	1	1	1	2.1	43.101	107540000	50965000	0	56572000
sp|P06733|ENOA_HUMAN;sp|P09104|ENOG_HUMAN	sp|P06733|ENOA_HUMAN Alpha-enolase OS=Homo sapiens OX=9606 GN=ENO1 PE=1 SV=2	2	16	16	15	52.8	47.168	13949000000	4154700000	4746600000	5047400000
sp|P06737|PYGL_HUMAN;sp|P11217|PYGM_HUMAN	sp|P06737|PYGL_HUMAN Glycogen phosphorylase, liver form OS=Homo sapiens OX=9606 GN=PYGL PE=1 SV=4	2	5	5	4	6.5	97.147	960950000	343270000	232010000	385670000
sp|P06744|G6PI_HUMAN	sp|P06744|G6PI_HUMAN Glucose-6-phosphate isomerase OS=Homo sapiens OX=9606 GN=GPI PE=1 SV=4	1	5	5	4	12.9	63.146	1103800000	329020000	446580000	328200000
sp|P06753|TPM3_HUMAN	sp|P06753|TPM3_HUMAN Tropomyosin alpha-3 chain OS=Homo sapiens OX=9606 GN=TPM3 PE=1 SV=2	1	3	2	2	10.2	32.95	187890000	37353000	150540000	0
sp|P06756|ITAV_HUMAN	sp|P06756|ITAV_HUMAN Integrin alpha-V OS=Homo sapiens OX=9606 GN=ITGAV PE=1 SV=2	1	25	25	25	27.4	116.04	17268000000	5104900000	6194500000	5968400000
sp|P07093|GDN_HUMAN	sp|P07093|GDN_HUMAN Glia-derived nexin OS=Homo sapiens OX=9606 GN=SERPINE2 PE=1 SV=1	1	9	9	9	26.9	44.002	8758700000	2725200000	2968600000	3064900000
sp|P07148|FABPL_HUMAN	sp|P07148|FABPL_HUMAN Fatty acid-binding protein, liver OS=Homo sapiens OX=9606 GN=FABP1 PE=1 SV=1	1	2	2	2	18.9	14.208	136500000	0	0	136500000
sp|P07195|LDHB_HUMAN	sp|P07195|LDHB_HUMAN L-lactate dehydrogenase B chain OS=Homo sapiens OX=9606 GN=LDHB PE=1 SV=2	1	8	7	7	30.8	36.638	2378500000	682340000	779960000	916200000
sp|P07237|PDIA1_HUMAN	sp|P07237|PDIA1_HUMAN Protein disulfide-isomerase OS=Homo sapiens OX=9606 GN=P4HB PE=1 SV=3	1	7	7	7	14.2	57.116	564350000	27226000	508290000	28837000
sp|P07339|CATD_HUMAN	sp|P07339|CATD_HUMAN Cathepsin D OS=Homo sapiens OX=9606 GN=CTSD PE=1 SV=1	1	2	2	2	6.8	44.552	463950000	77929000	335810000	50210000
sp|P07355|ANXA2_HUMAN;sp|A6NMY6|AXA2L_HUMAN	sp|P07355|ANXA2_HUMAN Annexin A2 OS=Homo sapiens OX=9606 GN=ANXA2 PE=1 SV=2;sp|A6NMY6|AXA2L_HUMAN Putative annexin A2-like protein OS=Homo sapiens OX=9606 GN=ANXA2P2 PE=5 SV=2	2	19	19	19	62.2	38.604	89841000000	27577000000	31307000000	30957000000
sp|P07358|CO8B_HUMAN	sp|P07358|CO8B_HUMAN Complement component C8 beta chain OS=Homo sapiens OX=9606 GN=C8B PE=1 SV=3	1	2	2	2	3.4	67.046	576450000	158590000	132200000	285670000
sp|P07384|CAN1_HUMAN	sp|P07384|CAN1_HUMAN Calpain-1 catalytic subunit OS=Homo sapiens OX=9606 GN=CAPN1 PE=1 SV=1	1	3	3	3	4.1	81.889	251130000	50038000	116690000	84410000
sp|P07437|TBB5_HUMAN	sp|P07437|TBB5_HUMAN Tubulin beta chain OS=Homo sapiens OX=9606 GN=TUBB PE=1 SV=2	1	13	13	4	43.2	49.67	17090000000	4796700000	6892800000	5400700000
sp|P07585|PGS2_HUMAN	sp|P07585|PGS2_HUMAN Decorin OS=Homo sapiens OX=9606 GN=DCN PE=1 SV=1	1	2	2	2	6.7	39.746	135200000	41544000	39048000	54612000
sp|P07737|PROF1_HUMAN	sp|P07737|PROF1_HUMAN Profilin-1 OS=Homo sapiens OX=9606 GN=PFN1 PE=1 SV=2	1	9	9	5	87.1	15.054	16974000000	4738300000	6583800000	5652200000
sp|P07741|APT_HUMAN	sp|P07741|APT_HUMAN Adenine phosphoribosyltransferase OS=Homo sapiens OX=9606 GN=APRT PE=1 SV=2	1	1	1	1	4.4	19.608	70825000	20462000	25905000	24458000
sp|P07900|HS90A_HUMAN;sp|Q14568|HS902_HUMAN;sp|Q58FG0|HS905_HUMAN	sp|P07900|HS90A_HUMAN Heat shock protein HSP 90-alpha OS=Homo sapiens OX=9606 GN=HSP90AA1 PE=1 SV=5	3	19	12	12	32.1	84.659	3834700000	1118400000	1336700000	1379600000
sp|P07942|LAMB1_HUMAN	sp|P07942|LAMB1_HUMAN Laminin subunit beta-1 OS=Homo sapiens OX=9606 GN=LAMB1 PE=1 SV=2	1	17	17	17	11.5	198.04	3369000000	1061600000	1212900000	1094500000
sp|P07947|YES_HUMAN;sp|P06241|FYN_HUMAN	sp|P07947|YES_HUMAN Tyrosine-protein kinase Yes OS=Homo sapiens OX=9606 GN=YES1 PE=1 SV=3	2	3	3	1	4.6	60.801	650010000	190720000	200400000	258880000
sp|P07996|TSP1_HUMAN	sp|P07996|TSP1_HUMAN Thrombospondin-1 OS=Homo sapiens OX=9606 GN=THBS1 PE=1 SV=2	1	40	8	7	41.3	129.38	7032500000	2307300000	2462800000	2262400000
sp|P08123|CO1A2_HUMAN;sp|Q6P1N0|C2D1A_HUMAN	sp|P08123|CO1A2_HUMAN Collagen alpha-2(I) chain OS=Homo sapiens OX=9606 GN=COL1A2 PE=1 SV=7	2	43	42	42	46.9	129.31	57258000000	17514000000	18546000000	21199000000
sp|P08133|ANXA6_HUMAN	sp|P08133|ANXA6_HUMAN Annexin A6 OS=Homo sapiens OX=9606 GN=ANXA6 PE=1 SV=3	1	28	28	28	48	75.872	57687000000	17620000000	20556000000	19512000000
sp|P08172|ACM2_HUMAN	sp|P08172|ACM2_HUMAN Muscarinic acetylcholine receptor M2 OS=Homo sapiens OX=9606 GN=CHRM2 PE=1 SV=1	1	3	3	3	7.9	51.714	486580000	147390000	161070000	178120000
sp|P08174|DAF_HUMAN	sp|P08174|DAF_HUMAN Complement decay-accelerating factor OS=Homo sapiens OX=9606 GN=CD55 PE=1 SV=4	1	4	4	4	11.3	41.4	1899200000	577090000	645690000	676440000
sp|P08195|4F2_HUMAN	sp|P08195|4F2_HUMAN 4F2 cell-surface antigen heavy chain OS=Homo sapiens OX=9606 GN=SLC3A2 PE=1 SV=3	1	19	19	19	37	67.993	50571000000	15123000000	16638000000	18809000000
sp|P08238|HS90B_HUMAN;sp|Q58FF7|H90B3_HUMAN;sp|Q58FG1|HS904_HUMAN	sp|P08238|HS90B_HUMAN Heat shock protein HSP 90-beta OS=Homo sapiens OX=9606 GN=HSP90AB1 PE=1 SV=4	3	21	21	11	32.3	83.263	13295000000	3776500000	5661200000	3857400000
sp|P08243|ASNS_HUMAN	sp|P08243|ASNS_HUMAN Asparagine synthetase [glutamine-hydrolyzing] OS=Homo sapiens OX=9606 GN=ASNS PE=1 SV=4	1	4	4	4	8.4	64.369	524610000	171090000	163860000	189660000
sp|P08253|MMP2_HUMAN	sp|P08253|MMP2_HUMAN 72 kDa type IV collagenase OS=Homo sapiens OX=9606 GN=MMP2 PE=1 SV=2	1	18	18	18	36.7	73.881	8262300000	1987200000	3034200000	3241000000
sp|P08263|GSTA1_HUMAN;sp|P09210|GSTA2_HUMAN;sp|Q16772|GSTA3_HUMAN	sp|P08263|GSTA1_HUMAN Glutathione S-transferase A1 OS=Homo sapiens OX=9606 GN=GSTA1 PE=1 SV=3;sp|P09210|GSTA2_HUMAN Glutathione S-transferase A2 OS=Homo sapiens OX=9606 GN=GSTA2 PE=1 SV=4;sp|Q16772|GSTA3_HUMAN Glutathione S-transferase A3 OS=Homo sapiens O	3	2	2	2	10.8	25.631	228540000	67169000	124460000	36913000
sp|P08473|NEP_HUMAN	sp|P08473|NEP_HUMAN Neprilysin OS=Homo sapiens OX=9606 GN=MME PE=1 SV=2	1	26	26	26	43.2	85.513	20843000000	6643000000	7569700000	6630700000
sp|P08514|ITA2B_HUMAN	sp|P08514|ITA2B_HUMAN Integrin alpha-IIb OS=Homo sapiens OX=9606 GN=ITGA2B PE=1 SV=3	1	2	2	2	2.4	113.38	3607700000	1099900000	1325800000	1182000000
sp|P08567|PLEK_HUMAN	sp|P08567|PLEK_HUMAN Pleckstrin OS=Homo sapiens OX=9606 GN=PLEK PE=1 SV=3	1	3	3	3	15.7	40.124	1279300000	348870000	479310000	451150000
sp|P08575|PTPRC_HUMAN	sp|P08575|PTPRC_HUMAN Receptor-type tyrosine-protein phosphatase C OS=Homo sapiens OX=9606 GN=PTPRC PE=1 SV=3	1	2	2	2	1.5	147.48	153710000	32636000	75072000	45998000
sp|P08648|ITA5_HUMAN	sp|P08648|ITA5_HUMAN Integrin alpha-5 OS=Homo sapiens OX=9606 GN=ITGA5 PE=1 SV=2	1	20	20	20	25.8	114.54	14247000000	4396400000	4417200000	5433600000
sp|P08670|VIME_HUMAN;sp|P41219|PERI_HUMAN;sp|P17661|DESM_HUMAN;sp|Q16352|AINX_HUMAN;sp|P07196|NFL_HUMAN;sp|P07197|NFM_HUMAN	sp|P08670|VIME_HUMAN Vimentin OS=Homo sapiens OX=9606 GN=VIM PE=1 SV=4	6	16	15	14	31.8	53.651	7888200000	2615700000	2618700000	2653900000
sp|P08754|GNAI3_HUMAN	sp|P08754|GNAI3_HUMAN Guanine nucleotide-binding protein G(i) subunit alpha OS=Homo sapiens OX=9606 GN=GNAI3 PE=1 SV=3	1	8	3	3	32.5	40.532	446870000	84593000	161780000	200490000
sp|P08758|ANXA5_HUMAN	sp|P08758|ANXA5_HUMAN Annexin A5 OS=Homo sapiens OX=9606 GN=ANXA5 PE=1 SV=2	1	15	15	15	63.1	35.936	51925000000	17341000000	17719000000	16866000000
sp|P08865|RSSA_HUMAN	sp|P08865|RSSA_HUMAN 40S ribosomal protein SA OS=Homo sapiens OX=9606 GN=RPSA PE=1 SV=4	1	6	6	6	23.4	32.854	942290000	287710000	436040000	218540000
sp|P08962|CD63_HUMAN	sp|P08962|CD63_HUMAN CD63 antigen OS=Homo sapiens OX=9606 GN=CD63 PE=1 SV=2	1	3	3	3	16	25.636	16530000000	5410600000	4889100000	6230200000
sp|P09211|GSTP1_HUMAN	sp|P09211|GSTP1_HUMAN Glutathione S-transferase P OS=Homo sapiens OX=9606 GN=GSTP1 PE=1 SV=2	1	7	7	7	51.4	23.356	2140300000	622660000	908960000	608680000
sp|P09341|GROA_HUMAN;sp|P19876|CXCL3_HUMAN;sp|P19875|CXCL2_HUMAN	sp|P09341|GROA_HUMAN Growth-regulated alpha protein OS=Homo sapiens OX=9606 GN=CXCL1 PE=1 SV=1	3	3	3	3	34.6	11.301	2388000000	801470000	751000000	835560000
sp|P09382|LEG1_HUMAN	sp|P09382|LEG1_HUMAN Galectin-1 OS=Homo sapiens OX=9606 GN=LGALS1 PE=1 SV=2	1	8	8	8	64.4	14.716	18551000000	6514200000	6248400000	5788600000
sp|P09467|F16P1_HUMAN	sp|P09467|F16P1_HUMAN Fructose-1,6-bisphosphatase 1 OS=Homo sapiens OX=9606 GN=FBP1 PE=1 SV=5	1	1	1	1	3.6	36.842	78181000	0	33228000	44953000
sp|P09486|SPRC_HUMAN	sp|P09486|SPRC_HUMAN SPARC OS=Homo sapiens OX=9606 GN=SPARC PE=1 SV=1	1	8	8	8	30.7	34.632	7753900000	1665200000	3190800000	2897800000
sp|P09496|CLCA_HUMAN	sp|P09496|CLCA_HUMAN Clathrin light chain A OS=Homo sapiens OX=9606 GN=CLTA PE=1 SV=1	1	2	2	2	6.9	27.076	395300000	122880000	138790000	133630000
sp|P09525|ANXA4_HUMAN	sp|P09525|ANXA4_HUMAN Annexin A4 OS=Homo sapiens OX=9606 GN=ANXA4 PE=1 SV=4	1	10	10	10	37	35.882	2536400000	981520000	713300000	841550000
sp|P09543|CN37_HUMAN	sp|P09543|CN37_HUMAN 2,3-cyclic-nucleotide 3-phosphodiesterase OS=Homo sapiens OX=9606 GN=CNP PE=1 SV=2	1	11	11	11	32.5	47.578	3285100000	1063500000	1099600000	1121900000
sp|P09601|HMOX1_HUMAN	sp|P09601|HMOX1_HUMAN Heme oxygenase 1 OS=Homo sapiens OX=9606 GN=HMOX1 PE=1 SV=1	1	1	1	1	4.9	32.818	63947000	0	63947000	0
sp|P09619|PGFRB_HUMAN	sp|P09619|PGFRB_HUMAN Platelet-derived growth factor receptor beta OS=Homo sapiens OX=9606 GN=PDGFRB PE=1 SV=1	1	13	13	13	16.6	123.97	4911100000	1571500000	1797400000	1542200000
sp|Q32P51|RA1L2_HUMAN;sp|P09651|ROA1_HUMAN	sp|Q32P51|RA1L2_HUMAN Heterogeneous nuclear ribonucleoprotein A1-like 2 OS=Homo sapiens OX=9606 GN=HNRNPA1L2 PE=2 SV=2;sp|P09651|ROA1_HUMAN Heterogeneous nuclear ribonucleoprotein A1 OS=Homo sapiens OX=9606 GN=HNRNPA1 PE=1 SV=5	2	4	4	3	15.6	34.225	350820000	0	312240000	38579000
sp|P09871|C1S_HUMAN	sp|P09871|C1S_HUMAN Complement C1s subcomponent OS=Homo sapiens OX=9606 GN=C1S PE=1 SV=1	1	4	4	4	6.5	76.684	1025400000	307850000	306260000	411330000
sp|P09936|UCHL1_HUMAN	sp|P09936|UCHL1_HUMAN Ubiquitin carboxyl-terminal hydrolase isozyme L1 OS=Homo sapiens OX=9606 GN=UCHL1 PE=1 SV=2	1	4	4	4	26.5	24.824	696180000	130090000	233720000	332380000
sp|P09972|ALDOC_HUMAN	sp|P09972|ALDOC_HUMAN Fructose-bisphosphate aldolase C OS=Homo sapiens OX=9606 GN=ALDOC PE=1 SV=2	1	1	1	1	6.3	39.455	67621000	21393000	28190000	18038000
sp|P0C0L5|CO4B_HUMAN;sp|P0C0L4|CO4A_HUMAN	sp|P0C0L5|CO4B_HUMAN Complement C4-B OS=Homo sapiens OX=9606 GN=C4B PE=1 SV=2;sp|P0C0L4|CO4A_HUMAN Complement C4-A OS=Homo sapiens OX=9606 GN=C4A PE=1 SV=2	2	8	1	1	4.5	192.75	2203300000	739160000	536470000	927690000
sp|P62987|RL40_HUMAN;sp|P62979|RS27A_HUMAN;sp|P0CG47|UBB_HUMAN;sp|P0CG48|UBC_HUMAN	sp|P62987|RL40_HUMAN Ubiquitin-60S ribosomal protein L40 OS=Homo sapiens OX=9606 GN=UBA52 PE=1 SV=2;sp|P62979|RS27A_HUMAN Ubiquitin-40S ribosomal protein S27a OS=Homo sapiens OX=9606 GN=RPS27A PE=1 SV=2;sp|P0CG47|UBB_HUMAN Polyubiquitin-B OS=Homo sapiens O	4	4	4	4	33.6	14.728	61846000000	20448000000	18783000000	22614000000
sp|P0DMV9|HS71B_HUMAN;sp|P0DMV8|HS71A_HUMAN	sp|P0DMV9|HS71B_HUMAN Heat shock 70 kDa protein 1B OS=Homo sapiens OX=9606 GN=HSPA1B PE=1 SV=1;sp|P0DMV8|HS71A_HUMAN Heat shock 70 kDa protein 1A OS=Homo sapiens OX=9606 GN=HSPA1A PE=1 SV=1	2	16	13	6	30.3	70.051	8974900000	2313200000	3758500000	2903300000
sp|P0DOX8|IGL1_HUMAN;sp|P0DOY3|IGLC3_HUMAN;sp|P0DOY2|IGLC2_HUMAN;sp|P0CG04|IGLC1_HUMAN;sp|P0CF74|IGLC6_HUMAN;sp|B9A064|IGLL5_HUMAN;sp|A0M8Q6|IGLC7_HUMAN	sp|P0DOX8|IGL1_HUMAN Immunoglobulin lambda-1 light chain OS=Homo sapiens OX=9606 PE=1 SV=1;sp|P0DOY3|IGLC3_HUMAN Immunoglobulin lambda constant 3 OS=Homo sapiens OX=9606 GN=IGLC3 PE=1 SV=1;sp|P0DOY2|IGLC2_HUMAN Immunoglobulin lambda constant 2 OS=Homo sapi	7	3	2	2	17.1	22.83	478150000	0	478150000	0
sp|P0DP25|CALM3_HUMAN;sp|P0DP24|CALM2_HUMAN;sp|P0DP23|CALM1_HUMAN;sp|P02585|TNNC2_HUMAN	sp|P0DP25|CALM3_HUMAN Calmodulin-3 OS=Homo sapiens OX=9606 GN=CALM3 PE=1 SV=1;sp|P0DP24|CALM2_HUMAN Calmodulin-2 OS=Homo sapiens OX=9606 GN=CALM2 PE=1 SV=1;sp|P0DP23|CALM1_HUMAN Calmodulin-1 OS=Homo sapiens OX=9606 GN=CALM1 PE=1 SV=1	4	9	9	7	57.7	16.837	14410000000	4427800000	5337800000	4644400000
sp|P10114|RAP2A_HUMAN	sp|P10114|RAP2A_HUMAN Ras-related protein Rap-2a OS=Homo sapiens OX=9606 GN=RAP2A PE=1 SV=1	1	5	2	2	37.2	20.615	341230000	115390000	136100000	89738000
sp|P10301|RRAS_HUMAN	sp|P10301|RRAS_HUMAN Ras-related protein R-Ras OS=Homo sapiens OX=9606 GN=RRAS PE=1 SV=1	1	7	7	5	43.6	23.48	4962800000	1482100000	1726600000	1754100000
sp|P10321|HLAC_HUMAN;sp|P30511|HLAF_HUMAN	sp|P10321|HLAC_HUMAN HLA class I histocompatibility antigen, C alpha chain OS=Homo sapiens OX=9606 GN=HLA-C PE=1 SV=3	2	5	3	3	17.8	40.648	4204900000	1105200000	1517800000	1581900000
sp|P16403|H12_HUMAN;sp|P10412|H14_HUMAN;sp|P16402|H13_HUMAN;sp|P22492|H1T_HUMAN;sp|Q02539|H11_HUMAN	sp|P16403|H12_HUMAN Histone H1.2 OS=Homo sapiens OX=9606 GN=H1-2 PE=1 SV=2;sp|P10412|H14_HUMAN Histone H1.4 OS=Homo sapiens OX=9606 GN=H1-4 PE=1 SV=2;sp|P16402|H13_HUMAN Histone H1.3 OS=Homo sapiens OX=9606 GN=H1-3 PE=1 SV=2;sp|P22492|H1T_HUMAN Histone H1t	5	2	2	2	9.4	21.364	686920000	191210000	324220000	171490000
sp|P10586|PTPRF_HUMAN;sp|P23468|PTPRD_HUMAN;sp|Q13332|PTPRS_HUMAN	sp|P10586|PTPRF_HUMAN Receptor-type tyrosine-protein phosphatase F OS=Homo sapiens OX=9606 GN=PTPRF PE=1 SV=2;sp|P23468|PTPRD_HUMAN Receptor-type tyrosine-protein phosphatase delta OS=Homo sapiens OX=9606 GN=PTPRD PE=1 SV=2;sp|Q13332|PTPRS_HUMAN Receptor-t	3	4	4	4	2.7	212.88	357350000	183960000	33745000	139640000
sp|P10599|THIO_HUMAN	sp|P10599|THIO_HUMAN Thioredoxin OS=Homo sapiens OX=9606 GN=TXN PE=1 SV=3	1	3	3	3	31.4	11.737	2443700000	916610000	602840000	924290000
sp|P10768|ESTD_HUMAN	sp|P10768|ESTD_HUMAN S-formylglutathione hydrolase OS=Homo sapiens OX=9606 GN=ESD PE=1 SV=2	1	1	1	1	5.3	31.462	79770000	31743000	31297000	16730000
sp|P10809|CH60_HUMAN	sp|P10809|CH60_HUMAN 60 kDa heat shock protein, mitochondrial OS=Homo sapiens OX=9606 GN=HSPD1 PE=1 SV=2	1	1	1	1	4.4	61.054	61452000	13498000	31911000	16043000
sp|P10909|CLUS_HUMAN	sp|P10909|CLUS_HUMAN Clusterin OS=Homo sapiens OX=9606 GN=CLU PE=1 SV=1	1	5	5	5	15.6	52.494	843040000	343810000	213150000	286070000
sp|P11021|BIP_HUMAN	sp|P11021|BIP_HUMAN Endoplasmic reticulum chaperone BiP OS=Homo sapiens OX=9606 GN=HSPA5 PE=1 SV=2	1	7	6	6	13	72.332	506220000	58388000	364380000	83455000
sp|P11047|LAMC1_HUMAN	sp|P11047|LAMC1_HUMAN Laminin subunit gamma-1 OS=Homo sapiens OX=9606 GN=LAMC1 PE=1 SV=3	1	28	28	28	20.8	177.6	7704200000	2460900000	2747800000	2495500000
sp|P11142|HSP7C_HUMAN	sp|P11142|HSP7C_HUMAN Heat shock cognate 71 kDa protein OS=Homo sapiens OX=9606 GN=HSPA8 PE=1 SV=1	1	25	25	17	51.4	70.897	43783000000	11446000000	16620000000	15717000000
sp|P11166|GTR1_HUMAN	sp|P11166|GTR1_HUMAN Solute carrier family 2, facilitated glucose transporter member 1 OS=Homo sapiens OX=9606 GN=SLC2A1 PE=1 SV=2	1	6	6	6	11.4	54.083	11246000000	3844200000	3481800000	3919900000
sp|P11171|EPB41_HUMAN;sp|Q9H4G0|E41L1_HUMAN	sp|P11171|EPB41_HUMAN Protein 4.1 OS=Homo sapiens OX=9606 GN=EPB41 PE=1 SV=4	2	4	4	4	7.1	97.016	275680000	112470000	107180000	56034000
sp|P11216|PYGB_HUMAN	sp|P11216|PYGB_HUMAN Glycogen phosphorylase, brain form OS=Homo sapiens OX=9606 GN=PYGB PE=1 SV=5	1	2	1	1	2.8	96.695	115660000	0	65047000	50617000
sp|P11233|RALA_HUMAN	sp|P11233|RALA_HUMAN Ras-related protein Ral-A OS=Homo sapiens OX=9606 GN=RALA PE=1 SV=1	1	5	5	3	20.4	23.567	4116800000	1266800000	1446800000	1403200000
sp|P11234|RALB_HUMAN	sp|P11234|RALB_HUMAN Ras-related protein Ral-B OS=Homo sapiens OX=9606 GN=RALB PE=1 SV=1	1	3	1	1	15.5	23.408	187380000	58496000	69140000	59740000
sp|P11413|G6PD_HUMAN	sp|P11413|G6PD_HUMAN Glucose-6-phosphate 1-dehydrogenase OS=Homo sapiens OX=9606 GN=G6PD PE=1 SV=4	1	8	8	8	14.8	59.256	1585600000	577720000	548280000	459640000
sp|P11586|C1TC_HUMAN	sp|P11586|C1TC_HUMAN C-1-tetrahydrofolate synthase, cytoplasmic OS=Homo sapiens OX=9606 GN=MTHFD1 PE=1 SV=3	1	2	2	2	2.5	101.56	287580000	22500000	183370000	81708000
sp|P11717|MPRI_HUMAN	sp|P11717|MPRI_HUMAN Cation-independent mannose-6-phosphate receptor OS=Homo sapiens OX=9606 GN=IGF2R PE=1 SV=3	1	3	3	3	1.2	274.37	990030000	369830000	328850000	291350000
sp|P11766|ADHX_HUMAN	sp|P11766|ADHX_HUMAN Alcohol dehydrogenase class-3 OS=Homo sapiens OX=9606 GN=ADH5 PE=1 SV=4	1	3	3	3	9.1	39.724	1195600000	476220000	534210000	185190000
sp|P11940|PABP1_HUMAN;sp|Q9H361|PABP3_HUMAN;sp|Q13310|PABP4_HUMAN	sp|P11940|PABP1_HUMAN Polyadenylate-binding protein 1 OS=Homo sapiens OX=9606 GN=PABPC1 PE=1 SV=2;sp|Q9H361|PABP3_HUMAN Polyadenylate-binding protein 3 OS=Homo sapiens OX=9606 GN=PABPC3 PE=1 SV=2;sp|Q13310|PABP4_HUMAN Polyadenylate-binding protein 4 OS=Hom	3	2	2	2	3.1	70.67	263510000	61049000	106310000	96150000
sp|P12109|CO6A1_HUMAN	sp|P12109|CO6A1_HUMAN Collagen alpha-1(VI) chain OS=Homo sapiens OX=9606 GN=COL6A1 PE=1 SV=3	1	22	22	22	32.9	108.53	18175000000	7097000000	6730500000	4347700000
sp|P12110|CO6A2_HUMAN	sp|P12110|CO6A2_HUMAN Collagen alpha-2(VI) chain OS=Homo sapiens OX=9606 GN=COL6A2 PE=1 SV=4	1	16	16	16	19.9	108.58	11766000000	3831500000	4135300000	3799000000
sp|P12111|CO6A3_HUMAN	sp|P12111|CO6A3_HUMAN Collagen alpha-3(VI) chain OS=Homo sapiens OX=9606 GN=COL6A3 PE=1 SV=5	1	61	61	61	27.4	343.67	25969000000	7373500000	9112100000	9483500000
sp|P12268|IMDH2_HUMAN	sp|P12268|IMDH2_HUMAN Inosine-5-monophosphate dehydrogenase 2 OS=Homo sapiens OX=9606 GN=IMPDH2 PE=1 SV=2	1	2	2	2	4.5	55.804	131350000	50333000	42448000	38572000
sp|P12273|PIP_HUMAN	sp|P12273|PIP_HUMAN Prolactin-inducible protein OS=Homo sapiens OX=9606 GN=PIP PE=1 SV=1	1	3	3	3	24	16.572	483690000	105810000	294650000	83240000
sp|P12532|KCRU_HUMAN	sp|P12532|KCRU_HUMAN Creatine kinase U-type, mitochondrial OS=Homo sapiens OX=9606 GN=CKMT1A PE=1 SV=1	1	2	2	2	8.2	47.036	105570000	0	105570000	0
sp|P12814|ACTN1_HUMAN;sp|P35609|ACTN2_HUMAN;sp|Q08043|ACTN3_HUMAN	sp|P12814|ACTN1_HUMAN Alpha-actinin-1 OS=Homo sapiens OX=9606 GN=ACTN1 PE=1 SV=2	3	23	23	13	32	103.06	6552500000	1625800000	2661400000	2265200000
sp|P12956|XRCC6_HUMAN	sp|P12956|XRCC6_HUMAN X-ray repair cross-complementing protein 6 OS=Homo sapiens OX=9606 GN=XRCC6 PE=1 SV=2	1	2	2	2	3.3	69.842	127160000	28383000	98781000	0
sp|P13473|LAMP2_HUMAN	sp|P13473|LAMP2_HUMAN Lysosome-associated membrane glycoprotein 2 OS=Homo sapiens OX=9606 GN=LAMP2 PE=1 SV=2	1	2	2	2	4.9	44.96	844830000	228060000	164010000	452760000
sp|P13489|RINI_HUMAN	sp|P13489|RINI_HUMAN Ribonuclease inhibitor OS=Homo sapiens OX=9606 GN=RNH1 PE=1 SV=2	1	2	2	2	7.2	49.973	284890000	109150000	175740000	0
sp|P13497|BMP1_HUMAN;sp|Q9Y6L7|TLL2_HUMAN	sp|P13497|BMP1_HUMAN Bone morphogenetic protein 1 OS=Homo sapiens OX=9606 GN=BMP1 PE=1 SV=2;sp|Q9Y6L7|TLL2_HUMAN Tolloid-like protein 2 OS=Homo sapiens OX=9606 GN=TLL2 PE=1 SV=1	2	1	1	1	1.1	111.25	378910000	110710000	111940000	156270000
sp|P13591|NCAM1_HUMAN	sp|P13591|NCAM1_HUMAN Neural cell adhesion molecule 1 OS=Homo sapiens OX=9606 GN=NCAM1 PE=1 SV=3	1	1	1	1	1.3	94.573	0	0	0	0
sp|P13611|CSPG2_HUMAN	sp|P13611|CSPG2_HUMAN Versican core protein OS=Homo sapiens OX=9606 GN=VCAN PE=1 SV=3	1	4	4	4	1.4	372.82	662120000	159030000	315450000	187640000
sp|P13612|ITA4_HUMAN	sp|P13612|ITA4_HUMAN Integrin alpha-4 OS=Homo sapiens OX=9606 GN=ITGA4 PE=1 SV=3	1	20	20	20	24.3	114.9	6983400000	2118300000	2202200000	2663000000
sp|P13637|AT1A3_HUMAN	sp|P13637|AT1A3_HUMAN Sodium/potassium-transporting ATPase subunit alpha-3 OS=Homo sapiens OX=9606 GN=ATP1A3 PE=1 SV=3	1	16	1	0	20.1	111.75	89562000	30850000	32100000	26611000
sp|P13639|EF2_HUMAN	sp|P13639|EF2_HUMAN Elongation factor 2 OS=Homo sapiens OX=9606 GN=EEF2 PE=1 SV=4	1	22	22	22	31.5	95.337	18530000000	5732900000	6882500000	5914600000
sp|P13671|CO6_HUMAN	sp|P13671|CO6_HUMAN Complement component C6 OS=Homo sapiens OX=9606 GN=C6 PE=1 SV=3	1	1	1	1	1.7	104.79	202560000	51044000	82252000	69259000
sp|P13693|TCTP_HUMAN;sp|Q56UQ5|TPT1L_HUMAN	sp|P13693|TCTP_HUMAN Translationally-controlled tumor protein OS=Homo sapiens OX=9606 GN=TPT1 PE=1 SV=1;sp|Q56UQ5|TPT1L_HUMAN TPT1-like protein OS=Homo sapiens OX=9606 PE=2 SV=2	2	2	2	2	12.2	19.595	1436100000	386340000	582620000	467120000
sp|P13797|PLST_HUMAN;sp|P13796|PLSL_HUMAN;sp|Q14651|PLSI_HUMAN	sp|P13797|PLST_HUMAN Plastin-3 OS=Homo sapiens OX=9606 GN=PLS3 PE=1 SV=4	3	17	17	17	33.3	70.81	4509100000	1282500000	1793600000	1433000000
sp|P13861|KAP2_HUMAN	sp|P13861|KAP2_HUMAN cAMP-dependent protein kinase type II-alpha regulatory subunit OS=Homo sapiens OX=9606 GN=PRKAR2A PE=1 SV=2	1	1	1	1	4.2	45.518	53176000	0	23219000	29957000
sp|P13929|ENOB_HUMAN	sp|P13929|ENOB_HUMAN Beta-enolase OS=Homo sapiens OX=9606 GN=ENO3 PE=1 SV=5	1	2	1	1	7.4	46.986	0	0	0	0
sp|P13987|CD59_HUMAN	sp|P13987|CD59_HUMAN CD59 glycoprotein OS=Homo sapiens OX=9606 GN=CD59 PE=1 SV=1	1	3	3	3	18.8	14.177	7115100000	301230000	2597100000	4216800000
sp|P14174|MIF_HUMAN	sp|P14174|MIF_HUMAN Macrophage migration inhibitory factor OS=Homo sapiens OX=9606 GN=MIF PE=1 SV=4	1	2	2	2	17.4	12.476	1495200000	329570000	559460000	606150000
sp|P14209|CD99_HUMAN	sp|P14209|CD99_HUMAN CD99 antigen OS=Homo sapiens OX=9606 GN=CD99 PE=1 SV=1	1	3	3	3	29.7	18.848	3442900000	1063000000	1126500000	1253400000
sp|P14210|HGF_HUMAN	sp|P14210|HGF_HUMAN Hepatocyte growth factor OS=Homo sapiens OX=9606 GN=HGF PE=1 SV=2	1	8	8	8	11.1	83.133	1419900000	372350000	468330000	579180000
sp|P14543|NID1_HUMAN	sp|P14543|NID1_HUMAN Nidogen-1 OS=Homo sapiens OX=9606 GN=NID1 PE=1 SV=3	1	11	10	10	12.1	136.38	3395700000	1050000000	1136400000	1209300000
sp|P14550|AK1A1_HUMAN	sp|P14550|AK1A1_HUMAN Aldo-keto reductase family 1 member A1 OS=Homo sapiens OX=9606 GN=AKR1A1 PE=1 SV=3	1	1	1	1	3.1	36.573	169230000	94363000	74864000	0
sp|P14618|KPYM_HUMAN;sp|P30613|KPYR_HUMAN	sp|P14618|KPYM_HUMAN Pyruvate kinase PKM OS=Homo sapiens OX=9606 GN=PKM PE=1 SV=4	2	28	28	28	62.5	57.936	31836000000	9826700000	11816000000	10193000000
sp|P14735|IDE_HUMAN	sp|P14735|IDE_HUMAN Insulin-degrading enzyme OS=Homo sapiens OX=9606 GN=IDE PE=1 SV=4	1	2	2	2	2.4	117.97	163310000	0	163310000	0
sp|P14923|PLAK_HUMAN	sp|P14923|PLAK_HUMAN Junction plakoglobin OS=Homo sapiens OX=9606 GN=JUP PE=1 SV=3	1	22	22	18	37.3	81.744	6764500000	1473500000	3749500000	1541600000
sp|P15104|GLNA_HUMAN	sp|P15104|GLNA_HUMAN Glutamine synthetase OS=Homo sapiens OX=9606 GN=GLUL PE=1 SV=4	1	2	2	2	6.7	42.064	91620000	0	91620000	0
sp|P15144|AMPN_HUMAN	sp|P15144|AMPN_HUMAN Aminopeptidase N OS=Homo sapiens OX=9606 GN=ANPEP PE=1 SV=4	1	24	24	24	32.8	109.54	19637000000	5806900000	6551400000	7278600000
sp|P15151|PVR_HUMAN	sp|P15151|PVR_HUMAN Poliovirus receptor OS=Homo sapiens OX=9606 GN=PVR PE=1 SV=2	1	3	3	3	6.2	45.302	1231600000	432630000	446570000	352420000
sp|P15153|RAC2_HUMAN;sp|P60763|RAC3_HUMAN	sp|P15153|RAC2_HUMAN Ras-related C3 botulinum toxin substrate 2 OS=Homo sapiens OX=9606 GN=RAC2 PE=1 SV=1;sp|P60763|RAC3_HUMAN Ras-related C3 botulinum toxin substrate 3 OS=Homo sapiens OX=9606 GN=RAC3 PE=1 SV=1	2	7	7	2	42.7	21.429	9357000000	3249700000	3505600000	2601700000
sp|P15170|ERF3A_HUMAN	sp|P15170|ERF3A_HUMAN Eukaryotic peptide chain release factor GTP-binding subunit ERF3A OS=Homo sapiens OX=9606 GN=GSPT1 PE=1 SV=1	1	1	1	1	2.4	55.755	0	0	0	0
sp|P15172|MYOD1_HUMAN	sp|P15172|MYOD1_HUMAN Myoblast determination protein 1 OS=Homo sapiens OX=9606 GN=MYOD1 PE=1 SV=3	1	1	1	1	2.8	34.501	1798700000	962380000	624280000	212090000
sp|P15311|EZRI_HUMAN	sp|P15311|EZRI_HUMAN Ezrin OS=Homo sapiens OX=9606 GN=EZR PE=1 SV=4	1	14	9	9	26.3	69.412	9490400000	2546900000	3529400000	3414000000
sp|P15529|MCP_HUMAN	sp|P15529|MCP_HUMAN Membrane cofactor protein OS=Homo sapiens OX=9606 GN=CD46 PE=1 SV=3	1	1	1	1	2.6	43.747	358040000	145740000	115110000	97194000
sp|P15531|NDKA_HUMAN	sp|P15531|NDKA_HUMAN Nucleoside diphosphate kinase A OS=Homo sapiens OX=9606 GN=NME1 PE=1 SV=1	1	5	2	2	34.9	17.149	476770000	112400000	163610000	200760000
sp|P15559|NQO1_HUMAN	sp|P15559|NQO1_HUMAN NAD(P)H dehydrogenase [quinone] 1 OS=Homo sapiens OX=9606 GN=NQO1 PE=1 SV=1	1	2	2	2	7.7	30.867	586570000	207750000	176940000	201880000
sp|P15880|RS2_HUMAN	sp|P15880|RS2_HUMAN 40S ribosomal protein S2 OS=Homo sapiens OX=9606 GN=RPS2 PE=1 SV=2	1	3	3	3	14	31.324	468470000	118270000	222970000	127230000
sp|P15924|DESP_HUMAN	sp|P15924|DESP_HUMAN Desmoplakin OS=Homo sapiens OX=9606 GN=DSP PE=1 SV=3	1	46	46	46	19.5	331.77	7136100000	1208900000	5158300000	768940000
sp|P16035|TIMP2_HUMAN	sp|P16035|TIMP2_HUMAN Metalloproteinase inhibitor 2 OS=Homo sapiens OX=9606 GN=TIMP2 PE=1 SV=2	1	4	4	4	29.5	24.399	996310000	322060000	298590000	375660000
sp|P16070|CD44_HUMAN	sp|P16070|CD44_HUMAN CD44 antigen OS=Homo sapiens OX=9606 GN=CD44 PE=1 SV=3	1	9	9	9	13.1	81.537	34834000000	8080800000	13838000000	12915000000
sp|P16150|LEUK_HUMAN	sp|P16150|LEUK_HUMAN Leukosialin OS=Homo sapiens OX=9606 GN=SPN PE=1 SV=1	1	1	1	1	2.2	40.321	346640000	92365000	139050000	115220000
sp|P16152|CBR1_HUMAN	sp|P16152|CBR1_HUMAN Carbonyl reductase [NADPH] 1 OS=Homo sapiens OX=9606 GN=CBR1 PE=1 SV=3	1	1	1	1	4	30.375	18402000	0	0	18402000
sp|P16298|PP2BB_HUMAN;sp|Q08209|PP2BA_HUMAN;sp|P48454|PP2BC_HUMAN	sp|P16298|PP2BB_HUMAN Serine/threonine-protein phosphatase 2B catalytic subunit beta isoform OS=Homo sapiens OX=9606 GN=PPP3CB PE=1 SV=2;sp|Q08209|PP2BA_HUMAN Serine/threonine-protein phosphatase 2B catalytic subunit alpha isoform OS=Homo sapiens OX=9606 G	3	3	3	3	5.3	59.024	392840000	80110000	178100000	134630000
sp|P16520|GBB3_HUMAN	sp|P16520|GBB3_HUMAN Guanine nucleotide-binding protein G(I)/G(S)/G(T) subunit beta-3 OS=Homo sapiens OX=9606 GN=GNB3 PE=1 SV=1	1	4	1	1	9.4	37.221	159390000	67609000	91785000	0
sp|P16949|STMN1_HUMAN	sp|P16949|STMN1_HUMAN Stathmin OS=Homo sapiens OX=9606 GN=STMN1 PE=1 SV=3	1	1	1	1	8.7	17.302	136620000	47862000	47639000	41117000
sp|P17066|HSP76_HUMAN;sp|P48741|HSP77_HUMAN	sp|P17066|HSP76_HUMAN Heat shock 70 kDa protein 6 OS=Homo sapiens OX=9606 GN=HSPA6 PE=1 SV=2;sp|P48741|HSP77_HUMAN Putative heat shock 70 kDa protein 7 OS=Homo sapiens OX=9606 GN=HSPA7 PE=5 SV=2	2	8	1	1	13.8	71.027	2126700000	732440000	693120000	701090000
sp|P17181|INAR1_HUMAN	sp|P17181|INAR1_HUMAN Interferon alpha/beta receptor 1 OS=Homo sapiens OX=9606 GN=IFNAR1 PE=1 SV=3	1	1	1	1	2	63.525	139670000	44303000	44158000	51213000
sp|P17301|ITA2_HUMAN	sp|P17301|ITA2_HUMAN Integrin alpha-2 OS=Homo sapiens OX=9606 GN=ITGA2 PE=1 SV=1	1	20	20	20	24.4	129.29	14953000000	5156000000	5435400000	4361800000
sp|P17302|CXA1_HUMAN	sp|P17302|CXA1_HUMAN Gap junction alpha-1 protein OS=Homo sapiens OX=9606 GN=GJA1 PE=1 SV=2	1	9	9	9	36.1	43.008	16013000000	4779000000	4448300000	6786100000
sp|P17568|NDUB7_HUMAN	sp|P17568|NDUB7_HUMAN NADH dehydrogenase [ubiquinone] 1 beta subcomplex subunit 7 OS=Homo sapiens OX=9606 GN=NDUFB7 PE=1 SV=4	1	1	1	1	12.4	16.402	49952000	0	0	49952000
sp|P17655|CAN2_HUMAN	sp|P17655|CAN2_HUMAN Calpain-2 catalytic subunit OS=Homo sapiens OX=9606 GN=CAPN2 PE=1 SV=6	1	4	4	4	6.4	79.994	518420000	159730000	148130000	210560000
sp|P17693|HLAG_HUMAN	sp|P17693|HLAG_HUMAN HLA class I histocompatibility antigen, alpha chain G OS=Homo sapiens OX=9606 GN=HLA-G PE=1 SV=1	1	3	1	1	9.5	38.224	130910000	81874000	0	49035000
sp|P17813|EGLN_HUMAN	sp|P17813|EGLN_HUMAN Endoglin OS=Homo sapiens OX=9606 GN=ENG PE=1 SV=2	1	10	10	10	22.3	70.577	9437100000	2650200000	3037700000	3749200000
sp|P17858|PFKAL_HUMAN	sp|P17858|PFKAL_HUMAN ATP-dependent 6-phosphofructokinase, liver type OS=Homo sapiens OX=9606 GN=PFKL PE=1 SV=6	1	3	1	1	5.8	85.018	142390000	0	74949000	67438000
sp|P17900|SAP3_HUMAN	sp|P17900|SAP3_HUMAN Ganglioside GM2 activator OS=Homo sapiens OX=9606 GN=GM2A PE=1 SV=4	1	1	1	1	5.2	20.838	112440000	0	112440000	0
sp|P17948|VGFR1_HUMAN	sp|P17948|VGFR1_HUMAN Vascular endothelial growth factor receptor 1 OS=Homo sapiens OX=9606 GN=FLT1 PE=1 SV=2	1	7	7	7	5.5	150.77	1965900000	585400000	616740000	763730000
sp|P17980|PRS6A_HUMAN	sp|P17980|PRS6A_HUMAN 26S proteasome regulatory subunit 6A OS=Homo sapiens OX=9606 GN=PSMC3 PE=1 SV=3	1	1	1	1	3.4	49.203	83318000	35414000	16454000	31449000
sp|P17987|TCPA_HUMAN	sp|P17987|TCPA_HUMAN T-complex protein 1 subunit alpha OS=Homo sapiens OX=9606 GN=TCP1 PE=1 SV=1	1	5	5	5	9.7	60.343	948520000	217880000	369530000	361110000
sp|P18065|IBP2_HUMAN	sp|P18065|IBP2_HUMAN Insulin-like growth factor-binding protein 2 OS=Homo sapiens OX=9606 GN=IGFBP2 PE=1 SV=2	1	4	4	4	14.5	34.814	962870000	228720000	364880000	369270000
sp|P18084|ITB5_HUMAN	sp|P18084|ITB5_HUMAN Integrin beta-5 OS=Homo sapiens OX=9606 GN=ITGB5 PE=1 SV=1	1	8	8	8	12.8	88.053	3504300000	943610000	1284200000	1276500000
sp|P18085|ARF4_HUMAN	sp|P18085|ARF4_HUMAN ADP-ribosylation factor 4 OS=Homo sapiens OX=9606 GN=ARF4 PE=1 SV=3	1	8	5	5	55.6	20.511	8779100000	2507900000	3041100000	3230100000
sp|P18124|RL7_HUMAN	sp|P18124|RL7_HUMAN 60S ribosomal protein L7 OS=Homo sapiens OX=9606 GN=RPL7 PE=1 SV=1	1	2	2	2	8.5	29.225	593500000	165830000	262060000	165600000
sp|P18206|VINC_HUMAN	sp|P18206|VINC_HUMAN Vinculin OS=Homo sapiens OX=9606 GN=VCL PE=1 SV=4	1	30	30	30	33.2	123.8	15825000000	4868700000	5346900000	5609200000
sp|P18433|PTPRA_HUMAN	sp|P18433|PTPRA_HUMAN Receptor-type tyrosine-protein phosphatase alpha OS=Homo sapiens OX=9606 GN=PTPRA PE=1 SV=3	1	2	2	2	2.9	90.718	94967000	25139000	31370000	38458000
sp|P18510|IL1RA_HUMAN	sp|P18510|IL1RA_HUMAN Interleukin-1 receptor antagonist protein OS=Homo sapiens OX=9606 GN=IL1RN PE=1 SV=1	1	1	1	1	8.5	20.055	46893000	0	46893000	0
sp|P18564|ITB6_HUMAN	sp|P18564|ITB6_HUMAN Integrin beta-6 OS=Homo sapiens OX=9606 GN=ITGB6 PE=1 SV=2	1	1	1	1	1.1	85.935	13474000000	4745600000	4968300000	3760600000
sp|P18621|RL17_HUMAN	sp|P18621|RL17_HUMAN 60S ribosomal protein L17 OS=Homo sapiens OX=9606 GN=RPL17 PE=1 SV=3	1	1	1	1	8.7	21.397	310140000	103450000	136700000	69989000
sp|P18669|PGAM1_HUMAN;sp|Q8N0Y7|PGAM4_HUMAN;sp|P15259|PGAM2_HUMAN	sp|P18669|PGAM1_HUMAN Phosphoglycerate mutase 1 OS=Homo sapiens OX=9606 GN=PGAM1 PE=1 SV=2;sp|Q8N0Y7|PGAM4_HUMAN Probable phosphoglycerate mutase 4 OS=Homo sapiens OX=9606 GN=PGAM4 PE=3 SV=1	3	8	8	8	46.5	28.804	3054600000	598020000	1496500000	960130000
sp|P19022|CADH2_HUMAN;sp|P55283|CADH4_HUMAN	sp|P19022|CADH2_HUMAN Cadherin-2 OS=Homo sapiens OX=9606 GN=CDH2 PE=1 SV=4	2	8	8	8	14	99.808	1456200000	446530000	442650000	566990000
sp|P19256|LFA3_HUMAN	sp|P19256|LFA3_HUMAN Lymphocyte function-associated antigen 3 OS=Homo sapiens OX=9606 GN=CD58 PE=1 SV=1	1	1	1	1	4	28.147	0	0	0	0
sp|P19623|SPEE_HUMAN	sp|P19623|SPEE_HUMAN Spermidine synthase OS=Homo sapiens OX=9606 GN=SRM PE=1 SV=1	1	3	3	3	11.9	33.824	311940000	123730000	109510000	78702000
sp|P19634|SL9A1_HUMAN	sp|P19634|SL9A1_HUMAN Sodium/hydrogen exchanger 1 OS=Homo sapiens OX=9606 GN=SLC9A1 PE=1 SV=2	1	2	2	2	2.7	90.762	353150000	103380000	132920000	116850000
sp|P19957|ELAF_HUMAN	sp|P19957|ELAF_HUMAN Elafin OS=Homo sapiens OX=9606 GN=PI3 PE=1 SV=3	1	2	2	2	16.2	12.269	643160000	0	643160000	0
sp|P20020|AT2B1_HUMAN;sp|Q01814|AT2B2_HUMAN	sp|P20020|AT2B1_HUMAN Plasma membrane calcium-transporting ATPase 1 OS=Homo sapiens OX=9606 GN=ATP2B1 PE=1 SV=4	2	18	8	8	20.6	134.68	834550000	362660000	136200000	335690000
sp|P20073|ANXA7_HUMAN	sp|P20073|ANXA7_HUMAN Annexin A7 OS=Homo sapiens OX=9606 GN=ANXA7 PE=1 SV=3	1	8	8	8	17.6	52.739	2069200000	616270000	815980000	637000000
sp|P20336|RAB3A_HUMAN	sp|P20336|RAB3A_HUMAN Ras-related protein Rab-3A OS=Homo sapiens OX=9606 GN=RAB3A PE=1 SV=1	1	1	1	1	6.8	24.984	63711000	25601000	38110000	0
sp|P20337|RAB3B_HUMAN	sp|P20337|RAB3B_HUMAN Ras-related protein Rab-3B OS=Homo sapiens OX=9606 GN=RAB3B PE=1 SV=2	1	1	1	1	8.2	24.758	105000000	27731000	28893000	48378000
sp|P20338|RAB4A_HUMAN;sp|P61018|RAB4B_HUMAN	sp|P20338|RAB4A_HUMAN Ras-related protein Rab-4A OS=Homo sapiens OX=9606 GN=RAB4A PE=1 SV=3;sp|P61018|RAB4B_HUMAN Ras-related protein Rab-4B OS=Homo sapiens OX=9606 GN=RAB4B PE=1 SV=1	2	2	2	2	12.4	24.389	79936000	38423000	0	41513000
sp|P20339|RAB5A_HUMAN	sp|P20339|RAB5A_HUMAN Ras-related protein Rab-5A OS=Homo sapiens OX=9606 GN=RAB5A PE=1 SV=2	1	4	2	2	22.3	23.658	198090000	65451000	132640000	0
sp|P20340|RAB6A_HUMAN;sp|Q9NRW1|RAB6B_HUMAN;sp|Q14964|RB39A_HUMAN	sp|P20340|RAB6A_HUMAN Ras-related protein Rab-6A OS=Homo sapiens OX=9606 GN=RAB6A PE=1 SV=3;sp|Q9NRW1|RAB6B_HUMAN Ras-related protein Rab-6B OS=Homo sapiens OX=9606 GN=RAB6B PE=1 SV=1	3	3	3	3	16.8	23.593	4065600000	1028000000	1659000000	1378600000
sp|P20618|PSB1_HUMAN	sp|P20618|PSB1_HUMAN Proteasome subunit beta type-1 OS=Homo sapiens OX=9606 GN=PSMB1 PE=1 SV=2	1	2	2	2	9.5	26.489	582120000	149110000	240640000	192370000
sp|P20908|CO5A1_HUMAN	sp|P20908|CO5A1_HUMAN Collagen alpha-1(V) chain OS=Homo sapiens OX=9606 GN=COL5A1 PE=1 SV=3	1	10	9	9	7.8	183.56	2261500000	638640000	632690000	990140000
sp|P20936|RASA1_HUMAN	sp|P20936|RASA1_HUMAN Ras GTPase-activating protein 1 OS=Homo sapiens OX=9606 GN=RASA1 PE=1 SV=1	1	1	1	1	1.1	116.4	2323100000	2288500000	19373000	15192000
sp|P21281|VATB2_HUMAN	sp|P21281|VATB2_HUMAN V-type proton ATPase subunit B, brain isoform OS=Homo sapiens OX=9606 GN=ATP6V1B2 PE=1 SV=3	1	2	2	2	5.1	56.5	682460000	562760000	63744000	55948000
sp|P21291|CSRP1_HUMAN	sp|P21291|CSRP1_HUMAN Cysteine and glycine-rich protein 1 OS=Homo sapiens OX=9606 GN=CSRP1 PE=1 SV=3	1	6	6	6	47.2	20.567	1096000000	326440000	448490000	321080000
sp|P21333|FLNA_HUMAN	sp|P21333|FLNA_HUMAN Filamin-A OS=Homo sapiens OX=9606 GN=FLNA PE=1 SV=4	1	56	56	51	30.5	280.74	15228000000	4316000000	5616700000	5295300000
sp|P21399|ACOC_HUMAN	sp|P21399|ACOC_HUMAN Cytoplasmic aconitate hydratase OS=Homo sapiens OX=9606 GN=ACO1 PE=1 SV=3	1	7	7	7	12.1	98.398	1949700000	644800000	694790000	610130000
sp|P21453|S1PR1_HUMAN	sp|P21453|S1PR1_HUMAN Sphingosine 1-phosphate receptor 1 OS=Homo sapiens OX=9606 GN=S1PR1 PE=1 SV=2	1	1	1	1	3.7	42.81	80601000	27850000	33048000	19703000
sp|P21589|5NTD_HUMAN	sp|P21589|5NTD_HUMAN 5-nucleotidase OS=Homo sapiens OX=9606 GN=NT5E PE=1 SV=1	1	19	19	19	48.1	63.367	23460000000	6456100000	8456500000	8547000000
sp|P21741|MK_HUMAN	sp|P21741|MK_HUMAN Midkine OS=Homo sapiens OX=9606 GN=MDK PE=1 SV=1	1	3	3	3	23.8	15.585	887920000	188710000	378180000	321040000
sp|P21810|PGS1_HUMAN	sp|P21810|PGS1_HUMAN Biglycan OS=Homo sapiens OX=9606 GN=BGN PE=1 SV=2	1	5	5	5	18.8	41.654	381410000	146450000	102560000	132400000
sp|P21926|CD9_HUMAN	sp|P21926|CD9_HUMAN CD9 antigen OS=Homo sapiens OX=9606 GN=CD9 PE=1 SV=4	1	3	3	3	15.4	25.416	3001200000	889930000	894630000	1216600000
sp|P21964|COMT_HUMAN	sp|P21964|COMT_HUMAN Catechol O-methyltransferase OS=Homo sapiens OX=9606 GN=COMT PE=1 SV=2	1	2	2	2	11.4	30.037	547610000	182720000	171560000	193330000
sp|P21980|TGM2_HUMAN	sp|P21980|TGM2_HUMAN Protein-glutamine gamma-glutamyltransferase 2 OS=Homo sapiens OX=9606 GN=TGM2 PE=1 SV=2	1	8	8	8	13.2	77.328	3592600000	964320000	1241400000	1386900000
sp|P22061|PIMT_HUMAN	sp|P22061|PIMT_HUMAN Protein-L-isoaspartate(D-aspartate) O-methyltransferase OS=Homo sapiens OX=9606 GN=PCMT1 PE=1 SV=4	1	1	1	1	6.2	24.636	97124000	0	42796000	54328000
sp|P22234|PUR6_HUMAN	sp|P22234|PUR6_HUMAN Multifunctional protein ADE2 OS=Homo sapiens OX=9606 GN=PAICS PE=1 SV=3	1	2	2	2	5.9	47.079	40990000	0	40990000	0
sp|P22314|UBA1_HUMAN	sp|P22314|UBA1_HUMAN Ubiquitin-like modifier-activating enzyme 1 OS=Homo sapiens OX=9606 GN=UBA1 PE=1 SV=3	1	9	9	9	11.4	117.85	1651300000	515710000	602700000	532900000
sp|P22352|GPX3_HUMAN	sp|P22352|GPX3_HUMAN Glutathione peroxidase 3 OS=Homo sapiens OX=9606 GN=GPX3 PE=1 SV=2	1	1	1	1	5.3	25.552	137820000	0	0	137820000
sp|P22392|NDKB_HUMAN	sp|P22392|NDKB_HUMAN Nucleoside diphosphate kinase B OS=Homo sapiens OX=9606 GN=NME2 PE=1 SV=1	1	6	6	1	48	17.298	5448500000	1586800000	2479700000	1382000000
sp|P22413|ENPP1_HUMAN	sp|P22413|ENPP1_HUMAN Ectonucleotide pyrophosphatase/phosphodiesterase family member 1 OS=Homo sapiens OX=9606 GN=ENPP1 PE=1 SV=2	1	3	3	3	3.8	104.92	350740000	41484000	136930000	172330000
sp|P22528|SPR1B_HUMAN	sp|P22528|SPR1B_HUMAN Cornifin-B OS=Homo sapiens OX=9606 GN=SPRR1B PE=1 SV=2	1	3	3	1	43.8	9.8875	812760000	19736000	747740000	45283000
sp|P22531|SPR2E_HUMAN;sp|P35326|SPR2A_HUMAN;sp|Q9BYE4|SPR2G_HUMAN	sp|P22531|SPR2E_HUMAN Small proline-rich protein 2E OS=Homo sapiens OX=9606 GN=SPRR2E PE=2 SV=2;sp|P35326|SPR2A_HUMAN Small proline-rich protein 2A OS=Homo sapiens OX=9606 GN=SPRR2A PE=1 SV=1;sp|Q9BYE4|SPR2G_HUMAN Small proline-rich protein 2G OS=Homo sapi	3	4	1	0	79.2	7.8553	41776000	0	41776000	0
sp|P35325|SPR2B_HUMAN;sp|P22532|SPR2D_HUMAN	sp|P35325|SPR2B_HUMAN Small proline-rich protein 2B OS=Homo sapiens OX=9606 GN=SPRR2B PE=2 SV=1;sp|P22532|SPR2D_HUMAN Small proline-rich protein 2D OS=Homo sapiens OX=9606 GN=SPRR2D PE=2 SV=2	2	4	4	1	79.2	7.9754	1799700000	51356000	1681100000	67257000
sp|P22626|ROA2_HUMAN	sp|P22626|ROA2_HUMAN Heterogeneous nuclear ribonucleoproteins A2/B1 OS=Homo sapiens OX=9606 GN=HNRNPA2B1 PE=1 SV=2	1	2	1	1	5.4	37.429	84289000	0	84289000	0
sp|P22692|IBP4_HUMAN	sp|P22692|IBP4_HUMAN Insulin-like growth factor-binding protein 4 OS=Homo sapiens OX=9606 GN=IGFBP4 PE=1 SV=2	1	1	1	1	5	27.934	115040000	38110000	32100000	44833000
sp|P22735|TGM1_HUMAN	sp|P22735|TGM1_HUMAN Protein-glutamine gamma-glutamyltransferase K OS=Homo sapiens OX=9606 GN=TGM1 PE=1 SV=4	1	5	5	5	7.6	89.786	155830000	0	155830000	0
sp|P23229|ITA6_HUMAN	sp|P23229|ITA6_HUMAN Integrin alpha-6 OS=Homo sapiens OX=9606 GN=ITGA6 PE=1 SV=5	1	7	7	7	7.4	126.6	1160300000	379200000	329100000	451980000
sp|P23284|PPIB_HUMAN	sp|P23284|PPIB_HUMAN Peptidyl-prolyl cis-trans isomerase B OS=Homo sapiens OX=9606 GN=PPIB PE=1 SV=2	1	4	4	4	19	23.742	434210000	120300000	228620000	85289000
sp|P23297|S10A1_HUMAN	sp|P23297|S10A1_HUMAN Protein S100-A1 OS=Homo sapiens OX=9606 GN=S100A1 PE=1 SV=2	1	2	2	2	38.3	10.546	189990000	57934000	75438000	56613000
sp|P23396|RS3_HUMAN	sp|P23396|RS3_HUMAN 40S ribosomal protein S3 OS=Homo sapiens OX=9606 GN=RPS3 PE=1 SV=2	1	5	5	5	23.9	26.688	523110000	154030000	242330000	126740000
sp|P23458|JAK1_HUMAN;sp|P29597|TYK2_HUMAN	sp|P23458|JAK1_HUMAN Tyrosine-protein kinase JAK1 OS=Homo sapiens OX=9606 GN=JAK1 PE=1 SV=2	2	4	4	4	3.9	133.28	369470000	85915000	154600000	128960000
sp|P23526|SAHH_HUMAN	sp|P23526|SAHH_HUMAN Adenosylhomocysteinase OS=Homo sapiens OX=9606 GN=AHCY PE=1 SV=4	1	13	13	13	31	47.716	14846000000	4530800000	4820600000	5494500000
sp|P23528|COF1_HUMAN	sp|P23528|COF1_HUMAN Cofilin-1 OS=Homo sapiens OX=9606 GN=CFL1 PE=1 SV=3	1	10	10	8	59.6	18.502	17855000000	5496200000	6166800000	6192300000
sp|P23634|AT2B4_HUMAN;sp|Q16720|AT2B3_HUMAN	sp|P23634|AT2B4_HUMAN Plasma membrane calcium-transporting ATPase 4 OS=Homo sapiens OX=9606 GN=ATP2B4 PE=1 SV=2	2	21	21	11	23.4	137.92	9141100000	2773400000	2932200000	3435500000
sp|P23743|DGKA_HUMAN	sp|P23743|DGKA_HUMAN Diacylglycerol kinase alpha OS=Homo sapiens OX=9606 GN=DGKA PE=1 SV=3	1	1	1	1	2.2	82.629	108220000	31851000	23905000	52461000
sp|P23921|RIR1_HUMAN	sp|P23921|RIR1_HUMAN Ribonucleoside-diphosphate reductase large subunit OS=Homo sapiens OX=9606 GN=RRM1 PE=1 SV=1	1	1	1	1	1.3	90.069	0	0	0	0
sp|P24043|LAMA2_HUMAN;sp|P25391|LAMA1_HUMAN	sp|P24043|LAMA2_HUMAN Laminin subunit alpha-2 OS=Homo sapiens OX=9606 GN=LAMA2 PE=1 SV=4	2	7	7	7	2.8	343.9	410750000	126130000	94680000	189940000
sp|P24593|IBP5_HUMAN	sp|P24593|IBP5_HUMAN Insulin-like growth factor-binding protein 5 OS=Homo sapiens OX=9606 GN=IGFBP5 PE=1 SV=1	1	3	3	3	11.4	30.57	144870000	44043000	40501000	60324000
sp|P24821|TENA_HUMAN	sp|P24821|TENA_HUMAN Tenascin OS=Homo sapiens OX=9606 GN=TNC PE=1 SV=3	1	13	13	13	8	240.85	1668600000	617780000	465200000	585630000
sp|P25311|ZA2G_HUMAN	sp|P25311|ZA2G_HUMAN Zinc-alpha-2-glycoprotein OS=Homo sapiens OX=9606 GN=AZGP1 PE=1 SV=2	1	2	2	2	6.7	34.258	0	0	0	0
sp|P25398|RS12_HUMAN	sp|P25398|RS12_HUMAN 40S ribosomal protein S12 OS=Homo sapiens OX=9606 GN=RPS12 PE=1 SV=3	1	3	3	3	24.2	14.515	322120000	72055000	151560000	98504000
sp|P25445|TNR6_HUMAN	sp|P25445|TNR6_HUMAN Tumor necrosis factor receptor superfamily member 6 OS=Homo sapiens OX=9606 GN=FAS PE=1 SV=1	1	2	2	2	4.8	37.732	225160000	44738000	66629000	113800000
sp|P25786|PSA1_HUMAN	sp|P25786|PSA1_HUMAN Proteasome subunit alpha type-1 OS=Homo sapiens OX=9606 GN=PSMA1 PE=1 SV=1	1	4	4	4	17.5	29.555	406420000	95260000	108490000	202670000
sp|P25787|PSA2_HUMAN	sp|P25787|PSA2_HUMAN Proteasome subunit alpha type-2 OS=Homo sapiens OX=9606 GN=PSMA2 PE=1 SV=2	1	3	3	3	21.8	25.898	610880000	116710000	227980000	266190000
sp|P25788|PSA3_HUMAN	sp|P25788|PSA3_HUMAN Proteasome subunit alpha type-3 OS=Homo sapiens OX=9606 GN=PSMA3 PE=1 SV=2	1	4	4	4	16.9	28.433	1823400000	495670000	655490000	672220000
sp|P25789|PSA4_HUMAN	sp|P25789|PSA4_HUMAN Proteasome subunit alpha type-4 OS=Homo sapiens OX=9606 GN=PSMA4 PE=1 SV=1	1	3	3	3	10.3	29.483	1614000000	472510000	617090000	524390000
sp|P26006|ITA3_HUMAN	sp|P26006|ITA3_HUMAN Integrin alpha-3 OS=Homo sapiens OX=9606 GN=ITGA3 PE=1 SV=5	1	16	16	16	19.1	116.61	12080000000	3727800000	4274500000	4077500000
sp|P26022|PTX3_HUMAN	sp|P26022|PTX3_HUMAN Pentraxin-related protein PTX3 OS=Homo sapiens OX=9606 GN=PTX3 PE=1 SV=3	1	13	13	13	43.8	41.975	13202000000	4372600000	3782400000	5047100000
sp|P26038|MOES_HUMAN	sp|P26038|MOES_HUMAN Moesin OS=Homo sapiens OX=9606 GN=MSN PE=1 SV=3	1	27	27	21	47.5	67.819	54806000000	17258000000	20385000000	17163000000
sp|P26232|CTNA2_HUMAN	sp|P26232|CTNA2_HUMAN Catenin alpha-2 OS=Homo sapiens OX=9606 GN=CTNNA2 PE=1 SV=5	1	7	1	1	9.9	105.31	76729000	0	0	76729000
sp|P26373|RL13_HUMAN	sp|P26373|RL13_HUMAN 60S ribosomal protein L13 OS=Homo sapiens OX=9606 GN=RPL13 PE=1 SV=4	1	2	2	2	11.4	24.261	32707000	0	32707000	0
sp|P26639|SYTC_HUMAN	sp|P26639|SYTC_HUMAN Threonine--tRNA ligase 1, cytoplasmic OS=Homo sapiens OX=9606 GN=TARS1 PE=1 SV=3	1	2	2	2	3	83.434	285650000	98616000	121310000	65724000
sp|P26641|EF1G_HUMAN	sp|P26641|EF1G_HUMAN Elongation factor 1-gamma OS=Homo sapiens OX=9606 GN=EEF1G PE=1 SV=3	1	5	5	5	16	50.118	868270000	181620000	423200000	263440000
sp|P27105|STOM_HUMAN	sp|P27105|STOM_HUMAN Stomatin OS=Homo sapiens OX=9606 GN=STOM PE=1 SV=3	1	11	11	11	53.5	31.73	12168000000	3909200000	4121000000	4137900000
sp|P27348|1433T_HUMAN	sp|P27348|1433T_HUMAN 14-3-3 protein theta OS=Homo sapiens OX=9606 GN=YWHAQ PE=1 SV=1	1	9	6	6	45.7	27.764	4302500000	1452000000	1548800000	1301800000
sp|P27482|CALL3_HUMAN	sp|P27482|CALL3_HUMAN Calmodulin-like protein 3 OS=Homo sapiens OX=9606 GN=CALML3 PE=1 SV=2	1	7	5	5	53.7	16.891	304720000	0	304720000	0
sp|P27487|DPP4_HUMAN	sp|P27487|DPP4_HUMAN Dipeptidyl peptidase 4 OS=Homo sapiens OX=9606 GN=DPP4 PE=1 SV=2	1	21	21	21	35.9	88.278	8420900000	2401500000	2936800000	3082600000
sp|P27701|CD82_HUMAN	sp|P27701|CD82_HUMAN CD82 antigen OS=Homo sapiens OX=9606 GN=CD82 PE=1 SV=1	1	6	6	6	30.7	29.625	8410300000	3164900000	1838700000	3406700000
sp|P27708|PYR1_HUMAN	sp|P27708|PYR1_HUMAN CAD protein OS=Homo sapiens OX=9606 GN=CAD PE=1 SV=3	1	1	1	1	0.5	242.98	61980000	26909000	35072000	0
sp|P27797|CALR_HUMAN	sp|P27797|CALR_HUMAN Calreticulin OS=Homo sapiens OX=9606 GN=CALR PE=1 SV=1	1	1	1	1	2.9	48.141	0	0	0	0
sp|P27824|CALX_HUMAN	sp|P27824|CALX_HUMAN Calnexin OS=Homo sapiens OX=9606 GN=CANX PE=1 SV=2	1	3	3	3	6.9	67.567	526000000	69647000	133010000	323330000
sp|P28066|PSA5_HUMAN	sp|P28066|PSA5_HUMAN Proteasome subunit alpha type-5 OS=Homo sapiens OX=9606 GN=PSMA5 PE=1 SV=3	1	4	4	4	22.4	26.411	1181700000	312840000	455130000	413690000
sp|P28070|PSB4_HUMAN	sp|P28070|PSB4_HUMAN Proteasome subunit beta type-4 OS=Homo sapiens OX=9606 GN=PSMB4 PE=1 SV=4	1	1	1	1	3.4	29.204	224510000	68485000	71507000	84522000
sp|P28074|PSB5_HUMAN	sp|P28074|PSB5_HUMAN Proteasome subunit beta type-5 OS=Homo sapiens OX=9606 GN=PSMB5 PE=1 SV=3	1	2	2	2	8.7	28.48	182440000	0	79302000	103130000
sp|P28290|ITPI2_HUMAN	sp|P28290|ITPI2_HUMAN Protein ITPRID2 OS=Homo sapiens OX=9606 GN=ITPRID2 PE=1 SV=3	1	1	1	1	1.8	138.38	342360000	115910000	96693000	129760000
sp|P28300|LYOX_HUMAN	sp|P28300|LYOX_HUMAN Protein-lysine 6-oxidase OS=Homo sapiens OX=9606 GN=LOX PE=1 SV=2	1	3	3	3	9.6	46.944	915150000	271150000	285030000	358970000
sp|P28482|MK01_HUMAN	sp|P28482|MK01_HUMAN Mitogen-activated protein kinase 1 OS=Homo sapiens OX=9606 GN=MAPK1 PE=1 SV=3	1	2	2	2	7.2	41.389	131290000	44290000	49579000	37424000
sp|P29317|EPHA2_HUMAN;sp|P54762|EPHB1_HUMAN;sp|P54764|EPHA4_HUMAN;sp|Q15375|EPHA7_HUMAN;sp|Q9UF33|EPHA6_HUMAN	sp|P29317|EPHA2_HUMAN Ephrin type-A receptor 2 OS=Homo sapiens OX=9606 GN=EPHA2 PE=1 SV=2	5	15	15	14	19.7	108.27	8698500000	2553700000	2550300000	3594500000
sp|P29373|RABP2_HUMAN	sp|P29373|RABP2_HUMAN Cellular retinoic acid-binding protein 2 OS=Homo sapiens OX=9606 GN=CRABP2 PE=1 SV=2	1	1	1	1	9.4	15.693	44716000	0	44716000	0
sp|P29401|TKT_HUMAN	sp|P29401|TKT_HUMAN Transketolase OS=Homo sapiens OX=9606 GN=TKT PE=1 SV=3	1	4	4	4	7.4	67.877	640050000	199790000	259660000	180600000
sp|P29508|SPB3_HUMAN	sp|P29508|SPB3_HUMAN Serpin B3 OS=Homo sapiens OX=9606 GN=SERPINB3 PE=1 SV=2	1	19	19	9	57.9	44.564	13118000000	287070000	12796000000	35087000
sp|P29692|EF1D_HUMAN	sp|P29692|EF1D_HUMAN Elongation factor 1-delta OS=Homo sapiens OX=9606 GN=EEF1D PE=1 SV=5	1	4	4	4	21.7	31.121	391900000	99035000	195370000	97494000
sp|P29966|MARCS_HUMAN	sp|P29966|MARCS_HUMAN Myristoylated alanine-rich C-kinase substrate OS=Homo sapiens OX=9606 GN=MARCKS PE=1 SV=4	1	10	10	10	53.3	31.554	12974000000	3403500000	4106700000	5463900000
sp|P29992|GNA11_HUMAN	sp|P29992|GNA11_HUMAN Guanine nucleotide-binding protein subunit alpha-11 OS=Homo sapiens OX=9606 GN=GNA11 PE=1 SV=2	1	11	11	5	41.2	42.123	5850500000	1955700000	1763000000	2131800000
sp|P30041|PRDX6_HUMAN	sp|P30041|PRDX6_HUMAN Peroxiredoxin-6 OS=Homo sapiens OX=9606 GN=PRDX6 PE=1 SV=3	1	7	7	7	32.1	25.035	2951200000	1057700000	1099600000	793850000
sp|P30043|BLVRB_HUMAN	sp|P30043|BLVRB_HUMAN Flavin reductase (NADPH) OS=Homo sapiens OX=9606 GN=BLVRB PE=1 SV=3	1	2	2	2	15.5	22.119	932320000	219470000	371650000	341200000
sp|P30050|RL12_HUMAN	sp|P30050|RL12_HUMAN 60S ribosomal protein L12 OS=Homo sapiens OX=9606 GN=RPL12 PE=1 SV=1	1	1	1	1	9.1	17.818	67578000	28774000	38804000	0
sp|P30085|KCY_HUMAN	sp|P30085|KCY_HUMAN UMP-CMP kinase OS=Homo sapiens OX=9606 GN=CMPK1 PE=1 SV=3	1	2	2	2	10.7	22.222	110740000	18028000	54305000	38409000
sp|P30086|PEBP1_HUMAN	sp|P30086|PEBP1_HUMAN Phosphatidylethanolamine-binding protein 1 OS=Homo sapiens OX=9606 GN=PEBP1 PE=1 SV=3	1	4	4	4	33.2	21.057	464490000	137350000	192770000	134380000
sp|P30101|PDIA3_HUMAN	sp|P30101|PDIA3_HUMAN Protein disulfide-isomerase A3 OS=Homo sapiens OX=9606 GN=PDIA3 PE=1 SV=4	1	1	1	1	2.2	56.782	0	0	0	0
sp|P30153|2AAA_HUMAN	sp|P30153|2AAA_HUMAN Serine/threonine-protein phosphatase 2A 65 kDa regulatory subunit A alpha isoform OS=Homo sapiens OX=9606 GN=PPP2R1A PE=1 SV=4	1	10	10	8	23.9	65.308	1444100000	544860000	482940000	416340000
sp|P30408|T4S1_HUMAN	sp|P30408|T4S1_HUMAN Transmembrane 4 L6 family member 1 OS=Homo sapiens OX=9606 GN=TM4SF1 PE=1 SV=1	1	1	1	1	4.5	21.632	3177900000	937170000	932870000	1307900000
sp|P30520|PURA2_HUMAN	sp|P30520|PURA2_HUMAN Adenylosuccinate synthetase isozyme 2 OS=Homo sapiens OX=9606 GN=ADSS2 PE=1 SV=3	1	2	2	2	5.7	50.097	195420000	55387000	73894000	66139000
sp|P30530|UFO_HUMAN;sp|Q12866|MERTK_HUMAN	sp|P30530|UFO_HUMAN Tyrosine-protein kinase receptor UFO OS=Homo sapiens OX=9606 GN=AXL PE=1 SV=4;sp|Q12866|MERTK_HUMAN Tyrosine-protein kinase Mer OS=Homo sapiens OX=9606 GN=MERTK PE=1 SV=2	2	2	2	2	2.8	98.336	194760000	79471000	79602000	35687000
sp|P30626|SORCN_HUMAN	sp|P30626|SORCN_HUMAN Sorcin OS=Homo sapiens OX=9606 GN=SRI PE=1 SV=1	1	7	7	7	37.4	21.676	2932800000	854180000	1128000000	950580000
sp|P30825|SL7A1_HUMAN	sp|P30825|SL7A1_HUMAN High affinity cationic amino acid transporter 1 OS=Homo sapiens OX=9606 GN=SLC7A1 PE=1 SV=1	1	5	5	4	8.6	67.638	3302600000	1324200000	1050600000	927820000
sp|P31150|GDIA_HUMAN	sp|P31150|GDIA_HUMAN Rab GDP dissociation inhibitor alpha OS=Homo sapiens OX=9606 GN=GDI1 PE=1 SV=2	1	9	4	4	26.8	50.582	362490000	65150000	160170000	137180000
sp|P31151|S10A7_HUMAN	sp|P31151|S10A7_HUMAN Protein S100-A7 OS=Homo sapiens OX=9606 GN=S100A7 PE=1 SV=4	1	8	8	4	78.2	11.471	14838000000	451480000	13792000000	594860000
sp|P31153|METK2_HUMAN	sp|P31153|METK2_HUMAN S-adenosylmethionine synthase isoform type-2 OS=Homo sapiens OX=9606 GN=MAT2A PE=1 SV=1	1	2	1	1	8.9	43.66	218510000	68975000	66169000	83366000
sp|P31431|SDC4_HUMAN	sp|P31431|SDC4_HUMAN Syndecan-4 OS=Homo sapiens OX=9606 GN=SDC4 PE=1 SV=2	1	2	2	2	5.1	21.641	138420000	28461000	72750000	37210000
sp|P31689|DNJA1_HUMAN	sp|P31689|DNJA1_HUMAN DnaJ homolog subfamily A member 1 OS=Homo sapiens OX=9606 GN=DNAJA1 PE=1 SV=2	1	4	4	4	11.8	44.868	342680000	127700000	78911000	136070000
sp|P31939|PUR9_HUMAN	sp|P31939|PUR9_HUMAN Bifunctional purine biosynthesis protein ATIC OS=Homo sapiens OX=9606 GN=ATIC PE=1 SV=3	1	8	8	8	17.7	64.615	1047600000	284260000	344940000	418450000
sp|P31943|HNRH1_HUMAN;sp|P55795|HNRH2_HUMAN	sp|P31943|HNRH1_HUMAN Heterogeneous nuclear ribonucleoprotein H OS=Homo sapiens OX=9606 GN=HNRNPH1 PE=1 SV=4;sp|P55795|HNRH2_HUMAN Heterogeneous nuclear ribonucleoprotein H2 OS=Homo sapiens OX=9606 GN=HNRNPH2 PE=1 SV=1	2	2	2	2	6	49.229	0	0	0	0
sp|P31944|CASPE_HUMAN	sp|P31944|CASPE_HUMAN Caspase-14 OS=Homo sapiens OX=9606 GN=CASP14 PE=1 SV=2	1	5	5	5	21.5	27.679	715470000	113330000	543220000	58919000
sp|P31946|1433B_HUMAN	sp|P31946|1433B_HUMAN 14-3-3 protein beta/alpha OS=Homo sapiens OX=9606 GN=YWHAB PE=1 SV=3	1	10	7	7	49.2	28.082	2885300000	986410000	1131500000	767340000
sp|P31947|1433S_HUMAN	sp|P31947|1433S_HUMAN 14-3-3 protein sigma OS=Homo sapiens OX=9606 GN=SFN PE=1 SV=1	1	11	9	9	48.8	27.774	5658300000	34848000	2353600000	3269900000
sp|P31948|STIP1_HUMAN	sp|P31948|STIP1_HUMAN Stress-induced-phosphoprotein 1 OS=Homo sapiens OX=9606 GN=STIP1 PE=1 SV=1	1	3	3	3	5.5	62.639	44111000	0	0	44111000
sp|P31949|S10AB_HUMAN	sp|P31949|S10AB_HUMAN Protein S100-A11 OS=Homo sapiens OX=9606 GN=S100A11 PE=1 SV=2	1	5	5	5	70.5	11.74	8973100000	1932800000	3818600000	3221600000
sp|P32119|PRDX2_HUMAN	sp|P32119|PRDX2_HUMAN Peroxiredoxin-2 OS=Homo sapiens OX=9606 GN=PRDX2 PE=1 SV=5	1	6	5	5	28.3	21.892	1385700000	357510000	649940000	378220000
sp|P32418|NAC1_HUMAN	sp|P32418|NAC1_HUMAN Sodium/calcium exchanger 1 OS=Homo sapiens OX=9606 GN=SLC8A1 PE=1 SV=3	1	2	2	2	3	108.55	83671000	0	45345000	38327000
sp|P32456|GBP2_HUMAN;sp|P32455|GBP1_HUMAN	sp|P32456|GBP2_HUMAN Guanylate-binding protein 2 OS=Homo sapiens OX=9606 GN=GBP2 PE=1 SV=3;sp|P32455|GBP1_HUMAN Guanylate-binding protein 1 OS=Homo sapiens OX=9606 GN=GBP1 PE=1 SV=2	2	1	1	1	2.7	67.208	107410000	60157000	0	47258000
sp|P32856|STX2_HUMAN	sp|P32856|STX2_HUMAN Syntaxin-2 OS=Homo sapiens OX=9606 GN=STX2 PE=1 SV=3	1	2	2	2	8.3	33.341	428860000	82958000	116230000	229670000
sp|P32969|RL9_HUMAN	sp|P32969|RL9_HUMAN 60S ribosomal protein L9 OS=Homo sapiens OX=9606 GN=RPL9 PE=1 SV=1	1	2	2	2	12.5	21.863	332570000	54802000	261530000	16242000
sp|P33176|KINH_HUMAN;sp|O60282|KIF5C_HUMAN;sp|Q12840|KIF5A_HUMAN	sp|P33176|KINH_HUMAN Kinesin-1 heavy chain OS=Homo sapiens OX=9606 GN=KIF5B PE=1 SV=1;sp|O60282|KIF5C_HUMAN Kinesin heavy chain isoform 5C OS=Homo sapiens OX=9606 GN=KIF5C PE=1 SV=1;sp|Q12840|KIF5A_HUMAN Kinesin heavy chain isoform 5A OS=Homo sapiens OX=96	3	2	2	2	2	109.68	148570000	34120000	31109000	83346000
sp|P33527|MRP1_HUMAN	sp|P33527|MRP1_HUMAN Multidrug resistance-associated protein 1 OS=Homo sapiens OX=9606 GN=ABCC1 PE=1 SV=3	1	3	3	3	1.9	171.59	191960000	60722000	68874000	62362000
sp|P34096|RNAS4_HUMAN	sp|P34096|RNAS4_HUMAN Ribonuclease 4 OS=Homo sapiens OX=9606 GN=RNASE4 PE=1 SV=3	1	1	1	1	8.8	16.84	86141000	29913000	56228000	0
sp|P34896|GLYC_HUMAN	sp|P34896|GLYC_HUMAN Serine hydroxymethyltransferase, cytosolic OS=Homo sapiens OX=9606 GN=SHMT1 PE=1 SV=1	1	1	1	1	2.9	53.082	74679000	0	39112000	35567000
sp|P34932|HSP74_HUMAN	sp|P34932|HSP74_HUMAN Heat shock 70 kDa protein 4 OS=Homo sapiens OX=9606 GN=HSPA4 PE=1 SV=4	1	7	7	7	10.7	94.33	513810000	153860000	181770000	178170000
sp|P35052|GPC1_HUMAN	sp|P35052|GPC1_HUMAN Glypican-1 OS=Homo sapiens OX=9606 GN=GPC1 PE=1 SV=2	1	8	8	8	19.2	61.68	1802500000	611610000	676000000	514870000
sp|P35221|CTNA1_HUMAN;sp|Q9UI47|CTNA3_HUMAN	sp|P35221|CTNA1_HUMAN Catenin alpha-1 OS=Homo sapiens OX=9606 GN=CTNNA1 PE=1 SV=1	2	30	30	24	46.8	100.07	15689000000	5118900000	5261400000	5308800000
sp|P35222|CTNB1_HUMAN	sp|P35222|CTNB1_HUMAN Catenin beta-1 OS=Homo sapiens OX=9606 GN=CTNNB1 PE=1 SV=1	1	20	16	16	30.7	85.496	8121100000	2176200000	2751000000	3193900000
sp|P35237|SPB6_HUMAN	sp|P35237|SPB6_HUMAN Serpin B6 OS=Homo sapiens OX=9606 GN=SERPINB6 PE=1 SV=3	1	2	2	2	6.6	42.621	82953000	0	0	82953000
sp|P35241|RADI_HUMAN	sp|P35241|RADI_HUMAN Radixin OS=Homo sapiens OX=9606 GN=RDX PE=1 SV=1	1	11	5	5	17.2	68.563	986160000	292910000	341070000	352170000
sp|P35268|RL22_HUMAN	sp|P35268|RL22_HUMAN 60S ribosomal protein L22 OS=Homo sapiens OX=9606 GN=RPL22 PE=1 SV=2	1	1	1	1	10.2	14.787	56366000	0	56366000	0
sp|P35321|SPR1A_HUMAN	sp|P35321|SPR1A_HUMAN Cornifin-A OS=Homo sapiens OX=9606 GN=SPRR1A PE=1 SV=2	1	3	1	1	52.8	9.8774	42724000	0	42724000	0
sp|P35442|TSP2_HUMAN	sp|P35442|TSP2_HUMAN Thrombospondin-2 OS=Homo sapiens OX=9606 GN=THBS2 PE=1 SV=2	1	23	21	21	27.1	129.99	7262700000	2101900000	2621500000	2539300000
sp|P35443|TSP4_HUMAN	sp|P35443|TSP4_HUMAN Thrombospondin-4 OS=Homo sapiens OX=9606 GN=THBS4 PE=1 SV=2	1	4	2	2	5.4	105.87	332560000	28369000	142960000	161230000
sp|P35555|FBN1_HUMAN	sp|P35555|FBN1_HUMAN Fibrillin-1 OS=Homo sapiens OX=9606 GN=FBN1 PE=1 SV=4	1	3	3	3	1	312.3	107900000	78798000	0	29100000
sp|P35579|MYH9_HUMAN	sp|P35579|MYH9_HUMAN Myosin-9 OS=Homo sapiens OX=9606 GN=MYH9 PE=1 SV=4	1	33	33	27	18.9	226.53	9838200000	2750800000	3930000000	3157400000
sp|P35580|MYH10_HUMAN	sp|P35580|MYH10_HUMAN Myosin-10 OS=Homo sapiens OX=9606 GN=MYH10 PE=1 SV=3	1	6	2	1	3.6	229	301750000	92760000	78865000	130130000
sp|P35613|BASI_HUMAN	sp|P35613|BASI_HUMAN Basigin OS=Homo sapiens OX=9606 GN=BSG PE=1 SV=2	1	8	8	8	24.2	42.2	14741000000	4526000000	4453400000	5762000000
sp|P35625|TIMP3_HUMAN	sp|P35625|TIMP3_HUMAN Metalloproteinase inhibitor 3 OS=Homo sapiens OX=9606 GN=TIMP3 PE=1 SV=2	1	1	1	1	5.2	24.145	84525000	22195000	35828000	26503000
sp|P35754|GLRX1_HUMAN	sp|P35754|GLRX1_HUMAN Glutaredoxin-1 OS=Homo sapiens OX=9606 GN=GLRX PE=1 SV=2	1	2	2	2	17.9	11.776	219750000	64324000	81862000	73560000
sp|P35858|ALS_HUMAN	sp|P35858|ALS_HUMAN Insulin-like growth factor-binding protein complex acid labile subunit OS=Homo sapiens OX=9606 GN=IGFALS PE=1 SV=1	1	1	1	1	2.3	66.034	159510000	53000000	106510000	0
sp|P35998|PRS7_HUMAN	sp|P35998|PRS7_HUMAN 26S proteasome regulatory subunit 7 OS=Homo sapiens OX=9606 GN=PSMC2 PE=1 SV=3	1	4	4	4	9.7	48.633	537040000	196360000	211930000	128760000
sp|P36021|MOT8_HUMAN	sp|P36021|MOT8_HUMAN Monocarboxylate transporter 8 OS=Homo sapiens OX=9606 GN=SLC16A2 PE=1 SV=2	1	2	2	2	4.3	59.511	168160000	29196000	39926000	99043000
sp|P36405|ARL3_HUMAN	sp|P36405|ARL3_HUMAN ADP-ribosylation factor-like protein 3 OS=Homo sapiens OX=9606 GN=ARL3 PE=1 SV=2	1	5	5	5	34.1	20.455	550100000	118450000	201090000	230570000
sp|P36406|TRI23_HUMAN	sp|P36406|TRI23_HUMAN E3 ubiquitin-protein ligase TRIM23 OS=Homo sapiens OX=9606 GN=TRIM23 PE=1 SV=1	1	1	1	1	1.7	64.066	1060400000	0	409300000	651090000
sp|P36578|RL4_HUMAN	sp|P36578|RL4_HUMAN 60S ribosomal protein L4 OS=Homo sapiens OX=9606 GN=RPL4 PE=1 SV=5	1	3	3	3	7	47.697	155640000	28133000	97164000	30344000
sp|P36871|PGM1_HUMAN	sp|P36871|PGM1_HUMAN Phosphoglucomutase-1 OS=Homo sapiens OX=9606 GN=PGM1 PE=1 SV=3	1	6	6	6	12.3	61.448	1430600000	344870000	571950000	513780000
sp|P36952|SPB5_HUMAN	sp|P36952|SPB5_HUMAN Serpin B5 OS=Homo sapiens OX=9606 GN=SERPINB5 PE=1 SV=2	1	4	4	4	13.9	42.1	341860000	26266000	315590000	0
sp|P37802|TAGL2_HUMAN	sp|P37802|TAGL2_HUMAN Transgelin-2 OS=Homo sapiens OX=9606 GN=TAGLN2 PE=1 SV=3	1	8	8	8	51.3	22.391	2747400000	774150000	1163300000	809980000
sp|P37837|TALDO_HUMAN	sp|P37837|TALDO_HUMAN Transaldolase OS=Homo sapiens OX=9606 GN=TALDO1 PE=1 SV=2	1	3	3	3	9.8	37.54	286530000	101200000	93624000	91709000
sp|P39060|COIA1_HUMAN	sp|P39060|COIA1_HUMAN Collagen alpha-1(XVIII) chain OS=Homo sapiens OX=9606 GN=COL18A1 PE=1 SV=5	1	5	5	5	2.7	178.19	735770000	312290000	240840000	182640000
sp|P39210|MPV17_HUMAN	sp|P39210|MPV17_HUMAN Protein Mpv17 OS=Homo sapiens OX=9606 GN=MPV17 PE=1 SV=1	1	1	1	1	5.1	19.733	65683000	65683000	0	0
sp|P40189|IL6RB_HUMAN	sp|P40189|IL6RB_HUMAN Interleukin-6 receptor subunit beta OS=Homo sapiens OX=9606 GN=IL6ST PE=1 SV=2	1	2	2	2	2	103.54	97539000	59109000	38431000	0
sp|P40227|TCPZ_HUMAN;sp|Q92526|TCPW_HUMAN	sp|P40227|TCPZ_HUMAN T-complex protein 1 subunit zeta OS=Homo sapiens OX=9606 GN=CCT6A PE=1 SV=3	2	3	3	3	8.9	58.024	261160000	147500000	51808000	61850000
sp|P40261|NNMT_HUMAN	sp|P40261|NNMT_HUMAN Nicotinamide N-methyltransferase OS=Homo sapiens OX=9606 GN=NNMT PE=1 SV=1	1	3	3	3	11.7	29.574	546510000	151720000	192260000	202530000
sp|P40429|RL13A_HUMAN;sp|Q6NVV1|R13P3_HUMAN	sp|P40429|RL13A_HUMAN 60S ribosomal protein L13a OS=Homo sapiens OX=9606 GN=RPL13A PE=1 SV=2;sp|Q6NVV1|R13P3_HUMAN Putative 60S ribosomal protein L13a protein RPL13AP3 OS=Homo sapiens OX=9606 GN=RPL13AP3 PE=5 SV=1	2	2	2	2	10.8	23.577	285390000	81579000	138640000	65170000
sp|P40616|ARL1_HUMAN	sp|P40616|ARL1_HUMAN ADP-ribosylation factor-like protein 1 OS=Homo sapiens OX=9606 GN=ARL1 PE=1 SV=1	1	1	1	1	6.1	20.417	173130000	47853000	68618000	56661000
sp|P40763|STAT3_HUMAN	sp|P40763|STAT3_HUMAN Signal transducer and activator of transcription 3 OS=Homo sapiens OX=9606 GN=STAT3 PE=1 SV=2	1	2	2	2	4.3	88.067	97979000	16322000	73075000	8581500
sp|P40925|MDHC_HUMAN	sp|P40925|MDHC_HUMAN Malate dehydrogenase, cytoplasmic OS=Homo sapiens OX=9606 GN=MDH1 PE=1 SV=4	1	6	6	6	21.9	36.426	626920000	179640000	285830000	161450000
sp|P41217|OX2G_HUMAN	sp|P41217|OX2G_HUMAN OX-2 membrane glycoprotein OS=Homo sapiens OX=9606 GN=CD200 PE=1 SV=4	1	5	5	5	26.3	31.264	3006600000	955100000	1116900000	934640000
sp|P41221|WNT5A_HUMAN;sp|Q9H1J7|WNT5B_HUMAN	sp|P41221|WNT5A_HUMAN Protein Wnt-5a OS=Homo sapiens OX=9606 GN=WNT5A PE=1 SV=2	2	6	6	6	18.2	42.339	1369000000	345450000	624660000	398880000
sp|P41250|GARS_HUMAN	sp|P41250|GARS_HUMAN Glycine--tRNA ligase OS=Homo sapiens OX=9606 GN=GARS1 PE=1 SV=3	1	6	6	6	7.8	83.165	1134600000	376710000	326220000	431680000
sp|P41252|SYIC_HUMAN	sp|P41252|SYIC_HUMAN Isoleucine--tRNA ligase, cytoplasmic OS=Homo sapiens OX=9606 GN=IARS1 PE=1 SV=2	1	2	2	2	1.3	144.5	129390000	47365000	32240000	49782000
sp|P42025|ACTY_HUMAN	sp|P42025|ACTY_HUMAN Beta-centractin OS=Homo sapiens OX=9606 GN=ACTR1B PE=1 SV=1	1	1	1	1	4	42.293	78712000	28698000	50014000	0
sp|P42356|PI4KA_HUMAN;sp|A4QPH2|PI4P2_HUMAN	sp|P42356|PI4KA_HUMAN Phosphatidylinositol 4-kinase alpha OS=Homo sapiens OX=9606 GN=PI4KA PE=1 SV=4	2	6	6	6	3.8	236.83	626170000	167290000	271250000	187630000
sp|P42357|HUTH_HUMAN	sp|P42357|HUTH_HUMAN Histidine ammonia-lyase OS=Homo sapiens OX=9606 GN=HAL PE=1 SV=1	1	4	4	4	6.7	72.697	314470000	56746000	226550000	31172000
sp|P42766|RL35_HUMAN	sp|P42766|RL35_HUMAN 60S ribosomal protein L35 OS=Homo sapiens OX=9606 GN=RPL35 PE=1 SV=2	1	1	1	1	8.1	14.551	123520000	45020000	39992000	38511000
sp|P43007|SATT_HUMAN	sp|P43007|SATT_HUMAN Neutral amino acid transporter A OS=Homo sapiens OX=9606 GN=SLC1A4 PE=1 SV=1	1	10	10	10	29.3	55.722	8744900000	2620100000	3010200000	3114600000
sp|P43034|LIS1_HUMAN	sp|P43034|LIS1_HUMAN Platelet-activating factor acetylhydrolase IB subunit beta OS=Homo sapiens OX=9606 GN=PAFAH1B1 PE=1 SV=2	1	3	3	3	9.5	46.637	155020000	31112000	68731000	55177000
sp|P43121|MUC18_HUMAN	sp|P43121|MUC18_HUMAN Cell surface glycoprotein MUC18 OS=Homo sapiens OX=9606 GN=MCAM PE=1 SV=2	1	4	4	4	7.1	71.607	264300000	80724000	164420000	19150000
sp|P43487|RANG_HUMAN	sp|P43487|RANG_HUMAN Ran-specific GTPase-activating protein OS=Homo sapiens OX=9606 GN=RANBP1 PE=1 SV=1	1	1	1	1	5.5	23.31	53780000	53780000	0	0
sp|P43490|NAMPT_HUMAN	sp|P43490|NAMPT_HUMAN Nicotinamide phosphoribosyltransferase OS=Homo sapiens OX=9606 GN=NAMPT PE=1 SV=1	1	3	3	3	8.4	55.52	217970000	27244000	143000000	47732000
sp|P45974|UBP5_HUMAN	sp|P45974|UBP5_HUMAN Ubiquitin carboxyl-terminal hydrolase 5 OS=Homo sapiens OX=9606 GN=USP5 PE=1 SV=2	1	1	1	1	1.9	95.785	51483000	26109000	0	25374000
sp|P46063|RECQ1_HUMAN	sp|P46063|RECQ1_HUMAN ATP-dependent DNA helicase Q1 OS=Homo sapiens OX=9606 GN=RECQL PE=1 SV=3	1	1	1	1	1.8	73.457	0	0	0	0
sp|P46459|NSF_HUMAN	sp|P46459|NSF_HUMAN Vesicle-fusing ATPase OS=Homo sapiens OX=9606 GN=NSF PE=1 SV=3	1	2	2	2	3.5	82.593	258110000	99965000	69304000	88839000
sp|P46531|NOTC1_HUMAN	sp|P46531|NOTC1_HUMAN Neurogenic locus notch homolog protein 1 OS=Homo sapiens OX=9606 GN=NOTCH1 PE=1 SV=4	1	2	1	1	0.7	272.5	48700000	23352000	0	25348000
sp|P46781|RS9_HUMAN	sp|P46781|RS9_HUMAN 40S ribosomal protein S9 OS=Homo sapiens OX=9606 GN=RPS9 PE=1 SV=3	1	3	3	3	14.4	22.591	910530000	239320000	420920000	250290000
sp|P46782|RS5_HUMAN	sp|P46782|RS5_HUMAN 40S ribosomal protein S5 OS=Homo sapiens OX=9606 GN=RPS5 PE=1 SV=4	1	2	2	2	11.8	22.876	217080000	40164000	128220000	48694000
sp|P46783|RS10_HUMAN;sp|Q9NQ39|RS10L_HUMAN	sp|P46783|RS10_HUMAN 40S ribosomal protein S10 OS=Homo sapiens OX=9606 GN=RPS10 PE=1 SV=1	2	3	3	3	23	18.898	615400000	145750000	275750000	193900000
sp|P46934|NEDD4_HUMAN	sp|P46934|NEDD4_HUMAN E3 ubiquitin-protein ligase NEDD4 OS=Homo sapiens OX=9606 GN=NEDD4 PE=1 SV=4	1	1	1	1	1	149.11	85046000	37596000	47450000	0
sp|P46940|IQGA1_HUMAN;sp|Q13576|IQGA2_HUMAN;sp|Q86VI3|IQGA3_HUMAN	sp|P46940|IQGA1_HUMAN Ras GTPase-activating-like protein IQGAP1 OS=Homo sapiens OX=9606 GN=IQGAP1 PE=1 SV=1	3	12	12	12	10.4	189.25	1747600000	570780000	722940000	453860000
sp|P47756|CAPZB_HUMAN	sp|P47756|CAPZB_HUMAN F-actin-capping protein subunit beta OS=Homo sapiens OX=9606 GN=CAPZB PE=1 SV=4	1	5	5	5	21.7	31.35	991030000	300440000	440200000	250390000
sp|P47895|AL1A3_HUMAN;sp|O94788|AL1A2_HUMAN	sp|P47895|AL1A3_HUMAN Aldehyde dehydrogenase family 1 member A3 OS=Homo sapiens OX=9606 GN=ALDH1A3 PE=1 SV=2	2	5	5	5	11.5	56.108	822440000	191150000	346220000	285070000
sp|P47914|RL29_HUMAN	sp|P47914|RL29_HUMAN 60S ribosomal protein L29 OS=Homo sapiens OX=9606 GN=RPL29 PE=1 SV=2	1	1	1	1	9.4	17.752	34292000	0	34292000	0
sp|P47929|LEG7_HUMAN	sp|P47929|LEG7_HUMAN Galectin-7 OS=Homo sapiens OX=9606 GN=LGALS7 PE=1 SV=2	1	5	5	5	55.1	15.075	7187100000	42749000	6989500000	154850000
sp|P48059|LIMS1_HUMAN;sp|Q7Z4I7|LIMS2_HUMAN	sp|P48059|LIMS1_HUMAN LIM and senescent cell antigen-like-containing domain protein 1 OS=Homo sapiens OX=9606 GN=LIMS1 PE=1 SV=4;sp|Q7Z4I7|LIMS2_HUMAN LIM and senescent cell antigen-like-containing domain protein 2 OS=Homo sapiens OX=9606 GN=LIMS2 PE=1 SV=	2	8	8	8	30.5	37.251	1733000000	474120000	513140000	745780000
sp|P48067|SC6A9_HUMAN	sp|P48067|SC6A9_HUMAN Sodium- and chloride-dependent glycine transporter 1 OS=Homo sapiens OX=9606 GN=SLC6A9 PE=1 SV=3	1	2	2	2	4.5	78.259	259680000	99275000	56761000	103650000
sp|P48147|PPCE_HUMAN	sp|P48147|PPCE_HUMAN Prolyl endopeptidase OS=Homo sapiens OX=9606 GN=PREP PE=1 SV=2	1	2	2	2	3.5	80.699	19595000	0	0	19595000
sp|P48426|PI42A_HUMAN;sp|P78356|PI42B_HUMAN	sp|P48426|PI42A_HUMAN Phosphatidylinositol 5-phosphate 4-kinase type-2 alpha OS=Homo sapiens OX=9606 GN=PIP4K2A PE=1 SV=2;sp|P78356|PI42B_HUMAN Phosphatidylinositol 5-phosphate 4-kinase type-2 beta OS=Homo sapiens OX=9606 GN=PIP4K2B PE=1 SV=1	2	2	2	2	5.7	46.224	170490000	55202000	55350000	59935000
sp|P48509|CD151_HUMAN	sp|P48509|CD151_HUMAN CD151 antigen OS=Homo sapiens OX=9606 GN=CD151 PE=1 SV=3	1	3	3	3	10.7	28.295	14969000000	4902100000	4703000000	5364100000
sp|P48556|PSMD8_HUMAN	sp|P48556|PSMD8_HUMAN 26S proteasome non-ATPase regulatory subunit 8 OS=Homo sapiens OX=9606 GN=PSMD8 PE=1 SV=2	1	1	1	1	2.3	39.611	61170000	17342000	22065000	21763000
sp|P48594|SPB4_HUMAN	sp|P48594|SPB4_HUMAN Serpin B4 OS=Homo sapiens OX=9606 GN=SERPINB4 PE=1 SV=2	1	17	7	7	50.8	44.853	2762800000	38546000	2686100000	38220000
sp|P48643|TCPE_HUMAN	sp|P48643|TCPE_HUMAN T-complex protein 1 subunit epsilon OS=Homo sapiens OX=9606 GN=CCT5 PE=1 SV=1	1	2	2	2	5	59.67	463500000	128660000	188500000	146330000
sp|P48740|MASP1_HUMAN	sp|P48740|MASP1_HUMAN Mannan-binding lectin serine protease 1 OS=Homo sapiens OX=9606 GN=MASP1 PE=1 SV=3	1	2	2	2	3.6	79.246	322660000	88595000	86838000	147230000
sp|P48960|AGRE5_HUMAN;sp|Q9UHX3|AGRE2_HUMAN	sp|P48960|AGRE5_HUMAN Adhesion G protein-coupled receptor E5 OS=Homo sapiens OX=9606 GN=ADGRE5 PE=1 SV=4	2	3	3	3	4.4	91.868	153820000	57170000	43068000	53586000
sp|P49006|MRP_HUMAN	sp|P49006|MRP_HUMAN MARCKS-related protein OS=Homo sapiens OX=9606 GN=MARCKSL1 PE=1 SV=2	1	2	2	2	14.4	19.529	524620000	154850000	161130000	208640000
sp|P49184|DNSL1_HUMAN	sp|P49184|DNSL1_HUMAN Deoxyribonuclease-1-like 1 OS=Homo sapiens OX=9606 GN=DNASE1L1 PE=1 SV=1	1	1	1	1	6	33.892	174500000	59860000	68716000	45919000
sp|P49189|AL9A1_HUMAN	sp|P49189|AL9A1_HUMAN 4-trimethylaminobutyraldehyde dehydrogenase OS=Homo sapiens OX=9606 GN=ALDH9A1 PE=1 SV=3	1	4	4	4	10.3	53.801	576940000	172290000	132510000	272140000
sp|P49207|RL34_HUMAN	sp|P49207|RL34_HUMAN 60S ribosomal protein L34 OS=Homo sapiens OX=9606 GN=RPL34 PE=1 SV=3	1	1	1	1	6.8	13.293	152440000	76611000	0	75828000
sp|P49281|NRAM2_HUMAN	sp|P49281|NRAM2_HUMAN Natural resistance-associated macrophage protein 2 OS=Homo sapiens OX=9606 GN=SLC11A2 PE=1 SV=2	1	1	1	1	2.6	62.265	236950000	46692000	150530000	39727000
sp|P49327|FAS_HUMAN	sp|P49327|FAS_HUMAN Fatty acid synthase OS=Homo sapiens OX=9606 GN=FASN PE=1 SV=3	1	9	9	9	4.5	273.42	1238100000	334970000	506020000	397140000
sp|P49368|TCPG_HUMAN	sp|P49368|TCPG_HUMAN T-complex protein 1 subunit gamma OS=Homo sapiens OX=9606 GN=CCT3 PE=1 SV=4	1	6	6	6	11.6	60.533	1027700000	275690000	434240000	317730000
sp|P49588|SYAC_HUMAN	sp|P49588|SYAC_HUMAN Alanine--tRNA ligase, cytoplasmic OS=Homo sapiens OX=9606 GN=AARS1 PE=1 SV=2	1	1	1	1	1.1	106.81	119510000	28811000	45708000	44995000
sp|P49591|SYSC_HUMAN	sp|P49591|SYSC_HUMAN Serine--tRNA ligase, cytoplasmic OS=Homo sapiens OX=9606 GN=SARS1 PE=1 SV=3	1	4	4	4	8.4	58.777	906580000	300330000	388240000	218010000
sp|P49720|PSB3_HUMAN	sp|P49720|PSB3_HUMAN Proteasome subunit beta type-3 OS=Homo sapiens OX=9606 GN=PSMB3 PE=1 SV=2	1	4	4	4	27.3	22.949	2246200000	587310000	798950000	859950000
sp|P49721|PSB2_HUMAN	sp|P49721|PSB2_HUMAN Proteasome subunit beta type-2 OS=Homo sapiens OX=9606 GN=PSMB2 PE=1 SV=1	1	4	4	4	24.9	22.836	852880000	188300000	320730000	343850000
sp|P49755|TMEDA_HUMAN	sp|P49755|TMEDA_HUMAN Transmembrane emp24 domain-containing protein 10 OS=Homo sapiens OX=9606 GN=TMED10 PE=1 SV=2	1	3	3	3	18.7	24.976	635410000	196450000	214080000	224890000
sp|P49888|ST1E1_HUMAN	sp|P49888|ST1E1_HUMAN Sulfotransferase 1E1 OS=Homo sapiens OX=9606 GN=SULT1E1 PE=1 SV=1	1	1	1	1	3.4	35.126	39145000	0	39145000	0
sp|P50148|GNAQ_HUMAN	sp|P50148|GNAQ_HUMAN Guanine nucleotide-binding protein G(q) subunit alpha OS=Homo sapiens OX=9606 GN=GNAQ PE=1 SV=4	1	9	5	5	32.6	42.142	1417200000	410690000	525530000	480940000
sp|P50281|MMP14_HUMAN	sp|P50281|MMP14_HUMAN Matrix metalloproteinase-14 OS=Homo sapiens OX=9606 GN=MMP14 PE=1 SV=3	1	9	9	9	18.4	65.893	5288600000	1571100000	1860500000	1857000000
sp|P50395|GDIB_HUMAN	sp|P50395|GDIB_HUMAN Rab GDP dissociation inhibitor beta OS=Homo sapiens OX=9606 GN=GDI2 PE=1 SV=2	1	19	19	14	51	50.663	10431000000	2980400000	4021600000	3429200000
sp|P50454|SERPH_HUMAN	sp|P50454|SERPH_HUMAN Serpin H1 OS=Homo sapiens OX=9606 GN=SERPINH1 PE=1 SV=2	1	4	4	4	11.7	46.44	453930000	131710000	124130000	198090000
sp|Q8IZP2|ST134_HUMAN;sp|Q8NFI4|F10A5_HUMAN;sp|P50502|F10A1_HUMAN	sp|Q8IZP2|ST134_HUMAN Putative protein FAM10A4 OS=Homo sapiens OX=9606 GN=ST13P4 PE=5 SV=1;sp|Q8NFI4|F10A5_HUMAN Putative protein FAM10A5 OS=Homo sapiens OX=9606 GN=ST13P5 PE=5 SV=1;sp|P50502|F10A1_HUMAN Hsc70-interacting protein OS=Homo sapiens OX=9606 GN	3	2	2	2	9.6	27.406	549100000	158770000	202790000	187540000
sp|P50552|VASP_HUMAN	sp|P50552|VASP_HUMAN Vasodilator-stimulated phosphoprotein OS=Homo sapiens OX=9606 GN=VASP PE=1 SV=3	1	3	3	3	8.7	39.829	525800000	141730000	96232000	287840000
sp|P50570|DYN2_HUMAN	sp|P50570|DYN2_HUMAN Dynamin-2 OS=Homo sapiens OX=9606 GN=DNM2 PE=1 SV=2	1	2	2	2	3	98.063	96573000	17303000	50129000	29141000
sp|P50895|BCAM_HUMAN	sp|P50895|BCAM_HUMAN Basal cell adhesion molecule OS=Homo sapiens OX=9606 GN=BCAM PE=1 SV=2	1	5	5	5	10.5	67.404	740290000	235770000	201220000	303300000
sp|P50914|RL14_HUMAN	sp|P50914|RL14_HUMAN 60S ribosomal protein L14 OS=Homo sapiens OX=9606 GN=RPL14 PE=1 SV=4	1	2	2	2	10.7	23.432	462890000	118230000	264600000	80062000
sp|P50990|TCPQ_HUMAN	sp|P50990|TCPQ_HUMAN T-complex protein 1 subunit theta OS=Homo sapiens OX=9606 GN=CCT8 PE=1 SV=4	1	7	7	7	15.7	59.62	916160000	378710000	308710000	228740000
sp|P50991|TCPD_HUMAN	sp|P50991|TCPD_HUMAN T-complex protein 1 subunit delta OS=Homo sapiens OX=9606 GN=CCT4 PE=1 SV=4	1	3	3	3	6.9	57.924	726790000	264330000	285770000	176690000
sp|P50995|ANX11_HUMAN	sp|P50995|ANX11_HUMAN Annexin A11 OS=Homo sapiens OX=9606 GN=ANXA11 PE=1 SV=1	1	10	10	10	24.6	54.389	5919100000	1857400000	2068900000	1992800000
sp|P51003|PAPOA_HUMAN	sp|P51003|PAPOA_HUMAN Poly(A) polymerase alpha OS=Homo sapiens OX=9606 GN=PAPOLA PE=1 SV=4	1	1	1	1	1.7	82.842	324230000	74982000	120780000	128470000
sp|P51148|RAB5C_HUMAN	sp|P51148|RAB5C_HUMAN Ras-related protein Rab-5C OS=Homo sapiens OX=9606 GN=RAB5C PE=1 SV=2	1	7	7	5	43.1	23.482	2758600000	954380000	794710000	1009500000
sp|P51149|RAB7A_HUMAN	sp|P51149|RAB7A_HUMAN Ras-related protein Rab-7a OS=Homo sapiens OX=9606 GN=RAB7A PE=1 SV=1	1	9	9	9	54.1	23.489	4105800000	1298000000	1592300000	1215500000
sp|P51153|RAB13_HUMAN	sp|P51153|RAB13_HUMAN Ras-related protein Rab-13 OS=Homo sapiens OX=9606 GN=RAB13 PE=1 SV=1	1	4	2	2	20.7	22.774	504660000	151600000	165420000	187640000
sp|P51159|RB27A_HUMAN	sp|P51159|RB27A_HUMAN Ras-related protein Rab-27A OS=Homo sapiens OX=9606 GN=RAB27A PE=1 SV=3	1	3	3	3	15.8	24.868	647120000	129640000	100420000	417060000
sp|P51570|GALK1_HUMAN	sp|P51570|GALK1_HUMAN Galactokinase OS=Homo sapiens OX=9606 GN=GALK1 PE=1 SV=1	1	5	5	5	13.5	42.272	1696300000	421580000	613240000	661490000
sp|P51674|GPM6A_HUMAN	sp|P51674|GPM6A_HUMAN Neuronal membrane glycoprotein M6-a OS=Homo sapiens OX=9606 GN=GPM6A PE=1 SV=2	1	3	3	3	14.4	31.209	757280000	251020000	234570000	271680000
sp|P51991|ROA3_HUMAN	sp|P51991|ROA3_HUMAN Heterogeneous nuclear ribonucleoprotein A3 OS=Homo sapiens OX=9606 GN=HNRNPA3 PE=1 SV=2	1	1	1	1	4.2	39.594	89532000	50111000	39421000	0
sp|P52209|6PGD_HUMAN	sp|P52209|6PGD_HUMAN 6-phosphogluconate dehydrogenase, decarboxylating OS=Homo sapiens OX=9606 GN=PGD PE=1 SV=3	1	7	7	7	21.9	53.139	895150000	252820000	376750000	265580000
sp|P52292|IMA1_HUMAN	sp|P52292|IMA1_HUMAN Importin subunit alpha-1 OS=Homo sapiens OX=9606 GN=KPNA2 PE=1 SV=1	1	1	1	1	2.8	57.861	114060000	38866000	37662000	37527000
sp|P52434|RPAB3_HUMAN	sp|P52434|RPAB3_HUMAN DNA-directed RNA polymerases I, II, and III subunit RPABC3 OS=Homo sapiens OX=9606 GN=POLR2H PE=1 SV=4	1	1	1	1	8	17.143	42162000	24970000	0	17191000
sp|P52565|GDIR1_HUMAN	sp|P52565|GDIR1_HUMAN Rho GDP-dissociation inhibitor 1 OS=Homo sapiens OX=9606 GN=ARHGDIA PE=1 SV=3	1	4	4	4	27	23.207	1026500000	297010000	395090000	334420000
sp|P52569|CTR2_HUMAN	sp|P52569|CTR2_HUMAN Cationic amino acid transporter 2 OS=Homo sapiens OX=9606 GN=SLC7A2 PE=1 SV=2	1	3	2	2	6.2	71.672	140510000	37391000	55702000	47419000
sp|P52907|CAZA1_HUMAN;sp|P47755|CAZA2_HUMAN	sp|P52907|CAZA1_HUMAN F-actin-capping protein subunit alpha-1 OS=Homo sapiens OX=9606 GN=CAPZA1 PE=1 SV=3	2	4	4	4	21	32.922	1176700000	470720000	430080000	275870000
sp|P53396|ACLY_HUMAN	sp|P53396|ACLY_HUMAN ATP-citrate synthase OS=Homo sapiens OX=9606 GN=ACLY PE=1 SV=3	1	13	13	13	14.9	120.84	1632300000	500990000	670650000	460700000
sp|P53618|COPB_HUMAN	sp|P53618|COPB_HUMAN Coatomer subunit beta OS=Homo sapiens OX=9606 GN=COPB1 PE=1 SV=3	1	3	3	3	3.4	107.14	420160000	116750000	180510000	122900000
sp|P53621|COPA_HUMAN	sp|P53621|COPA_HUMAN Coatomer subunit alpha OS=Homo sapiens OX=9606 GN=COPA PE=1 SV=2	1	2	2	2	1.5	138.34	66823000	33081000	33742000	0
sp|P53634|CATC_HUMAN	sp|P53634|CATC_HUMAN Dipeptidyl peptidase 1 OS=Homo sapiens OX=9606 GN=CTSC PE=1 SV=2	1	1	1	1	2.4	51.853	137710000	33080000	53042000	51583000
sp|P53794|SC5A3_HUMAN	sp|P53794|SC5A3_HUMAN Sodium/myo-inositol cotransporter OS=Homo sapiens OX=9606 GN=SLC5A3 PE=1 SV=2	1	1	1	1	1.9	79.693	257050000	87627000	79311000	90111000
sp|P53801|PTTG_HUMAN	sp|P53801|PTTG_HUMAN Pituitary tumor-transforming gene 1 protein-interacting protein OS=Homo sapiens OX=9606 GN=PTTG1IP PE=1 SV=1	1	2	2	2	13.9	20.324	1086600000	331220000	327600000	427810000
sp|P53985|MOT1_HUMAN	sp|P53985|MOT1_HUMAN Monocarboxylate transporter 1 OS=Homo sapiens OX=9606 GN=SLC16A1 PE=1 SV=3	1	5	5	5	14	53.944	3679900000	1294800000	1214900000	1170200000
sp|P53990|IST1_HUMAN	sp|P53990|IST1_HUMAN IST1 homolog OS=Homo sapiens OX=9606 GN=IST1 PE=1 SV=1	1	6	6	6	20.1	39.75	2973700000	857650000	1112100000	1003900000
sp|P54136|SYRC_HUMAN	sp|P54136|SYRC_HUMAN Arginine--tRNA ligase, cytoplasmic OS=Homo sapiens OX=9606 GN=RARS1 PE=1 SV=2	1	2	2	2	3.6	75.378	147290000	45429000	66127000	35738000
sp|Q68D20|PMS2L_HUMAN;sp|P54278|PMS2_HUMAN	sp|Q68D20|PMS2L_HUMAN Protein PMS2CL OS=Homo sapiens OX=9606 GN=PMS2CL PE=2 SV=1;sp|P54278|PMS2_HUMAN Mismatch repair endonuclease PMS2 OS=Homo sapiens OX=9606 GN=PMS2 PE=1 SV=2	2	1	1	1	6.7	20.908	102630000	59525000	0	43101000
sp|P54289|CA2D1_HUMAN;sp|Q9NY47|CA2D2_HUMAN	sp|P54289|CA2D1_HUMAN Voltage-dependent calcium channel subunit alpha-2/delta-1 OS=Homo sapiens OX=9606 GN=CACNA2D1 PE=1 SV=3	2	9	9	9	9.1	124.57	1915600000	574480000	577000000	764130000
sp|P54296|MYOM2_HUMAN	sp|P54296|MYOM2_HUMAN Myomesin-2 OS=Homo sapiens OX=9606 GN=MYOM2 PE=1 SV=2	1	1	1	1	1	164.89	215960000	81288000	58957000	75718000
sp|P54619|AAKG1_HUMAN	sp|P54619|AAKG1_HUMAN 5-AMP-activated protein kinase subunit gamma-1 OS=Homo sapiens OX=9606 GN=PRKAG1 PE=1 SV=1	1	2	2	2	12.4	37.579	90255000	18334000	56689000	15232000
sp|P54652|HSP72_HUMAN	sp|P54652|HSP72_HUMAN Heat shock-related 70 kDa protein 2 OS=Homo sapiens OX=9606 GN=HSPA2 PE=1 SV=1	1	13	6	6	25.4	70.02	623930000	216980000	267090000	139860000
sp|P54687|BCAT1_HUMAN	sp|P54687|BCAT1_HUMAN Branched-chain-amino-acid aminotransferase, cytosolic OS=Homo sapiens OX=9606 GN=BCAT1 PE=1 SV=3	1	3	3	3	10.1	42.966	442920000	121240000	171100000	150580000
sp|P54709|AT1B3_HUMAN	sp|P54709|AT1B3_HUMAN Sodium/potassium-transporting ATPase subunit beta-3 OS=Homo sapiens OX=9606 GN=ATP1B3 PE=1 SV=1	1	9	9	9	35.8	31.512	6967700000	2023600000	2321300000	2622700000
sp|P54727|RD23B_HUMAN;sp|P54725|RD23A_HUMAN	sp|P54727|RD23B_HUMAN UV excision repair protein RAD23 homolog B OS=Homo sapiens OX=9606 GN=RAD23B PE=1 SV=1;sp|P54725|RD23A_HUMAN UV excision repair protein RAD23 homolog A OS=Homo sapiens OX=9606 GN=RAD23A PE=1 SV=1	2	2	2	2	5.1	43.171	1864000000	598440000	617230000	648360000
sp|P54760|EPHB4_HUMAN;sp|P54753|EPHB3_HUMAN	sp|P54760|EPHB4_HUMAN Ephrin type-B receptor 4 OS=Homo sapiens OX=9606 GN=EPHB4 PE=1 SV=2;sp|P54753|EPHB3_HUMAN Ephrin type-B receptor 3 OS=Homo sapiens OX=9606 GN=EPHB3 PE=1 SV=2	2	2	1	1	2.7	108.27	21580000	21580000	0	0
sp|P54826|GAS1_HUMAN	sp|P54826|GAS1_HUMAN Growth arrest-specific protein 1 OS=Homo sapiens OX=9606 GN=GAS1 PE=2 SV=2	1	1	1	1	3.5	35.693	14118000000	5167900000	6371200000	2579200000
sp|P54852|EMP3_HUMAN	sp|P54852|EMP3_HUMAN Epithelial membrane protein 3 OS=Homo sapiens OX=9606 GN=EMP3 PE=1 SV=1	1	2	2	2	13.5	18.429	3418000000	990860000	1223600000	1203500000
sp|P54920|SNAA_HUMAN;sp|Q9H115|SNAB_HUMAN	sp|P54920|SNAA_HUMAN Alpha-soluble NSF attachment protein OS=Homo sapiens OX=9606 GN=NAPA PE=1 SV=3	2	7	7	7	27.5	33.232	349030000	90163000	107530000	151340000
sp|P55010|IF5_HUMAN	sp|P55010|IF5_HUMAN Eukaryotic translation initiation factor 5 OS=Homo sapiens OX=9606 GN=EIF5 PE=1 SV=2	1	2	2	2	5.6	49.222	207220000	41884000	94634000	70698000
sp|P55058|PLTP_HUMAN	sp|P55058|PLTP_HUMAN Phospholipid transfer protein OS=Homo sapiens OX=9606 GN=PLTP PE=1 SV=1	1	1	1	1	2.2	54.739	0	0	0	0
sp|P55060|XPO2_HUMAN	sp|P55060|XPO2_HUMAN Exportin-2 OS=Homo sapiens OX=9606 GN=CSE1L PE=1 SV=3	1	3	3	3	3	110.42	340990000	89249000	167700000	84041000
sp|P55072|TERA_HUMAN	sp|P55072|TERA_HUMAN Transitional endoplasmic reticulum ATPase OS=Homo sapiens OX=9606 GN=VCP PE=1 SV=4	1	13	13	13	20.7	89.321	2375800000	607040000	1113500000	655270000
sp|P55209|NP1L1_HUMAN	sp|P55209|NP1L1_HUMAN Nucleosome assembly protein 1-like 1 OS=Homo sapiens OX=9606 GN=NAP1L1 PE=1 SV=1	1	1	1	1	2.8	45.374	132540000	40543000	51316000	40684000
sp|P55263|ADK_HUMAN	sp|P55263|ADK_HUMAN Adenosine kinase OS=Homo sapiens OX=9606 GN=ADK PE=1 SV=2	1	2	2	2	5.5	40.545	895570000	256190000	267050000	372330000
sp|P55287|CAD11_HUMAN	sp|P55287|CAD11_HUMAN Cadherin-11 OS=Homo sapiens OX=9606 GN=CDH11 PE=1 SV=2	1	2	2	2	2.8	87.964	149090000	39747000	44230000	65112000
sp|P55290|CAD13_HUMAN	sp|P55290|CAD13_HUMAN Cadherin-13 OS=Homo sapiens OX=9606 GN=CDH13 PE=1 SV=1	1	9	9	9	16.8	78.286	2715300000	770560000	862040000	1082700000
sp|P55786|PSA_HUMAN;sp|A6NEC2|PSAL_HUMAN	sp|P55786|PSA_HUMAN Puromycin-sensitive aminopeptidase OS=Homo sapiens OX=9606 GN=NPEPPS PE=1 SV=2;sp|A6NEC2|PSAL_HUMAN Puromycin-sensitive aminopeptidase-like protein OS=Homo sapiens OX=9606 GN=NPEPPSL1 PE=2 SV=3	2	4	4	4	4.8	103.28	244570000	29331000	179360000	35877000
sp|Q6EEV6|SUMO4_HUMAN;sp|P61956|SUMO2_HUMAN;sp|P55854|SUMO3_HUMAN	sp|Q6EEV6|SUMO4_HUMAN Small ubiquitin-related modifier 4 OS=Homo sapiens OX=9606 GN=SUMO4 PE=1 SV=2;sp|P61956|SUMO2_HUMAN Small ubiquitin-related modifier 2 OS=Homo sapiens OX=9606 GN=SUMO2 PE=1 SV=3;sp|P55854|SUMO3_HUMAN Small ubiquitin-related modifier 3	3	1	1	1	12.6	10.685	76014000	31257000	44757000	0
sp|P55957|BID_HUMAN	sp|P55957|BID_HUMAN BH3-interacting domain death agonist OS=Homo sapiens OX=9606 GN=BID PE=1 SV=1	1	1	1	1	7.7	21.994	18999000	18999000	0	0
sp|P56199|ITA1_HUMAN	sp|P56199|ITA1_HUMAN Integrin alpha-1 OS=Homo sapiens OX=9606 GN=ITGA1 PE=1 SV=2	1	25	25	25	23.6	130.85	21255000000	6705800000	7233200000	7315700000
sp|P56537|IF6_HUMAN	sp|P56537|IF6_HUMAN Eukaryotic translation initiation factor 6 OS=Homo sapiens OX=9606 GN=EIF6 PE=1 SV=1	1	2	2	2	11.4	26.599	87168000	0	87168000	0
sp|P58107|EPIPL_HUMAN	sp|P58107|EPIPL_HUMAN Epiplakin OS=Homo sapiens OX=9606 GN=EPPK1 PE=1 SV=3	1	8	8	6	12.4	555.65	601910000	39109000	442650000	120150000
sp|P58335|ANTR2_HUMAN	sp|P58335|ANTR2_HUMAN Anthrax toxin receptor 2 OS=Homo sapiens OX=9606 GN=ANTXR2 PE=1 SV=5	1	10	10	9	24.9	53.666	2735700000	733660000	935320000	1066700000
sp|P59768|GBG2_HUMAN	sp|P59768|GBG2_HUMAN Guanine nucleotide-binding protein G(I)/G(S)/G(O) subunit gamma-2 OS=Homo sapiens OX=9606 GN=GNG2 PE=1 SV=2	1	4	4	4	69	7.8501	874590000	339680000	308740000	226160000
sp|P59998|ARPC4_HUMAN	sp|P59998|ARPC4_HUMAN Actin-related protein 2/3 complex subunit 4 OS=Homo sapiens OX=9606 GN=ARPC4 PE=1 SV=3	1	3	3	3	23.2	19.667	1317500000	358150000	458450000	500900000
sp|P60033|CD81_HUMAN	sp|P60033|CD81_HUMAN CD81 antigen OS=Homo sapiens OX=9606 GN=CD81 PE=1 SV=1	1	5	5	5	35.2	25.809	31686000000	9879900000	10950000000	10856000000
sp|P60174|TPIS_HUMAN	sp|P60174|TPIS_HUMAN Triosephosphate isomerase OS=Homo sapiens OX=9606 GN=TPI1 PE=1 SV=4	1	12	12	12	68.7	26.669	5305900000	1633900000	2175600000	1496500000
sp|P60660|MYL6_HUMAN;sp|P14649|MYL6B_HUMAN	sp|P60660|MYL6_HUMAN Myosin light polypeptide 6 OS=Homo sapiens OX=9606 GN=MYL6 PE=1 SV=2	2	6	6	6	46.4	16.93	3411100000	946870000	1509600000	954560000
sp|P60709|ACTB_HUMAN;sp|Q6S8J3|POTEE_HUMAN;sp|Q562R1|ACTBL_HUMAN;sp|A5A3E0|POTEF_HUMAN;sp|Q9BYX7|ACTBM_HUMAN;sp|P0CG39|POTEJ_HUMAN;sp|P0CG38|POTEI_HUMAN	sp|P60709|ACTB_HUMAN Actin, cytoplasmic 1 OS=Homo sapiens OX=9606 GN=ACTB PE=1 SV=1	7	18	1	1	69.9	41.736	1175900000	369040000	412450000	394400000
sp|P60842|IF4A1_HUMAN;sp|P38919|IF4A3_HUMAN	sp|P60842|IF4A1_HUMAN Eukaryotic initiation factor 4A-I OS=Homo sapiens OX=9606 GN=EIF4A1 PE=1 SV=1	2	13	13	6	37.4	46.153	5179700000	1580800000	2054300000	1544600000
sp|P60866|RS20_HUMAN	sp|P60866|RS20_HUMAN 40S ribosomal protein S20 OS=Homo sapiens OX=9606 GN=RPS20 PE=1 SV=1	1	2	2	2	19.3	13.373	838370000	203170000	409240000	225960000
sp|P60900|PSA6_HUMAN	sp|P60900|PSA6_HUMAN Proteasome subunit alpha type-6 OS=Homo sapiens OX=9606 GN=PSMA6 PE=1 SV=1	1	4	4	4	17.5	27.399	1085900000	353840000	465700000	266380000
sp|P60903|S10AA_HUMAN	sp|P60903|S10AA_HUMAN Protein S100-A10 OS=Homo sapiens OX=9606 GN=S100A10 PE=1 SV=2	1	2	2	2	17.5	11.203	385940000	76576000	115290000	194070000
sp|P60953|CDC42_HUMAN;sp|P17081|RHOQ_HUMAN;sp|Q9H4E5|RHOJ_HUMAN	sp|P60953|CDC42_HUMAN Cell division control protein 42 homolog OS=Homo sapiens OX=9606 GN=CDC42 PE=1 SV=2	3	7	6	6	42.4	21.258	6607900000	2117900000	2209000000	2281000000
sp|P60981|DEST_HUMAN	sp|P60981|DEST_HUMAN Destrin OS=Homo sapiens OX=9606 GN=DSTN PE=1 SV=3	1	8	8	8	58.2	18.506	5342800000	1591000000	2074700000	1677100000
sp|P61006|RAB8A_HUMAN;sp|P59190|RAB15_HUMAN	sp|P61006|RAB8A_HUMAN Ras-related protein Rab-8A OS=Homo sapiens OX=9606 GN=RAB8A PE=1 SV=1	2	4	3	3	24.6	23.668	510130000	36877000	230380000	242870000
sp|P61019|RAB2A_HUMAN;sp|Q8WUD1|RAB2B_HUMAN	sp|P61019|RAB2A_HUMAN Ras-related protein Rab-2A OS=Homo sapiens OX=9606 GN=RAB2A PE=1 SV=1;sp|Q8WUD1|RAB2B_HUMAN Ras-related protein Rab-2B OS=Homo sapiens OX=9606 GN=RAB2B PE=1 SV=1	2	9	9	9	51.9	23.545	2012100000	613470000	833100000	565490000
sp|P61020|RAB5B_HUMAN	sp|P61020|RAB5B_HUMAN Ras-related protein Rab-5B OS=Homo sapiens OX=9606 GN=RAB5B PE=1 SV=1	1	6	4	4	34.4	23.707	535180000	125520000	172730000	236930000
sp|P61026|RAB10_HUMAN	sp|P61026|RAB10_HUMAN Ras-related protein Rab-10 OS=Homo sapiens OX=9606 GN=RAB10 PE=1 SV=1	1	7	6	5	44.5	22.541	5076600000	1417200000	1785100000	1874400000
sp|P61106|RAB14_HUMAN	sp|P61106|RAB14_HUMAN Ras-related protein Rab-14 OS=Homo sapiens OX=9606 GN=RAB14 PE=1 SV=4	1	9	9	9	52.1	23.897	1934600000	631550000	672580000	630430000
sp|P61158|ARP3_HUMAN	sp|P61158|ARP3_HUMAN Actin-related protein 3 OS=Homo sapiens OX=9606 GN=ACTR3 PE=1 SV=3	1	5	5	3	15.8	47.371	1018400000	280310000	381360000	356700000
sp|P61160|ARP2_HUMAN	sp|P61160|ARP2_HUMAN Actin-related protein 2 OS=Homo sapiens OX=9606 GN=ACTR2 PE=1 SV=1	1	6	6	6	20.6	44.76	1153900000	313600000	467010000	373280000
sp|P84077|ARF1_HUMAN;sp|P61204|ARF3_HUMAN	sp|P84077|ARF1_HUMAN ADP-ribosylation factor 1 OS=Homo sapiens OX=9606 GN=ARF1 PE=1 SV=2;sp|P61204|ARF3_HUMAN ADP-ribosylation factor 3 OS=Homo sapiens OX=9606 GN=ARF3 PE=1 SV=2	2	8	8	4	57.5	20.697	15503000000	4679000000	5788200000	5036300000
sp|P61224|RAP1B_HUMAN;sp|A6NIZ1|RP1BL_HUMAN;sp|O95716|RAB3D_HUMAN	sp|P61224|RAP1B_HUMAN Ras-related protein Rap-1b OS=Homo sapiens OX=9606 GN=RAP1B PE=1 SV=1;sp|A6NIZ1|RP1BL_HUMAN Ras-related protein Rap-1b-like protein OS=Homo sapiens OX=9606 PE=2 SV=1	3	10	10	4	63.6	20.825	41189000000	12568000000	14387000000	14235000000
sp|P61225|RAP2B_HUMAN	sp|P61225|RAP2B_HUMAN Ras-related protein Rap-2b OS=Homo sapiens OX=9606 GN=RAP2B PE=1 SV=1	1	7	7	4	54.1	20.504	3289300000	1072800000	1094400000	1122200000
sp|P61247|RS3A_HUMAN	sp|P61247|RS3A_HUMAN 40S ribosomal protein S3a OS=Homo sapiens OX=9606 GN=RPS3A PE=1 SV=2	1	2	2	2	8.3	29.945	315280000	89085000	109550000	116650000
sp|P61313|RL15_HUMAN	sp|P61313|RL15_HUMAN 60S ribosomal protein L15 OS=Homo sapiens OX=9606 GN=RPL15 PE=1 SV=2	1	4	4	4	18.1	24.146	526500000	160610000	174930000	190970000
sp|P61353|RL27_HUMAN	sp|P61353|RL27_HUMAN 60S ribosomal protein L27 OS=Homo sapiens OX=9606 GN=RPL27 PE=1 SV=2	1	2	2	2	14	15.798	153940000	45340000	45392000	63210000
sp|P61586|RHOA_HUMAN;sp|P08134|RHOC_HUMAN;sp|P62745|RHOB_HUMAN	sp|P61586|RHOA_HUMAN Transforming protein RhoA OS=Homo sapiens OX=9606 GN=RHOA PE=1 SV=1;sp|P08134|RHOC_HUMAN Rho-related GTP-binding protein RhoC OS=Homo sapiens OX=9606 GN=RHOC PE=1 SV=1	3	7	7	7	49.7	21.768	8459700000	2446000000	3021000000	2992600000
sp|P61587|RND3_HUMAN	sp|P61587|RND3_HUMAN Rho-related GTP-binding protein RhoE OS=Homo sapiens OX=9606 GN=RND3 PE=1 SV=1	1	2	2	2	9.8	27.368	80885000	18061000	26637000	36187000
sp|P61758|PFD3_HUMAN	sp|P61758|PFD3_HUMAN Prefoldin subunit 3 OS=Homo sapiens OX=9606 GN=VBP1 PE=1 SV=4	1	2	2	2	14.7	22.626	134010000	30681000	31391000	71941000
sp|P61764|STXB1_HUMAN	sp|P61764|STXB1_HUMAN Syntaxin-binding protein 1 OS=Homo sapiens OX=9606 GN=STXBP1 PE=1 SV=1	1	3	3	3	5.4	67.568	280130000	85365000	94141000	100620000
sp|P61769|B2MG_HUMAN	sp|P61769|B2MG_HUMAN Beta-2-microglobulin OS=Homo sapiens OX=9606 GN=B2M PE=1 SV=1	1	2	2	2	16.8	13.714	1750600000	475720000	703140000	571730000
sp|P61966|AP1S1_HUMAN	sp|P61966|AP1S1_HUMAN AP-1 complex subunit sigma-1A OS=Homo sapiens OX=9606 GN=AP1S1 PE=1 SV=1	1	2	2	2	12	18.733	247970000	92396000	47879000	107690000
sp|P61978|HNRPK_HUMAN	sp|P61978|HNRPK_HUMAN Heterogeneous nuclear ribonucleoprotein K OS=Homo sapiens OX=9606 GN=HNRNPK PE=1 SV=1	1	4	4	4	12.1	50.976	503360000	91448000	332130000	79787000
sp|P61981|1433G_HUMAN	sp|P61981|1433G_HUMAN 14-3-3 protein gamma OS=Homo sapiens OX=9606 GN=YWHAG PE=1 SV=2	1	8	6	6	40.1	28.302	5507800000	1676700000	2222200000	1609000000
sp|P62070|RRAS2_HUMAN	sp|P62070|RRAS2_HUMAN Ras-related protein R-Ras2 OS=Homo sapiens OX=9606 GN=RRAS2 PE=1 SV=1	1	6	4	4	35.8	23.399	1719600000	506590000	550940000	662100000
sp|P62136|PP1A_HUMAN;sp|P36873|PP1G_HUMAN;sp|P62140|PP1B_HUMAN	sp|P62136|PP1A_HUMAN Serine/threonine-protein phosphatase PP1-alpha catalytic subunit OS=Homo sapiens OX=9606 GN=PPP1CA PE=1 SV=1;sp|P36873|PP1G_HUMAN Serine/threonine-protein phosphatase PP1-gamma catalytic subunit OS=Homo sapiens OX=9606 GN=PPP1CC PE=1 S	3	7	7	7	23	37.512	1596300000	574820000	541070000	480370000
sp|P62166|NCS1_HUMAN	sp|P62166|NCS1_HUMAN Neuronal calcium sensor 1 OS=Homo sapiens OX=9606 GN=NCS1 PE=1 SV=2	1	2	2	2	15.3	21.878	332100000	126420000	68535000	137140000
sp|P62191|PRS4_HUMAN	sp|P62191|PRS4_HUMAN 26S proteasome regulatory subunit 4 OS=Homo sapiens OX=9606 GN=PSMC1 PE=1 SV=1	1	2	2	2	6.1	49.184	0	0	0	0
sp|P62195|PRS8_HUMAN	sp|P62195|PRS8_HUMAN 26S proteasome regulatory subunit 8 OS=Homo sapiens OX=9606 GN=PSMC5 PE=1 SV=1	1	2	2	2	5.9	45.626	122800000	25964000	50230000	46604000
sp|P62241|RS8_HUMAN	sp|P62241|RS8_HUMAN 40S ribosomal protein S8 OS=Homo sapiens OX=9606 GN=RPS8 PE=1 SV=2	1	4	4	4	24.5	24.205	237170000	75649000	110310000	51216000
sp|P62249|RS16_HUMAN	sp|P62249|RS16_HUMAN 40S ribosomal protein S16 OS=Homo sapiens OX=9606 GN=RPS16 PE=1 SV=2	1	2	2	2	12.3	16.445	770020000	219830000	319920000	230280000
sp|P62258|1433E_HUMAN	sp|P62258|1433E_HUMAN 14-3-3 protein epsilon OS=Homo sapiens OX=9606 GN=YWHAE PE=1 SV=1	1	13	11	11	58.4	29.174	13736000000	3615500000	5099600000	5021100000
sp|P62266|RS23_HUMAN	sp|P62266|RS23_HUMAN 40S ribosomal protein S23 OS=Homo sapiens OX=9606 GN=RPS23 PE=1 SV=3	1	1	1	1	7.7	15.807	82591000	20644000	38878000	23069000
sp|P62269|RS18_HUMAN	sp|P62269|RS18_HUMAN 40S ribosomal protein S18 OS=Homo sapiens OX=9606 GN=RPS18 PE=1 SV=3	1	1	1	1	7.9	17.718	69232000	0	41639000	27593000
sp|P62277|RS13_HUMAN	sp|P62277|RS13_HUMAN 40S ribosomal protein S13 OS=Homo sapiens OX=9606 GN=RPS13 PE=1 SV=2	1	2	2	2	15.9	17.222	457740000	107760000	205150000	144840000
sp|P62328|TYB4_HUMAN	sp|P62328|TYB4_HUMAN Thymosin beta-4 OS=Homo sapiens OX=9606 GN=TMSB4X PE=1 SV=2	1	2	1	1	40.9	5.0526	583590000	182640000	123770000	277180000
sp|P62330|ARF6_HUMAN	sp|P62330|ARF6_HUMAN ADP-ribosylation factor 6 OS=Homo sapiens OX=9606 GN=ARF6 PE=1 SV=2	1	4	4	4	34.9	20.082	2766800000	859960000	1044600000	862210000
sp|P62333|PRS10_HUMAN	sp|P62333|PRS10_HUMAN 26S proteasome regulatory subunit 10B OS=Homo sapiens OX=9606 GN=PSMC6 PE=1 SV=1	1	1	1	1	2.8	44.172	41726000	0	27420000	14306000
sp|P62424|RL7A_HUMAN	sp|P62424|RL7A_HUMAN 60S ribosomal protein L7a OS=Homo sapiens OX=9606 GN=RPL7A PE=1 SV=2	1	3	3	3	14.3	29.995	415060000	88379000	198110000	128580000
sp|P62701|RS4X_HUMAN	sp|P62701|RS4X_HUMAN 40S ribosomal protein S4, X isoform OS=Homo sapiens OX=9606 GN=RPS4X PE=1 SV=2	1	2	2	2	11.4	29.597	40618000	0	40618000	0
sp|P62714|PP2AB_HUMAN;sp|P67775|PP2AA_HUMAN;sp|P60510|PP4C_HUMAN	sp|P62714|PP2AB_HUMAN Serine/threonine-protein phosphatase 2A catalytic subunit beta isoform OS=Homo sapiens OX=9606 GN=PPP2CB PE=1 SV=1;sp|P67775|PP2AA_HUMAN Serine/threonine-protein phosphatase 2A catalytic subunit alpha isoform OS=Homo sapiens OX=9606 G	3	3	3	3	15.2	35.575	478160000	143400000	195390000	139370000
sp|P62736|ACTA_HUMAN;sp|P63267|ACTH_HUMAN	sp|P62736|ACTA_HUMAN Actin, aortic smooth muscle OS=Homo sapiens OX=9606 GN=ACTA2 PE=1 SV=1;sp|P63267|ACTH_HUMAN Actin, gamma-enteric smooth muscle OS=Homo sapiens OX=9606 GN=ACTG2 PE=1 SV=1	2	13	1	1	43.2	42.009	445900000	129120000	0	316770000
sp|P62753|RS6_HUMAN	sp|P62753|RS6_HUMAN 40S ribosomal protein S6 OS=Homo sapiens OX=9606 GN=RPS6 PE=1 SV=1	1	3	3	3	14.9	28.68	215900000	52824000	123590000	39483000
sp|P62805|H4_HUMAN	sp|P62805|H4_HUMAN Histone H4 OS=Homo sapiens OX=9606 GN=H4C1 PE=1 SV=2	1	6	6	6	50.5	11.367	22590000000	6369300000	8969500000	7251000000
sp|P62820|RAB1A_HUMAN	sp|P62820|RAB1A_HUMAN Ras-related protein Rab-1A OS=Homo sapiens OX=9606 GN=RAB1A PE=1 SV=3	1	8	3	3	50.7	22.677	585460000	97544000	280670000	207250000
sp|P62826|RAN_HUMAN	sp|P62826|RAN_HUMAN GTP-binding nuclear protein Ran OS=Homo sapiens OX=9606 GN=RAN PE=1 SV=3	1	5	5	5	24.5	24.423	4359200000	1151800000	1601900000	1605500000
sp|P62834|RAP1A_HUMAN	sp|P62834|RAP1A_HUMAN Ras-related protein Rap-1A OS=Homo sapiens OX=9606 GN=RAP1A PE=1 SV=1	1	8	2	2	49.5	20.987	714390000	158220000	287170000	269000000
sp|P62861|RS30_HUMAN	sp|P62861|RS30_HUMAN 40S ribosomal protein S30 OS=Homo sapiens OX=9606 GN=FAU PE=1 SV=1	1	1	1	1	16.9	6.6478	0	0	0	0
sp|P62873|GBB1_HUMAN	sp|P62873|GBB1_HUMAN Guanine nucleotide-binding protein G(I)/G(S)/G(T) subunit beta-1 OS=Homo sapiens OX=9606 GN=GNB1 PE=1 SV=3	1	11	5	4	41.5	37.377	4712500000	1271100000	1810700000	1630700000
sp|P62879|GBB2_HUMAN;sp|Q9BRK4|LZTS2_HUMAN	sp|P62879|GBB2_HUMAN Guanine nucleotide-binding protein G(I)/G(S)/G(T) subunit beta-2 OS=Homo sapiens OX=9606 GN=GNB2 PE=1 SV=3	2	12	12	3	43.5	37.331	26026000000	6457400000	9240800000	10328000000
sp|P62888|RL30_HUMAN	sp|P62888|RL30_HUMAN 60S ribosomal protein L30 OS=Homo sapiens OX=9606 GN=RPL30 PE=1 SV=2	1	1	1	1	10.4	12.784	32360000	0	32360000	0
sp|P62906|RL10A_HUMAN	sp|P62906|RL10A_HUMAN 60S ribosomal protein L10a OS=Homo sapiens OX=9606 GN=RPL10A PE=1 SV=2	1	3	3	3	15.2	24.831	531580000	176060000	218220000	137300000
sp|P62913|RL11_HUMAN	sp|P62913|RL11_HUMAN 60S ribosomal protein L11 OS=Homo sapiens OX=9606 GN=RPL11 PE=1 SV=2	1	1	1	1	7.9	20.252	91029000	0	65660000	25369000
sp|P62917|RL8_HUMAN	sp|P62917|RL8_HUMAN 60S ribosomal protein L8 OS=Homo sapiens OX=9606 GN=RPL8 PE=1 SV=2	1	2	2	2	10.5	28.024	287110000	72907000	109270000	104930000
sp|P62937|PPIA_HUMAN;sp|Q9Y536|PAL4A_HUMAN;sp|P0DN26|PAL4F_HUMAN;sp|F5H284|PAL4D_HUMAN;sp|A0A0B4J2A2|PAL4C_HUMAN;sp|A0A075B767|PAL4H_HUMAN;sp|A0A075B759|PAL4E_HUMAN;sp|P0DN37|PAL4G_HUMAN	sp|P62937|PPIA_HUMAN Peptidyl-prolyl cis-trans isomerase A OS=Homo sapiens OX=9606 GN=PPIA PE=1 SV=2	8	7	7	7	41.8	18.012	18792000000	5559400000	7035800000	6197100000
sp|P62942|FKB1A_HUMAN	sp|P62942|FKB1A_HUMAN Peptidyl-prolyl cis-trans isomerase FKBP1A OS=Homo sapiens OX=9606 GN=FKBP1A PE=1 SV=2	1	2	2	2	25	11.951	312150000	46914000	144670000	120560000
sp|P63000|RAC1_HUMAN	sp|P63000|RAC1_HUMAN Ras-related C3 botulinum toxin substrate 1 OS=Homo sapiens OX=9606 GN=RAC1 PE=1 SV=1	1	6	1	1	35.4	21.45	971120000	271770000	349100000	350240000
sp|P63010|AP2B1_HUMAN	sp|P63010|AP2B1_HUMAN AP-2 complex subunit beta OS=Homo sapiens OX=9606 GN=AP2B1 PE=1 SV=1	1	9	9	3	11.8	104.55	1293300000	298510000	503870000	490920000
sp|Q15836|VAMP3_HUMAN;sp|P63027|VAMP2_HUMAN	sp|Q15836|VAMP3_HUMAN Vesicle-associated membrane protein 3 OS=Homo sapiens OX=9606 GN=VAMP3 PE=1 SV=3;sp|P63027|VAMP2_HUMAN Vesicle-associated membrane protein 2 OS=Homo sapiens OX=9606 GN=VAMP2 PE=1 SV=3	2	1	1	1	17	11.309	403890000	102740000	115250000	185900000
sp|Q5JWF2|GNAS1_HUMAN;sp|P63092|GNAS2_HUMAN;sp|P38405|GNAL_HUMAN	sp|Q5JWF2|GNAS1_HUMAN Guanine nucleotide-binding protein G(s) subunit alpha isoforms XLas OS=Homo sapiens OX=9606 GN=GNAS PE=1 SV=2;sp|P63092|GNAS2_HUMAN Guanine nucleotide-binding protein G(s) subunit alpha isoforms short OS=Homo sapiens OX=9606 GN=GNAS P	3	12	11	11	14.4	111.02	6443000000	2096900000	2118800000	2227300000
sp|P63104|1433Z_HUMAN	sp|P63104|1433Z_HUMAN 14-3-3 protein zeta/delta OS=Homo sapiens OX=9606 GN=YWHAZ PE=1 SV=1	1	13	13	10	56.7	27.745	53039000000	15924000000	19926000000	17189000000
sp|Q96FJ2|DYL2_HUMAN;sp|P63167|DYL1_HUMAN	sp|Q96FJ2|DYL2_HUMAN Dynein light chain 2, cytoplasmic OS=Homo sapiens OX=9606 GN=DYNLL2 PE=1 SV=1;sp|P63167|DYL1_HUMAN Dynein light chain 1, cytoplasmic OS=Homo sapiens OX=9606 GN=DYNLL1 PE=1 SV=1	2	1	1	1	12.4	10.35	318300000	85147000	128110000	105050000
sp|P63218|GBG5_HUMAN	sp|P63218|GBG5_HUMAN Guanine nucleotide-binding protein G(I)/G(S)/G(O) subunit gamma-5 OS=Homo sapiens OX=9606 GN=GNG5 PE=1 SV=3	1	2	2	2	52.9	7.3184	434570000	164570000	210200000	59792000
sp|P63241|IF5A1_HUMAN;sp|Q9GZV4|IF5A2_HUMAN;sp|Q6IS14|IF5AL_HUMAN	sp|P63241|IF5A1_HUMAN Eukaryotic translation initiation factor 5A-1 OS=Homo sapiens OX=9606 GN=EIF5A PE=1 SV=2;sp|Q9GZV4|IF5A2_HUMAN Eukaryotic translation initiation factor 5A-2 OS=Homo sapiens OX=9606 GN=EIF5A2 PE=1 SV=3;sp|Q6IS14|IF5AL_HUMAN Eukaryotic	3	5	5	5	55.2	16.832	1706800000	408570000	754440000	543830000
sp|P63261|ACTG_HUMAN	sp|P63261|ACTG_HUMAN Actin, cytoplasmic 2 OS=Homo sapiens OX=9606 GN=ACTG1 PE=1 SV=1	1	18	18	1	69.9	41.792	211410000000	61192000000	79852000000	70367000000
sp|P67936|TPM4_HUMAN	sp|P67936|TPM4_HUMAN Tropomyosin alpha-4 chain OS=Homo sapiens OX=9606 GN=TPM4 PE=1 SV=3	1	4	4	2	15.3	28.521	1148500000	274800000	446700000	426980000
sp|P68032|ACTC_HUMAN;sp|P68133|ACTS_HUMAN	sp|P68032|ACTC_HUMAN Actin, alpha cardiac muscle 1 OS=Homo sapiens OX=9606 GN=ACTC1 PE=1 SV=1;sp|P68133|ACTS_HUMAN Actin, alpha skeletal muscle OS=Homo sapiens OX=9606 GN=ACTA1 PE=1 SV=1	2	13	5	0	43.2	42.019	14727000000	5200300000	6911900000	2614800000
sp|P68104|EF1A1_HUMAN;sp|Q5VTE0|EF1A3_HUMAN;sp|Q05639|EF1A2_HUMAN	sp|P68104|EF1A1_HUMAN Elongation factor 1-alpha 1 OS=Homo sapiens OX=9606 GN=EEF1A1 PE=1 SV=1;sp|Q5VTE0|EF1A3_HUMAN Putative elongation factor 1-alpha-like 3 OS=Homo sapiens OX=9606 GN=EEF1A1P5 PE=5 SV=1	3	18	18	18	52.6	50.14	44559000000	14528000000	15810000000	14221000000
sp|P68363|TBA1B_HUMAN	sp|P68363|TBA1B_HUMAN Tubulin alpha-1B chain OS=Homo sapiens OX=9606 GN=TUBA1B PE=1 SV=1	1	15	15	0	47.7	50.151	44968000000	14161000000	16062000000	14744000000
sp|P68366|TBA4A_HUMAN	sp|P68366|TBA4A_HUMAN Tubulin alpha-4A chain OS=Homo sapiens OX=9606 GN=TUBA4A PE=1 SV=1	1	14	3	3	46	49.924	1735200000	501440000	676020000	557710000
sp|P68371|TBB4B_HUMAN;sp|Q3ZCM7|TBB8_HUMAN	sp|P68371|TBB4B_HUMAN Tubulin beta-4B chain OS=Homo sapiens OX=9606 GN=TUBB4B PE=1 SV=1	2	13	5	1	43.1	49.83	1040600000	219160000	513050000	308360000
sp|Q8NEV1|CSK23_HUMAN;sp|P68400|CSK21_HUMAN	sp|Q8NEV1|CSK23_HUMAN Casein kinase II subunit alpha 3 OS=Homo sapiens OX=9606 GN=CSNK2A3 PE=1 SV=2;sp|P68400|CSK21_HUMAN Casein kinase II subunit alpha OS=Homo sapiens OX=9606 GN=CSNK2A1 PE=1 SV=1	2	2	2	2	5.1	45.219	124880000	78804000	0	46072000
sp|P68402|PA1B2_HUMAN	sp|P68402|PA1B2_HUMAN Platelet-activating factor acetylhydrolase IB subunit alpha2 OS=Homo sapiens OX=9606 GN=PAFAH1B2 PE=1 SV=1	1	1	1	1	3.9	25.569	116620000	28746000	45583000	42288000
sp|P78324|SHPS1_HUMAN	sp|P78324|SHPS1_HUMAN Tyrosine-protein phosphatase non-receptor type substrate 1 OS=Homo sapiens OX=9606 GN=SIRPA PE=1 SV=2	1	1	1	1	2.6	54.966	104180000	33276000	32129000	38777000
sp|P78371|TCPB_HUMAN	sp|P78371|TCPB_HUMAN T-complex protein 1 subunit beta OS=Homo sapiens OX=9606 GN=CCT2 PE=1 SV=4	1	6	6	6	15.3	57.488	795080000	267960000	297630000	229500000
sp|P78417|GSTO1_HUMAN	sp|P78417|GSTO1_HUMAN Glutathione S-transferase omega-1 OS=Homo sapiens OX=9606 GN=GSTO1 PE=1 SV=2	1	4	4	4	14.5	27.566	985960000	276060000	401690000	308220000
sp|P78509|RELN_HUMAN	sp|P78509|RELN_HUMAN Reelin OS=Homo sapiens OX=9606 GN=RELN PE=1 SV=3	1	2	2	2	0.5	388.38	165450000	52382000	54111000	58957000
sp|P80162|CXCL6_HUMAN	sp|P80162|CXCL6_HUMAN C-X-C motif chemokine 6 OS=Homo sapiens OX=9606 GN=CXCL6 PE=1 SV=4	1	1	1	1	10.5	11.897	749010000	201950000	240610000	306440000
sp|P80723|BASP1_HUMAN	sp|P80723|BASP1_HUMAN Brain acid soluble protein 1 OS=Homo sapiens OX=9606 GN=BASP1 PE=1 SV=2	1	14	14	14	83.3	22.693	9899700000	3022900000	3275400000	3601500000
sp|P81605|DCD_HUMAN	sp|P81605|DCD_HUMAN Dermcidin OS=Homo sapiens OX=9606 GN=DCD PE=1 SV=2	1	2	2	2	20	11.284	643780000	257000000	127500000	259280000
sp|P83731|RL24_HUMAN	sp|P83731|RL24_HUMAN 60S ribosomal protein L24 OS=Homo sapiens OX=9606 GN=RPL24 PE=1 SV=1	1	1	1	1	8.3	17.779	106580000	28330000	50649000	27598000
sp|P84095|RHOG_HUMAN	sp|P84095|RHOG_HUMAN Rho-related GTP-binding protein RhoG OS=Homo sapiens OX=9606 GN=RHOG PE=1 SV=1	1	5	4	4	41.9	21.308	650470000	226580000	219460000	204430000
sp|P84098|RL19_HUMAN	sp|P84098|RL19_HUMAN 60S ribosomal protein L19 OS=Homo sapiens OX=9606 GN=RPL19 PE=1 SV=1	1	1	1	1	4.6	23.466	0	0	0	0
sp|P98082|DAB2_HUMAN	sp|P98082|DAB2_HUMAN Disabled homolog 2 OS=Homo sapiens OX=9606 GN=DAB2 PE=1 SV=3	1	1	1	1	1.3	82.447	87133000	33474000	53659000	0
sp|P98160|PGBM_HUMAN	sp|P98160|PGBM_HUMAN Basement membrane-specific heparan sulfate proteoglycan core protein OS=Homo sapiens OX=9606 GN=HSPG2 PE=1 SV=4	1	94	94	94	29.4	468.83	73800000000	20661000000	27179000000	25960000000
sp|P98194|AT2C1_HUMAN	sp|P98194|AT2C1_HUMAN Calcium-transporting ATPase type 2C member 1 OS=Homo sapiens OX=9606 GN=ATP2C1 PE=1 SV=3	1	1	1	1	1.3	100.58	85637000	21895000	31273000	32469000
sp|Q00266|METK1_HUMAN	sp|Q00266|METK1_HUMAN S-adenosylmethionine synthase isoform type-1 OS=Homo sapiens OX=9606 GN=MAT1A PE=1 SV=2	1	3	3	2	12.7	43.647	502160000	204670000	187770000	109720000
sp|Q00610|CLH1_HUMAN;sp|P53675|CLH2_HUMAN	sp|Q00610|CLH1_HUMAN Clathrin heavy chain 1 OS=Homo sapiens OX=9606 GN=CLTC PE=1 SV=5	2	44	44	44	34.1	191.61	18949000000	5275200000	6991800000	6682000000
sp|Q01469|FABP5_HUMAN;sp|A8MUU1|FB5L3_HUMAN	sp|Q01469|FABP5_HUMAN Fatty acid-binding protein 5 OS=Homo sapiens OX=9606 GN=FABP5 PE=1 SV=3	2	5	5	5	45.9	15.164	5185700000	480360000	4131700000	573620000
sp|Q01518|CAP1_HUMAN	sp|Q01518|CAP1_HUMAN Adenylyl cyclase-associated protein 1 OS=Homo sapiens OX=9606 GN=CAP1 PE=1 SV=5	1	10	10	10	29.3	51.901	5176400000	1582000000	1687300000	1907100000
sp|Q01581|HMCS1_HUMAN	sp|Q01581|HMCS1_HUMAN Hydroxymethylglutaryl-CoA synthase, cytoplasmic OS=Homo sapiens OX=9606 GN=HMGCS1 PE=1 SV=2	1	2	2	2	5	57.293	53864000	0	53864000	0
sp|Q01628|IFM3_HUMAN;sp|P13164|IFM1_HUMAN;sp|Q01629|IFM2_HUMAN	sp|Q01628|IFM3_HUMAN Interferon-induced transmembrane protein 3 OS=Homo sapiens OX=9606 GN=IFITM3 PE=1 SV=2;sp|P13164|IFM1_HUMAN Interferon-induced transmembrane protein 1 OS=Homo sapiens OX=9606 GN=IFITM1 PE=1 SV=3;sp|Q01629|IFM2_HUMAN Interferon-induced	3	2	2	2	30.8	14.632	197090000	0	98283000	98803000
sp|Q01650|LAT1_HUMAN;sp|Q9UM01|YLAT1_HUMAN	sp|Q01650|LAT1_HUMAN Large neutral amino acids transporter small subunit 1 OS=Homo sapiens OX=9606 GN=SLC7A5 PE=1 SV=2	2	7	7	6	14.4	55.01	6985300000	1525400000	2426600000	3033300000
sp|Q01813|PFKAP_HUMAN	sp|Q01813|PFKAP_HUMAN ATP-dependent 6-phosphofructokinase, platelet type OS=Homo sapiens OX=9606 GN=PFKP PE=1 SV=2	1	10	10	8	14.2	85.595	2374300000	665610000	882020000	826720000
sp|Q01970|PLCB3_HUMAN	sp|Q01970|PLCB3_HUMAN 1-phosphatidylinositol 4,5-bisphosphate phosphodiesterase beta-3 OS=Homo sapiens OX=9606 GN=PLCB3 PE=1 SV=2	1	2	2	2	1.8	138.8	160110000	61558000	23810000	74742000
sp|Q01995|TAGL_HUMAN	sp|Q01995|TAGL_HUMAN Transgelin OS=Homo sapiens OX=9606 GN=TAGLN PE=1 SV=4	1	13	13	13	57.7	22.611	9611200000	3095700000	3604100000	2911500000
sp|Q02241|KIF23_HUMAN	sp|Q02241|KIF23_HUMAN Kinesin-like protein KIF23 OS=Homo sapiens OX=9606 GN=KIF23 PE=1 SV=3	1	1	1	1	1.4	110.06	30864000	0	0	30864000
sp|Q02413|DSG1_HUMAN	sp|Q02413|DSG1_HUMAN Desmoglein-1 OS=Homo sapiens OX=9606 GN=DSG1 PE=1 SV=2	1	10	10	10	11.5	113.75	1204100000	383990000	642680000	177430000
sp|Q02809|PLOD1_HUMAN	sp|Q02809|PLOD1_HUMAN Procollagen-lysine,2-oxoglutarate 5-dioxygenase 1 OS=Homo sapiens OX=9606 GN=PLOD1 PE=1 SV=2	1	2	2	2	3.7	83.549	266300000	94981000	123680000	47641000
sp|Q02818|NUCB1_HUMAN	sp|Q02818|NUCB1_HUMAN Nucleobindin-1 OS=Homo sapiens OX=9606 GN=NUCB1 PE=1 SV=4	1	2	2	2	5.2	53.879	145670000	25411000	57727000	62536000
sp|Q03135|CAV1_HUMAN	sp|Q03135|CAV1_HUMAN Caveolin-1 OS=Homo sapiens OX=9606 GN=CAV1 PE=1 SV=4	1	2	2	2	16.3	20.471	454800000	83610000	99992000	271200000
sp|Q03169|TNAP2_HUMAN	sp|Q03169|TNAP2_HUMAN Tumor necrosis factor alpha-induced protein 2 OS=Homo sapiens OX=9606 GN=TNFAIP2 PE=1 SV=2	1	2	2	2	3.1	72.66	109560000	37500000	55842000	16220000
sp|Q03405|UPAR_HUMAN	sp|Q03405|UPAR_HUMAN Urokinase plasminogen activator surface receptor OS=Homo sapiens OX=9606 GN=PLAUR PE=1 SV=1	1	9	9	9	41.2	36.978	4770800000	1156800000	1611200000	2002900000
sp|Q04323|UBXN1_HUMAN	sp|Q04323|UBXN1_HUMAN UBX domain-containing protein 1 OS=Homo sapiens OX=9606 GN=UBXN1 PE=1 SV=2	1	1	1	1	5.4	33.325	15387000	0	9725400	5661700
sp|Q04721|NOTC2_HUMAN	sp|Q04721|NOTC2_HUMAN Neurogenic locus notch homolog protein 2 OS=Homo sapiens OX=9606 GN=NOTCH2 PE=1 SV=3	1	7	7	6	3.3	265.4	1587200000	520470000	471420000	595330000
sp|Q04760|LGUL_HUMAN	sp|Q04760|LGUL_HUMAN Lactoylglutathione lyase OS=Homo sapiens OX=9606 GN=GLO1 PE=1 SV=4	1	2	2	2	9.2	20.777	531530000	162250000	226840000	142440000
sp|Q04771|ACVR1_HUMAN	sp|Q04771|ACVR1_HUMAN Activin receptor type-1 OS=Homo sapiens OX=9606 GN=ACVR1 PE=1 SV=1	1	2	2	2	4.5	57.152	150730000	49064000	57536000	44126000
sp|Q04917|1433F_HUMAN	sp|Q04917|1433F_HUMAN 14-3-3 protein eta OS=Homo sapiens OX=9606 GN=YWHAH PE=1 SV=4	1	7	5	5	30.5	28.218	1012600000	325930000	400930000	285770000
sp|Q04941|PLP2_HUMAN	sp|Q04941|PLP2_HUMAN Proteolipid protein 2 OS=Homo sapiens OX=9606 GN=PLP2 PE=1 SV=1	1	1	1	1	8.6	16.691	226870000	117010000	0	109860000
sp|Q05682|CALD1_HUMAN	sp|Q05682|CALD1_HUMAN Caldesmon OS=Homo sapiens OX=9606 GN=CALD1 PE=1 SV=3	1	1	1	1	2	93.23	20784000	0	0	20784000
sp|Q06124|PTN11_HUMAN	sp|Q06124|PTN11_HUMAN Tyrosine-protein phosphatase non-receptor type 11 OS=Homo sapiens OX=9606 GN=PTPN11 PE=1 SV=3	1	2	2	2	3.5	68.01	150340000	39653000	46412000	64277000
sp|Q06210|GFPT1_HUMAN	sp|Q06210|GFPT1_HUMAN Glutamine--fructose-6-phosphate aminotransferase [isomerizing] 1 OS=Homo sapiens OX=9606 GN=GFPT1 PE=1 SV=3	1	9	9	6	17.2	78.806	1698700000	559230000	624210000	515290000
sp|Q06323|PSME1_HUMAN	sp|Q06323|PSME1_HUMAN Proteasome activator complex subunit 1 OS=Homo sapiens OX=9606 GN=PSME1 PE=1 SV=1	1	3	3	3	14.5	28.723	324980000	61391000	246410000	17171000
sp|Q06830|PRDX1_HUMAN;sp|Q13162|PRDX4_HUMAN	sp|Q06830|PRDX1_HUMAN Peroxiredoxin-1 OS=Homo sapiens OX=9606 GN=PRDX1 PE=1 SV=1	2	7	7	6	47.2	22.11	5817600000	866720000	2600300000	2350700000
sp|Q07020|RL18_HUMAN	sp|Q07020|RL18_HUMAN 60S ribosomal protein L18 OS=Homo sapiens OX=9606 GN=RPL18 PE=1 SV=2	1	1	1	1	6.9	21.634	0	0	0	0
sp|Q07065|CKAP4_HUMAN	sp|Q07065|CKAP4_HUMAN Cytoskeleton-associated protein 4 OS=Homo sapiens OX=9606 GN=CKAP4 PE=1 SV=2	1	1	1	1	2.3	66.022	27882000	0	19139000	8742900
sp|Q07157|ZO1_HUMAN	sp|Q07157|ZO1_HUMAN Tight junction protein ZO-1 OS=Homo sapiens OX=9606 GN=TJP1 PE=1 SV=3	1	1	1	1	0.7	195.46	61773000	16172000	21703000	23897000
sp|Q07954|LRP1_HUMAN	sp|Q07954|LRP1_HUMAN Prolow-density lipoprotein receptor-related protein 1 OS=Homo sapiens OX=9606 GN=LRP1 PE=1 SV=2	1	38	38	38	9.9	504.6	13499000000	4269500000	4408700000	4820900000
sp|Q07960|RHG01_HUMAN	sp|Q07960|RHG01_HUMAN Rho GTPase-activating protein 1 OS=Homo sapiens OX=9606 GN=ARHGAP1 PE=1 SV=1	1	1	1	1	2.7	50.435	76887000	25882000	31050000	19955000
sp|Q13243|SRSF5_HUMAN;sp|Q13247|SRSF6_HUMAN;sp|Q08170|SRSF4_HUMAN	sp|Q13243|SRSF5_HUMAN Serine/arginine-rich splicing factor 5 OS=Homo sapiens OX=9606 GN=SRSF5 PE=1 SV=1;sp|Q13247|SRSF6_HUMAN Serine/arginine-rich splicing factor 6 OS=Homo sapiens OX=9606 GN=SRSF6 PE=1 SV=2;sp|Q08170|SRSF4_HUMAN Serine/arginine-rich splic	3	1	1	1	3.3	31.263	0	0	0	0
sp|Q08188|TGM3_HUMAN	sp|Q08188|TGM3_HUMAN Protein-glutamine gamma-glutamyltransferase E OS=Homo sapiens OX=9606 GN=TGM3 PE=1 SV=4	1	7	7	7	14	76.631	1121800000	138290000	881270000	102250000
sp|Q08380|LG3BP_HUMAN	sp|Q08380|LG3BP_HUMAN Galectin-3-binding protein OS=Homo sapiens OX=9606 GN=LGALS3BP PE=1 SV=1	1	13	13	13	31.5	65.33	18563000000	5343300000	6247200000	6972900000
sp|Q08431|MFGM_HUMAN	sp|Q08431|MFGM_HUMAN Lactadherin OS=Homo sapiens OX=9606 GN=MFGE8 PE=1 SV=3	1	21	21	21	72.1	43.104	216630000000	63824000000	77016000000	75787000000
sp|Q08554|DSC1_HUMAN	sp|Q08554|DSC1_HUMAN Desmocollin-1 OS=Homo sapiens OX=9606 GN=DSC1 PE=1 SV=2	1	4	4	4	6.3	99.986	383790000	68099000	267220000	48473000
sp|Q9BQ16|TICN3_HUMAN;sp|Q08629|TICN1_HUMAN	sp|Q9BQ16|TICN3_HUMAN Testican-3 OS=Homo sapiens OX=9606 GN=SPOCK3 PE=1 SV=2;sp|Q08629|TICN1_HUMAN Testican-1 OS=Homo sapiens OX=9606 GN=SPOCK1 PE=1 SV=1	2	1	1	1	2.3	49.428	228110000	66616000	75574000	85923000
sp|Q09666|AHNK_HUMAN	sp|Q09666|AHNK_HUMAN Neuroblast differentiation-associated protein AHNAK OS=Homo sapiens OX=9606 GN=AHNAK PE=1 SV=2	1	34	34	34	16.8	629.09	7814900000	2149300000	3193000000	2472600000
sp|Q10567|AP1B1_HUMAN	sp|Q10567|AP1B1_HUMAN AP-1 complex subunit beta-1 OS=Homo sapiens OX=9606 GN=AP1B1 PE=1 SV=2	1	8	2	2	11.3	104.64	179140000	44370000	134770000	0
sp|Q10588|BST1_HUMAN	sp|Q10588|BST1_HUMAN ADP-ribosyl cyclase/cyclic ADP-ribose hydrolase 2 OS=Homo sapiens OX=9606 GN=BST1 PE=1 SV=2	1	8	8	8	36.2	35.724	2783600000	984420000	900740000	898440000
sp|Q12792|TWF1_HUMAN	sp|Q12792|TWF1_HUMAN Twinfilin-1 OS=Homo sapiens OX=9606 GN=TWF1 PE=1 SV=3	1	1	1	1	3.7	40.282	37090000	0	18577000	18513000
sp|Q12805|FBLN3_HUMAN	sp|Q12805|FBLN3_HUMAN EGF-containing fibulin-like extracellular matrix protein 1 OS=Homo sapiens OX=9606 GN=EFEMP1 PE=1 SV=2	1	2	2	2	4.5	54.64	256400000	71159000	50066000	135180000
sp|Q12841|FSTL1_HUMAN	sp|Q12841|FSTL1_HUMAN Follistatin-related protein 1 OS=Homo sapiens OX=9606 GN=FSTL1 PE=1 SV=1	1	4	4	4	14.6	34.985	843820000	232240000	298750000	312830000
sp|Q12846|STX4_HUMAN	sp|Q12846|STX4_HUMAN Syntaxin-4 OS=Homo sapiens OX=9606 GN=STX4 PE=1 SV=2	1	5	5	5	22.6	34.18	1298600000	377820000	552870000	367870000
sp|Q12884|SEPR_HUMAN	sp|Q12884|SEPR_HUMAN Prolyl endopeptidase FAP OS=Homo sapiens OX=9606 GN=FAP PE=1 SV=5	1	16	16	16	26.8	87.711	4637900000	1285800000	1499700000	1852400000
sp|Q12959|DLG1_HUMAN;sp|Q15700|DLG2_HUMAN;sp|Q92796|DLG3_HUMAN	sp|Q12959|DLG1_HUMAN Disks large homolog 1 OS=Homo sapiens OX=9606 GN=DLG1 PE=1 SV=2	3	11	11	11	16.6	100.45	1783900000	458220000	668740000	656950000
sp|Q12974|TP4A2_HUMAN;sp|Q93096|TP4A1_HUMAN	sp|Q12974|TP4A2_HUMAN Protein tyrosine phosphatase type IVA 2 OS=Homo sapiens OX=9606 GN=PTP4A2 PE=1 SV=1;sp|Q93096|TP4A1_HUMAN Protein tyrosine phosphatase type IVA 1 OS=Homo sapiens OX=9606 GN=PTP4A1 PE=1 SV=2	2	1	1	1	5.4	19.127	119300000	49228000	0	70068000
sp|Q13098|CSN1_HUMAN	sp|Q13098|CSN1_HUMAN COP9 signalosome complex subunit 1 OS=Homo sapiens OX=9606 GN=GPS1 PE=1 SV=4	1	1	1	1	2	55.536	65750000	24261000	22730000	18759000
sp|Q13103|SPP24_HUMAN	sp|Q13103|SPP24_HUMAN Secreted phosphoprotein 24 OS=Homo sapiens OX=9606 GN=SPP2 PE=1 SV=1	1	1	1	1	5.7	24.337	110470000	0	57182000	53293000
sp|Q13200|PSMD2_HUMAN	sp|Q13200|PSMD2_HUMAN 26S proteasome non-ATPase regulatory subunit 2 OS=Homo sapiens OX=9606 GN=PSMD2 PE=1 SV=3	1	5	5	5	6.1	100.2	422460000	125970000	249810000	46688000
sp|Q13219|PAPP1_HUMAN	sp|Q13219|PAPP1_HUMAN Pappalysin-1 OS=Homo sapiens OX=9606 GN=PAPPA PE=1 SV=3	1	16	16	16	12.8	180.97	4655200000	1515800000	1603900000	1535500000
sp|Q13308|PTK7_HUMAN	sp|Q13308|PTK7_HUMAN Inactive tyrosine-protein kinase 7 OS=Homo sapiens OX=9606 GN=PTK7 PE=1 SV=2	1	19	19	19	22.1	118.39	12478000000	4034700000	3846200000	4597500000
sp|Q13347|EIF3I_HUMAN	sp|Q13347|EIF3I_HUMAN Eukaryotic translation initiation factor 3 subunit I OS=Homo sapiens OX=9606 GN=EIF3I PE=1 SV=1	1	1	1	1	3.7	36.501	19155000	0	19155000	0
sp|Q13393|PLD1_HUMAN	sp|Q13393|PLD1_HUMAN Phospholipase D1 OS=Homo sapiens OX=9606 GN=PLD1 PE=1 SV=1	1	1	1	1	1.4	124.18	519310000	206890000	148490000	163930000
sp|Q13418|ILK_HUMAN	sp|Q13418|ILK_HUMAN Integrin-linked protein kinase OS=Homo sapiens OX=9606 GN=ILK PE=1 SV=2	1	10	10	10	28.5	51.419	3464200000	1134100000	1123700000	1206400000
sp|Q13425|SNTB2_HUMAN	sp|Q13425|SNTB2_HUMAN Beta-2-syntrophin OS=Homo sapiens OX=9606 GN=SNTB2 PE=1 SV=1	1	3	3	3	5.9	57.949	632910000	218390000	204960000	209560000
sp|Q13433|S39A6_HUMAN	sp|Q13433|S39A6_HUMAN Zinc transporter ZIP6 OS=Homo sapiens OX=9606 GN=SLC39A6 PE=1 SV=3	1	2	2	2	2.4	85.046	589000000	160490000	171210000	257310000
sp|Q13443|ADAM9_HUMAN	sp|Q13443|ADAM9_HUMAN Disintegrin and metalloproteinase domain-containing protein 9 OS=Homo sapiens OX=9606 GN=ADAM9 PE=1 SV=1	1	3	3	3	3.8	90.555	460120000	132290000	145670000	182150000
sp|Q13492|PICAL_HUMAN;sp|O60641|AP180_HUMAN	sp|Q13492|PICAL_HUMAN Phosphatidylinositol-binding clathrin assembly protein OS=Homo sapiens OX=9606 GN=PICALM PE=1 SV=2	2	3	3	3	5.5	70.754	508170000	204490000	303680000	0
sp|Q13509|TBB3_HUMAN	sp|Q13509|TBB3_HUMAN Tubulin beta-3 chain OS=Homo sapiens OX=9606 GN=TUBB3 PE=1 SV=2	1	9	3	1	25.6	50.432	276410000	60525000	179230000	36649000
sp|Q13561|DCTN2_HUMAN	sp|Q13561|DCTN2_HUMAN Dynactin subunit 2 OS=Homo sapiens OX=9606 GN=DCTN2 PE=1 SV=4	1	1	1	1	3.7	44.23	83035000	24171000	28646000	30218000
sp|Q13586|STIM1_HUMAN	sp|Q13586|STIM1_HUMAN Stromal interaction molecule 1 OS=Homo sapiens OX=9606 GN=STIM1 PE=1 SV=3	1	1	1	1	1.6	77.422	258540000	73989000	64488000	120070000
sp|Q13619|CUL4A_HUMAN;sp|Q13620|CUL4B_HUMAN	sp|Q13619|CUL4A_HUMAN Cullin-4A OS=Homo sapiens OX=9606 GN=CUL4A PE=1 SV=3;sp|Q13620|CUL4B_HUMAN Cullin-4B OS=Homo sapiens OX=9606 GN=CUL4B PE=1 SV=4	2	1	1	1	1.4	87.679	121070000	37365000	41505000	42201000
sp|Q13637|RAB32_HUMAN;sp|P57729|RAB38_HUMAN;sp|O14966|RAB7L_HUMAN	sp|Q13637|RAB32_HUMAN Ras-related protein Rab-32 OS=Homo sapiens OX=9606 GN=RAB32 PE=1 SV=3;sp|P57729|RAB38_HUMAN Ras-related protein Rab-38 OS=Homo sapiens OX=9606 GN=RAB38 PE=1 SV=1	3	3	3	3	14.2	24.997	610330000	181790000	243390000	185140000
sp|Q13641|TPBG_HUMAN	sp|Q13641|TPBG_HUMAN Trophoblast glycoprotein OS=Homo sapiens OX=9606 GN=TPBG PE=1 SV=1	1	4	4	4	11.4	46.031	1636100000	328520000	473180000	834410000
sp|Q13642|FHL1_HUMAN	sp|Q13642|FHL1_HUMAN Four and a half LIM domains protein 1 OS=Homo sapiens OX=9606 GN=FHL1 PE=1 SV=4	1	1	1	1	4.6	36.263	94641000	24303000	29146000	41193000
sp|Q13740|CD166_HUMAN	sp|Q13740|CD166_HUMAN CD166 antigen OS=Homo sapiens OX=9606 GN=ALCAM PE=1 SV=2	1	11	11	11	24.7	65.102	8528600000	2592300000	2914800000	3021500000
sp|Q13867|BLMH_HUMAN	sp|Q13867|BLMH_HUMAN Bleomycin hydrolase OS=Homo sapiens OX=9606 GN=BLMH PE=1 SV=1	1	1	1	1	2.6	52.562	142870000	35153000	61321000	46393000
sp|Q14019|COTL1_HUMAN	sp|Q14019|COTL1_HUMAN Coactosin-like protein OS=Homo sapiens OX=9606 GN=COTL1 PE=1 SV=3	1	7	7	7	57	15.945	2391800000	655670000	783130000	952980000
sp|Q14108|SCRB2_HUMAN	sp|Q14108|SCRB2_HUMAN Lysosome membrane protein 2 OS=Homo sapiens OX=9606 GN=SCARB2 PE=1 SV=2	1	2	2	2	4.8	54.29	161380000	58634000	63395000	39348000
sp|Q14112|NID2_HUMAN	sp|Q14112|NID2_HUMAN Nidogen-2 OS=Homo sapiens OX=9606 GN=NID2 PE=1 SV=3	1	30	30	29	29.9	151.25	25321000000	7579200000	9011500000	8730200000
sp|Q14117|DPYS_HUMAN;sp|Q14194|DPYL1_HUMAN	sp|Q14117|DPYS_HUMAN Dihydropyrimidinase OS=Homo sapiens OX=9606 GN=DPYS PE=1 SV=1;sp|Q14194|DPYL1_HUMAN Dihydropyrimidinase-related protein 1 OS=Homo sapiens OX=9606 GN=CRMP1 PE=1 SV=1	2	2	2	1	3.5	56.629	388930000	102540000	140310000	146080000
sp|Q14126|DSG2_HUMAN	sp|Q14126|DSG2_HUMAN Desmoglein-2 OS=Homo sapiens OX=9606 GN=DSG2 PE=1 SV=2	1	5	5	5	4.7	122.29	811820000	289430000	300620000	221760000
sp|Q14145|KEAP1_HUMAN	sp|Q14145|KEAP1_HUMAN Kelch-like ECH-associated protein 1 OS=Homo sapiens OX=9606 GN=KEAP1 PE=1 SV=2	1	1	1	1	1.4	69.666	0	0	0	0
sp|Q14156|EFR3A_HUMAN	sp|Q14156|EFR3A_HUMAN Protein EFR3 homolog A OS=Homo sapiens OX=9606 GN=EFR3A PE=1 SV=2	1	2	2	2	3.5	92.923	186470000	65887000	76293000	44287000
sp|Q9BTT6|LRRC1_HUMAN;sp|Q14160|SCRIB_HUMAN	sp|Q9BTT6|LRRC1_HUMAN Leucine-rich repeat-containing protein 1 OS=Homo sapiens OX=9606 GN=LRRC1 PE=1 SV=1;sp|Q14160|SCRIB_HUMAN Protein scribble homolog OS=Homo sapiens OX=9606 GN=SCRIB PE=1 SV=4	2	1	1	1	2.5	59.241	46749000	20565000	26184000	0
sp|Q14192|FHL2_HUMAN	sp|Q14192|FHL2_HUMAN Four and a half LIM domains protein 2 OS=Homo sapiens OX=9606 GN=FHL2 PE=1 SV=3	1	3	3	3	12.2	32.193	241540000	66871000	120560000	54105000
sp|Q14204|DYHC1_HUMAN	sp|Q14204|DYHC1_HUMAN Cytoplasmic dynein 1 heavy chain 1 OS=Homo sapiens OX=9606 GN=DYNC1H1 PE=1 SV=5	1	31	31	31	8	532.4	3625900000	1156500000	1420200000	1049200000
sp|Q14210|LY6D_HUMAN	sp|Q14210|LY6D_HUMAN Lymphocyte antigen 6D OS=Homo sapiens OX=9606 GN=LY6D PE=1 SV=1	1	2	2	2	14.8	13.286	180530000	0	180530000	0
sp|Q14240|IF4A2_HUMAN	sp|Q14240|IF4A2_HUMAN Eukaryotic initiation factor 4A-II OS=Homo sapiens OX=9606 GN=EIF4A2 PE=1 SV=2	1	9	2	2	26.5	46.402	532570000	152820000	125490000	254250000
sp|Q14254|FLOT2_HUMAN	sp|Q14254|FLOT2_HUMAN Flotillin-2 OS=Homo sapiens OX=9606 GN=FLOT2 PE=1 SV=2	1	13	13	13	35.7	47.064	6470700000	2090000000	2021500000	2359200000
sp|Q14315|FLNC_HUMAN	sp|Q14315|FLNC_HUMAN Filamin-C OS=Homo sapiens OX=9606 GN=FLNC PE=1 SV=3	1	8	5	5	3.7	291.02	584700000	216700000	199070000	168920000
sp|Q14344|GNA13_HUMAN	sp|Q14344|GNA13_HUMAN Guanine nucleotide-binding protein subunit alpha-13 OS=Homo sapiens OX=9606 GN=GNA13 PE=1 SV=2	1	7	7	7	21.8	44.049	1729000000	517260000	579770000	631990000
sp|Q14376|GALE_HUMAN	sp|Q14376|GALE_HUMAN UDP-glucose 4-epimerase OS=Homo sapiens OX=9606 GN=GALE PE=1 SV=2	1	2	2	2	5.2	38.281	213220000	53216000	102460000	57542000
sp|Q14392|LRC32_HUMAN	sp|Q14392|LRC32_HUMAN Transforming growth factor beta activator LRRC32 OS=Homo sapiens OX=9606 GN=LRRC32 PE=1 SV=1	1	1	1	1	1.8	71.978	41238000	19291000	0	21947000
sp|Q14439|GP176_HUMAN	sp|Q14439|GP176_HUMAN G-protein coupled receptor 176 OS=Homo sapiens OX=9606 GN=GPR176 PE=2 SV=1	1	3	3	3	5.8	56.998	292970000	83354000	103260000	106360000
sp|Q14517|FAT1_HUMAN	sp|Q14517|FAT1_HUMAN Protocadherin Fat 1 OS=Homo sapiens OX=9606 GN=FAT1 PE=1 SV=2	1	3	3	3	0.8	506.27	324570000	77703000	102880000	143990000
sp|Q14574|DSC3_HUMAN	sp|Q14574|DSC3_HUMAN Desmocollin-3 OS=Homo sapiens OX=9606 GN=DSC3 PE=1 SV=3	1	1	1	1	1	99.968	69566000	0	42107000	27460000
sp|Q14644|RASA3_HUMAN	sp|Q14644|RASA3_HUMAN Ras GTPase-activating protein 3 OS=Homo sapiens OX=9606 GN=RASA3 PE=1 SV=3	1	4	4	4	5.6	95.698	758840000	250210000	203890000	304740000
sp|Q14697|GANAB_HUMAN	sp|Q14697|GANAB_HUMAN Neutral alpha-glucosidase AB OS=Homo sapiens OX=9606 GN=GANAB PE=1 SV=3	1	2	2	2	2.3	106.87	58406000	0	45112000	13294000
sp|Q14699|RFTN1_HUMAN	sp|Q14699|RFTN1_HUMAN Raftlin OS=Homo sapiens OX=9606 GN=RFTN1 PE=1 SV=4	1	9	9	8	20.4	63.145	3494300000	1104000000	1142800000	1247600000
sp|Q14764|MVP_HUMAN	sp|Q14764|MVP_HUMAN Major vault protein OS=Homo sapiens OX=9606 GN=MVP PE=1 SV=4	1	7	7	7	9.2	99.326	794480000	355600000	237490000	201400000
sp|Q14847|LASP1_HUMAN	sp|Q14847|LASP1_HUMAN LIM and SH3 domain protein 1 OS=Homo sapiens OX=9606 GN=LASP1 PE=1 SV=2	1	4	4	4	14.2	29.717	618330000	141800000	238130000	238410000
sp|Q14974|IMB1_HUMAN	sp|Q14974|IMB1_HUMAN Importin subunit beta-1 OS=Homo sapiens OX=9606 GN=KPNB1 PE=1 SV=2	1	10	10	10	14.4	97.169	3877100000	1275300000	1241300000	1360500000
sp|Q15008|PSMD6_HUMAN	sp|Q15008|PSMD6_HUMAN 26S proteasome non-ATPase regulatory subunit 6 OS=Homo sapiens OX=9606 GN=PSMD6 PE=1 SV=1	1	2	2	2	6.2	45.531	541370000	197770000	214070000	129530000
sp|Q15012|LAP4A_HUMAN	sp|Q15012|LAP4A_HUMAN Lysosomal-associated transmembrane protein 4A OS=Homo sapiens OX=9606 GN=LAPTM4A PE=1 SV=1	1	1	1	1	5.2	26.8	145120000	48730000	53391000	43001000
sp|Q15019|SEPT2_HUMAN	sp|Q15019|SEPT2_HUMAN Septin-2 OS=Homo sapiens OX=9606 GN=SEPTIN2 PE=1 SV=1	1	1	1	1	5.3	41.487	211490000	0	123020000	88465000
sp|Q15032|R3HD1_HUMAN	sp|Q15032|R3HD1_HUMAN R3H domain-containing protein 1 OS=Homo sapiens OX=9606 GN=R3HDM1 PE=1 SV=3	1	1	1	1	0.8	120.69	0	0	0	0
sp|Q15043|S39AE_HUMAN	sp|Q15043|S39AE_HUMAN Metal cation symporter ZIP14 OS=Homo sapiens OX=9606 GN=SLC39A14 PE=1 SV=3	1	3	3	3	6.9	54.212	1073900000	284210000	352560000	437110000
sp|Q15063|POSTN_HUMAN	sp|Q15063|POSTN_HUMAN Periostin OS=Homo sapiens OX=9606 GN=POSTN PE=1 SV=2	1	9	2	2	15.3	93.313	354900000	136610000	131610000	86687000
sp|Q15102|PA1B3_HUMAN	sp|Q15102|PA1B3_HUMAN Platelet-activating factor acetylhydrolase IB subunit alpha1 OS=Homo sapiens OX=9606 GN=PAFAH1B3 PE=1 SV=1	1	1	1	1	3.9	25.734	77032000	20405000	36317000	20310000
sp|Q15113|PCOC1_HUMAN	sp|Q15113|PCOC1_HUMAN Procollagen C-endopeptidase enhancer 1 OS=Homo sapiens OX=9606 GN=PCOLCE PE=1 SV=2	1	9	9	9	28.1	47.972	1897200000	514450000	618620000	764130000
sp|Q15121|PEA15_HUMAN	sp|Q15121|PEA15_HUMAN Astrocytic phosphoprotein PEA-15 OS=Homo sapiens OX=9606 GN=PEA15 PE=1 SV=2	1	2	2	2	22.3	15.04	391340000	96613000	142990000	151740000
sp|Q15149|PLEC_HUMAN	sp|Q15149|PLEC_HUMAN Plectin OS=Homo sapiens OX=9606 GN=PLEC PE=1 SV=3	1	3	1	1	1.2	531.78	46468000	0	33011000	13457000
sp|Q15181|IPYR_HUMAN	sp|Q15181|IPYR_HUMAN Inorganic pyrophosphatase OS=Homo sapiens OX=9606 GN=PPA1 PE=1 SV=2	1	1	1	1	3.8	32.66	59441000	14852000	29911000	14678000
sp|Q15185|TEBP_HUMAN	sp|Q15185|TEBP_HUMAN Prostaglandin E synthase 3 OS=Homo sapiens OX=9606 GN=PTGES3 PE=1 SV=1	1	3	3	3	26.2	18.697	436130000	48101000	216260000	171770000
sp|Q15262|PTPRK_HUMAN;sp|P28827|PTPRM_HUMAN	sp|Q15262|PTPRK_HUMAN Receptor-type tyrosine-protein phosphatase kappa OS=Homo sapiens OX=9606 GN=PTPRK PE=1 SV=2	2	7	7	7	6.5	162.1	577810000	92386000	222910000	262520000
sp|Q15286|RAB35_HUMAN	sp|Q15286|RAB35_HUMAN Ras-related protein Rab-35 OS=Homo sapiens OX=9606 GN=RAB35 PE=1 SV=1	1	5	5	5	38.3	23.025	1277700000	224950000	526710000	526070000
sp|Q15365|PCBP1_HUMAN;sp|P57721|PCBP3_HUMAN	sp|Q15365|PCBP1_HUMAN Poly(rC)-binding protein 1 OS=Homo sapiens OX=9606 GN=PCBP1 PE=1 SV=2	2	4	4	3	13.8	37.497	708780000	196910000	313080000	198790000
sp|Q15382|RHEB_HUMAN	sp|Q15382|RHEB_HUMAN GTP-binding protein Rheb OS=Homo sapiens OX=9606 GN=RHEB PE=1 SV=1	1	5	5	5	28.3	20.497	1516900000	516940000	498940000	500990000
sp|Q15404|RSU1_HUMAN	sp|Q15404|RSU1_HUMAN Ras suppressor protein 1 OS=Homo sapiens OX=9606 GN=RSU1 PE=1 SV=3	1	8	8	8	44	31.54	1736100000	400320000	770630000	565140000
sp|Q15436|SC23A_HUMAN;sp|Q15437|SC23B_HUMAN	sp|Q15436|SC23A_HUMAN Protein transport protein Sec23A OS=Homo sapiens OX=9606 GN=SEC23A PE=1 SV=2;sp|Q15437|SC23B_HUMAN Protein transport protein Sec23B OS=Homo sapiens OX=9606 GN=SEC23B PE=1 SV=2	2	2	2	2	3.3	86.16	109500000	15272000	47469000	46763000
sp|Q15493|RGN_HUMAN	sp|Q15493|RGN_HUMAN Regucalcin OS=Homo sapiens OX=9606 GN=RGN PE=1 SV=1	1	1	1	1	5.7	33.252	222540000	53290000	72816000	96438000
sp|Q15517|CDSN_HUMAN	sp|Q15517|CDSN_HUMAN Corneodesmosin OS=Homo sapiens OX=9606 GN=CDSN PE=1 SV=3	1	1	1	1	3.4	51.522	43681000	0	43681000	0
sp|Q15555|MARE2_HUMAN	sp|Q15555|MARE2_HUMAN Microtubule-associated protein RP/EB family member 2 OS=Homo sapiens OX=9606 GN=MAPRE2 PE=1 SV=1	1	1	1	1	3.7	37.031	160980000	68993000	91984000	0
sp|Q15582|BGH3_HUMAN	sp|Q15582|BGH3_HUMAN Transforming growth factor-beta-induced protein ig-h3 OS=Homo sapiens OX=9606 GN=TGFBI PE=1 SV=1	1	26	26	26	58.3	74.68	51817000000	16838000000	16223000000	18756000000
sp|Q15691|MARE1_HUMAN	sp|Q15691|MARE1_HUMAN Microtubule-associated protein RP/EB family member 1 OS=Homo sapiens OX=9606 GN=MAPRE1 PE=1 SV=3	1	2	2	2	7.5	29.999	283720000	96016000	112610000	75090000
sp|Q15758|AAAT_HUMAN	sp|Q15758|AAAT_HUMAN Neutral amino acid transporter B(0) OS=Homo sapiens OX=9606 GN=SLC1A5 PE=1 SV=2	1	14	14	14	37	56.598	156220000000	51633000000	51726000000	52857000000
sp|Q15818|NPTX1_HUMAN	sp|Q15818|NPTX1_HUMAN Neuronal pentraxin-1 OS=Homo sapiens OX=9606 GN=NPTX1 PE=1 SV=2	1	2	2	2	3.9	47.122	161570000	64475000	26636000	70461000
sp|Q15833|STXB2_HUMAN	sp|Q15833|STXB2_HUMAN Syntaxin-binding protein 2 OS=Homo sapiens OX=9606 GN=STXBP2 PE=1 SV=2	1	3	3	3	7.4	66.452	297490000	56651000	123020000	117810000
sp|Q15907|RB11B_HUMAN;sp|P62491|RB11A_HUMAN;sp|P57735|RAB25_HUMAN	sp|Q15907|RB11B_HUMAN Ras-related protein Rab-11B OS=Homo sapiens OX=9606 GN=RAB11B PE=1 SV=4;sp|P62491|RB11A_HUMAN Ras-related protein Rab-11A OS=Homo sapiens OX=9606 GN=RAB11A PE=1 SV=3	3	11	11	11	53.2	24.488	10633000000	3053900000	3867300000	3712100000
sp|Q15942|ZYX_HUMAN	sp|Q15942|ZYX_HUMAN Zyxin OS=Homo sapiens OX=9606 GN=ZYX PE=1 SV=1	1	5	5	5	12.8	61.277	530510000	124000000	213450000	193050000
sp|Q16181|SEPT7_HUMAN	sp|Q16181|SEPT7_HUMAN Septin-7 OS=Homo sapiens OX=9606 GN=SEPTIN7 PE=1 SV=2	1	1	1	1	2.3	50.679	31132000	0	31132000	0
sp|Q16222|UAP1_HUMAN	sp|Q16222|UAP1_HUMAN UDP-N-acetylhexosamine pyrophosphorylase OS=Homo sapiens OX=9606 GN=UAP1 PE=1 SV=3	1	2	2	2	5.4	58.768	78896000	41667000	37229000	0
sp|Q16270|IBP7_HUMAN	sp|Q16270|IBP7_HUMAN Insulin-like growth factor-binding protein 7 OS=Homo sapiens OX=9606 GN=IGFBP7 PE=1 SV=1	1	4	4	4	21.3	29.13	1363100000	366160000	478450000	518530000
sp|Q16363|LAMA4_HUMAN	sp|Q16363|LAMA4_HUMAN Laminin subunit alpha-4 OS=Homo sapiens OX=9606 GN=LAMA4 PE=1 SV=4	1	27	27	27	19.5	202.52	8853000000	2612600000	3142100000	3098400000
sp|Q16394|EXT1_HUMAN	sp|Q16394|EXT1_HUMAN Exostosin-1 OS=Homo sapiens OX=9606 GN=EXT1 PE=1 SV=2	1	4	4	4	5.9	86.254	439700000	139530000	141770000	158390000
sp|Q16401|PSMD5_HUMAN	sp|Q16401|PSMD5_HUMAN 26S proteasome non-ATPase regulatory subunit 5 OS=Homo sapiens OX=9606 GN=PSMD5 PE=1 SV=3	1	2	2	2	4.4	56.195	223140000	83114000	107910000	32117000
sp|Q16531|DDB1_HUMAN	sp|Q16531|DDB1_HUMAN DNA damage-binding protein 1 OS=Homo sapiens OX=9606 GN=DDB1 PE=1 SV=1	1	2	2	2	1.7	126.97	70083000	49595000	20487000	0
sp|Q16543|CDC37_HUMAN	sp|Q16543|CDC37_HUMAN Hsp90 co-chaperone Cdc37 OS=Homo sapiens OX=9606 GN=CDC37 PE=1 SV=1	1	1	1	1	2.4	44.468	144010000	47923000	56213000	39870000
sp|Q16555|DPYL2_HUMAN	sp|Q16555|DPYL2_HUMAN Dihydropyrimidinase-related protein 2 OS=Homo sapiens OX=9606 GN=DPYSL2 PE=1 SV=1	1	4	4	4	10.1	62.293	463650000	123790000	142070000	197790000
sp|Q16563|SYPL1_HUMAN	sp|Q16563|SYPL1_HUMAN Synaptophysin-like protein 1 OS=Homo sapiens OX=9606 GN=SYPL1 PE=1 SV=1	1	1	1	1	4.2	28.565	117970000	32220000	50507000	35248000
sp|Q16643|DREB_HUMAN	sp|Q16643|DREB_HUMAN Drebrin OS=Homo sapiens OX=9606 GN=DBN1 PE=1 SV=4	1	1	1	1	1.8	71.428	74076000	45078000	0	28998000
sp|Q16658|FSCN1_HUMAN	sp|Q16658|FSCN1_HUMAN Fascin OS=Homo sapiens OX=9606 GN=FSCN1 PE=1 SV=3	1	10	10	10	23.5	54.529	2906700000	877820000	1068400000	960470000
sp|Q16851|UGPA_HUMAN	sp|Q16851|UGPA_HUMAN UTP--glucose-1-phosphate uridylyltransferase OS=Homo sapiens OX=9606 GN=UGP2 PE=1 SV=5	1	5	5	5	12.8	56.94	803190000	235830000	333150000	234200000
sp|Q16881|TRXR1_HUMAN	sp|Q16881|TRXR1_HUMAN Thioredoxin reductase 1, cytoplasmic OS=Homo sapiens OX=9606 GN=TXNRD1 PE=1 SV=3	1	3	3	3	7.2	70.905	439600000	125760000	194320000	119520000
sp|Q32P28|P3H1_HUMAN	sp|Q32P28|P3H1_HUMAN Prolyl 3-hydroxylase 1 OS=Homo sapiens OX=9606 GN=P3H1 PE=1 SV=2	1	1	1	1	1.4	83.393	71639000	28670000	42969000	0
sp|Q3ZCW2|LEGL_HUMAN	sp|Q3ZCW2|LEGL_HUMAN Galectin-related protein OS=Homo sapiens OX=9606 GN=LGALSL PE=1 SV=2	1	1	1	1	6.4	18.986	87349000	33789000	53560000	0
sp|Q4G0P3|HYDIN_HUMAN	sp|Q4G0P3|HYDIN_HUMAN Hydrocephalus-inducing protein homolog OS=Homo sapiens OX=9606 GN=HYDIN PE=1 SV=3	1	1	1	1	0.2	575.89	295840000	91647000	86331000	117860000
sp|Q4KMQ2|ANO6_HUMAN	sp|Q4KMQ2|ANO6_HUMAN Anoctamin-6 OS=Homo sapiens OX=9606 GN=ANO6 PE=1 SV=2	1	5	5	5	6.9	106.16	805220000	249530000	257570000	298120000
sp|Q53TN4|CYBR1_HUMAN	sp|Q53TN4|CYBR1_HUMAN Cytochrome b reductase 1 OS=Homo sapiens OX=9606 GN=CYBRD1 PE=1 SV=1	1	1	1	1	3.5	31.641	348470000	115990000	99179000	133310000
sp|Q58FF6|H90B4_HUMAN	sp|Q58FF6|H90B4_HUMAN Putative heat shock protein HSP 90-beta 4 OS=Homo sapiens OX=9606 GN=HSP90AB4P PE=5 SV=1	1	4	1	1	8.3	58.264	30629000	0	0	30629000
sp|Q58FF8|H90B2_HUMAN	sp|Q58FF8|H90B2_HUMAN Putative heat shock protein HSP 90-beta 2 OS=Homo sapiens OX=9606 GN=HSP90AB2P PE=1 SV=2	1	5	1	1	13.1	44.348	241500000	0	100700000	140800000
sp|Q5T749|KPRP_HUMAN	sp|Q5T749|KPRP_HUMAN Keratinocyte proline-rich protein OS=Homo sapiens OX=9606 GN=KPRP PE=1 SV=1	1	10	10	10	26.4	64.135	1960700000	463220000	1184300000	313170000
sp|Q5TEC6|H3PS2_HUMAN;sp|Q6NXT2|H3C_HUMAN;sp|Q71DI3|H32_HUMAN;sp|Q16695|H31T_HUMAN;sp|P84243|H33_HUMAN;sp|P68431|H31_HUMAN	sp|Q5TEC6|H3PS2_HUMAN Histone HIST2H3PS2 OS=Homo sapiens OX=9606 GN=H3-2 PE=1 SV=1;sp|Q6NXT2|H3C_HUMAN Histone H3.3C OS=Homo sapiens OX=9606 GN=H3-5 PE=1 SV=3;sp|Q71DI3|H32_HUMAN Histone H3.2 OS=Homo sapiens OX=9606 GN=H3C15 PE=1 SV=3;sp|Q16695|H31T_HUMAN	6	3	3	3	19.9	15.43	3821100000	1258100000	1760900000	802110000
sp|Q5TZA2|CROCC_HUMAN	sp|Q5TZA2|CROCC_HUMAN Rootletin OS=Homo sapiens OX=9606 GN=CROCC PE=1 SV=1	1	1	1	1	0.4	228.52	1450500000	313970000	660500000	476000000
sp|Q5VT25|MRCKA_HUMAN	sp|Q5VT25|MRCKA_HUMAN Serine/threonine-protein kinase MRCK alpha OS=Homo sapiens OX=9606 GN=CDC42BPA PE=1 SV=1	1	3	2	2	1.8	197.3	148000000	53147000	53798000	41050000
sp|Q5VW32|BROX_HUMAN	sp|Q5VW32|BROX_HUMAN BRO1 domain-containing protein BROX OS=Homo sapiens OX=9606 GN=BROX PE=1 SV=1	1	5	5	5	15.6	46.476	474130000	145510000	134880000	193740000
sp|Q5VW38|GP107_HUMAN	sp|Q5VW38|GP107_HUMAN Protein GPR107 OS=Homo sapiens OX=9606 GN=GPR107 PE=1 SV=1	1	1	1	1	1.8	66.99	18534000	0	18534000	0
sp|Q5ZPR3|CD276_HUMAN	sp|Q5ZPR3|CD276_HUMAN CD276 antigen OS=Homo sapiens OX=9606 GN=CD276 PE=1 SV=1	1	5	5	5	18.4	57.235	1377100000	423320000	463710000	490090000
sp|Q6DD88|ATLA3_HUMAN	sp|Q6DD88|ATLA3_HUMAN Atlastin-3 OS=Homo sapiens OX=9606 GN=ATL3 PE=1 SV=1	1	1	1	1	2.2	60.541	71520000	44560000	0	26960000
sp|Q6EMK4|VASN_HUMAN	sp|Q6EMK4|VASN_HUMAN Vasorin OS=Homo sapiens OX=9606 GN=VASN PE=1 SV=1	1	2	2	2	4.6	71.712	140880000	19215000	66838000	54823000
sp|Q6IBS0|TWF2_HUMAN	sp|Q6IBS0|TWF2_HUMAN Twinfilin-2 OS=Homo sapiens OX=9606 GN=TWF2 PE=1 SV=2	1	2	2	2	9.2	39.548	166460000	22631000	60012000	83819000
sp|Q6IQ26|DEN5A_HUMAN	sp|Q6IQ26|DEN5A_HUMAN DENN domain-containing protein 5A OS=Homo sapiens OX=9606 GN=DENND5A PE=1 SV=2	1	1	1	1	0.7	147.09	568810000	200890000	189740000	178180000
sp|Q6NSJ5|LRC8E_HUMAN;sp|Q8TDW0|LRC8C_HUMAN	sp|Q6NSJ5|LRC8E_HUMAN Volume-regulated anion channel subunit LRRC8E OS=Homo sapiens OX=9606 GN=LRRC8E PE=1 SV=2;sp|Q8TDW0|LRC8C_HUMAN Volume-regulated anion channel subunit LRRC8C OS=Homo sapiens OX=9606 GN=LRRC8C PE=1 SV=2	2	1	1	1	1.3	90.246	19009000	0	0	19009000
sp|Q6NUK4|REEP3_HUMAN	sp|Q6NUK4|REEP3_HUMAN Receptor expression-enhancing protein 3 OS=Homo sapiens OX=9606 GN=REEP3 PE=1 SV=1	1	1	1	1	3.1	29.264	0	0	0	0
sp|Q6NZI2|CAVN1_HUMAN	sp|Q6NZI2|CAVN1_HUMAN Caveolae-associated protein 1 OS=Homo sapiens OX=9606 GN=CAVIN1 PE=1 SV=1	1	3	3	3	11.3	43.476	305390000	80268000	107510000	117610000
sp|Q6P9B6|MEAK7_HUMAN	sp|Q6P9B6|MEAK7_HUMAN MTOR-associated protein MEAK7 OS=Homo sapiens OX=9606 GN=MEAK7 PE=1 SV=2	1	3	3	3	9.9	50.993	556930000	185890000	148680000	222360000
sp|Q6PI77|BHLH9_HUMAN	sp|Q6PI77|BHLH9_HUMAN Protein BHLHb9 OS=Homo sapiens OX=9606 GN=BHLHB9 PE=1 SV=1	1	1	1	1	3.5	60.29	648470000	233250000	235530000	179680000
sp|Q6UVK1|CSPG4_HUMAN	sp|Q6UVK1|CSPG4_HUMAN Chondroitin sulfate proteoglycan 4 OS=Homo sapiens OX=9606 GN=CSPG4 PE=1 SV=2	1	26	26	26	15.1	250.53	4178300000	1125700000	1374000000	1678600000
sp|Q6UVY6|MOXD1_HUMAN	sp|Q6UVY6|MOXD1_HUMAN DBH-like monooxygenase protein 1 OS=Homo sapiens OX=9606 GN=MOXD1 PE=1 SV=1	1	2	2	2	2.9	69.652	216010000	59936000	74243000	81827000
sp|Q6UWP8|SBSN_HUMAN	sp|Q6UWP8|SBSN_HUMAN Suprabasin OS=Homo sapiens OX=9606 GN=SBSN PE=1 SV=2	1	4	4	4	13.2	60.54	265600000	33537000	232060000	0
sp|Q6V0I7|FAT4_HUMAN	sp|Q6V0I7|FAT4_HUMAN Protocadherin Fat 4 OS=Homo sapiens OX=9606 GN=FAT4 PE=1 SV=2	1	1	1	1	0.2	542.68	120880000	32602000	47031000	41247000
sp|Q6WBX8|RAD9B_HUMAN	sp|Q6WBX8|RAD9B_HUMAN Cell cycle checkpoint control protein RAD9B OS=Homo sapiens OX=9606 GN=RAD9B PE=1 SV=2	1	1	1	1	2.6	47.831	201060000	106920000	94149000	0
sp|Q6XYB7|LBX2_HUMAN	sp|Q6XYB7|LBX2_HUMAN Transcription factor LBX2 OS=Homo sapiens OX=9606 GN=LBX2 PE=1 SV=1	1	1	1	1	3.5	21.482	178510000	60496000	65115000	52901000
sp|Q6YHK3|CD109_HUMAN	sp|Q6YHK3|CD109_HUMAN CD109 antigen OS=Homo sapiens OX=9606 GN=CD109 PE=1 SV=2	1	8	8	8	7.1	161.69	1702400000	415240000	618430000	668750000
sp|Q6ZNM6|TEX43_HUMAN	sp|Q6ZNM6|TEX43_HUMAN Testis-expressed protein 43 OS=Homo sapiens OX=9606 GN=TEX43 PE=1 SV=1	1	1	1	1	9.7	15.452	1740000000	868480000	585220000	286260000
sp|Q6ZTN6|AN13D_HUMAN;sp|Q8IZ07|AN13A_HUMAN	sp|Q6ZTN6|AN13D_HUMAN Ankyrin repeat domain-containing protein 13D OS=Homo sapiens OX=9606 GN=ANKRD13D PE=1 SV=2;sp|Q8IZ07|AN13A_HUMAN Ankyrin repeat domain-containing protein 13A OS=Homo sapiens OX=9606 GN=ANKRD13A PE=1 SV=3	2	1	1	1	2.3	58.475	96133000	33707000	28946000	33480000
sp|Q6ZUX7|LHPL2_HUMAN	sp|Q6ZUX7|LHPL2_HUMAN LHFPL tetraspan subfamily member 2 protein OS=Homo sapiens OX=9606 GN=LHFPL2 PE=1 SV=2	1	2	2	2	14.9	24.486	427400000	247940000	106280000	73175000
sp|Q6ZVX7|FBX50_HUMAN	sp|Q6ZVX7|FBX50_HUMAN F-box only protein 50 OS=Homo sapiens OX=9606 GN=NCCRP1 PE=1 SV=1	1	3	3	3	11.3	30.847	408610000	27989000	358840000	21779000
sp|Q70J99|UN13D_HUMAN	sp|Q70J99|UN13D_HUMAN Protein unc-13 homolog D OS=Homo sapiens OX=9606 GN=UNC13D PE=1 SV=1	1	2	2	2	2.1	123.28	321500000	49638000	134390000	137470000
sp|Q71U36|TBA1A_HUMAN;sp|P0DPH8|TBA3D_HUMAN;sp|P0DPH7|TBA3C_HUMAN;sp|Q6PEY2|TBA3E_HUMAN;sp|Q9NY65|TBA8_HUMAN	sp|Q71U36|TBA1A_HUMAN Tubulin alpha-1A chain OS=Homo sapiens OX=9606 GN=TUBA1A PE=1 SV=1;sp|P0DPH8|TBA3D_HUMAN Tubulin alpha-3D chain OS=Homo sapiens OX=9606 GN=TUBA3D PE=1 SV=1;sp|P0DPH7|TBA3C_HUMAN Tubulin alpha-3C chain OS=Homo sapiens OX=9606 GN=TUBA3C	5	15	1	0	47.7	50.135	1087900000	364830000	492590000	230510000
sp|Q75LS8|FKB9L_HUMAN	sp|Q75LS8|FKB9L_HUMAN Putative FK506-binding protein 9-like protein OS=Homo sapiens OX=9606 GN=FKBP9P1 PE=5 SV=1	1	2	2	2	9.9	15.59	2933200000	1105900000	614870000	1212500000
sp|Q76LX8|ATS13_HUMAN	sp|Q76LX8|ATS13_HUMAN A disintegrin and metalloproteinase with thrombospondin motifs 13 OS=Homo sapiens OX=9606 GN=ADAMTS13 PE=1 SV=1	1	1	1	1	0.7	153.6	55471000	33664000	0	21807000
sp|Q76M96|CCD80_HUMAN	sp|Q76M96|CCD80_HUMAN Coiled-coil domain-containing protein 80 OS=Homo sapiens OX=9606 GN=CCDC80 PE=1 SV=1	1	3	3	3	3.6	108.17	593910000	208250000	213030000	172630000
sp|Q7KYR7|BT2A1_HUMAN	sp|Q7KYR7|BT2A1_HUMAN Butyrophilin subfamily 2 member A1 OS=Homo sapiens OX=9606 GN=BTN2A1 PE=1 SV=3	1	1	1	1	3.2	59.632	152560000	37308000	55020000	60236000
sp|Q7KZF4|SND1_HUMAN	sp|Q7KZF4|SND1_HUMAN Staphylococcal nuclease domain-containing protein 1 OS=Homo sapiens OX=9606 GN=SND1 PE=1 SV=1	1	2	2	2	2.5	102	58939000	19694000	39245000	0
sp|Q7L1Q6|BZW1_HUMAN	sp|Q7L1Q6|BZW1_HUMAN Basic leucine zipper and W2 domain-containing protein 1 OS=Homo sapiens OX=9606 GN=BZW1 PE=1 SV=1	1	3	3	3	6.7	48.043	114180000	16471000	68897000	28808000
sp|Q7L576|CYFP1_HUMAN	sp|Q7L576|CYFP1_HUMAN Cytoplasmic FMR1-interacting protein 1 OS=Homo sapiens OX=9606 GN=CYFIP1 PE=1 SV=1	1	17	17	9	16.1	145.18	3614000000	1200600000	1181900000	1231500000
sp|Q9H8S9|MOB1A_HUMAN;sp|Q7L9L4|MOB1B_HUMAN	sp|Q9H8S9|MOB1A_HUMAN MOB kinase activator 1A OS=Homo sapiens OX=9606 GN=MOB1A PE=1 SV=4;sp|Q7L9L4|MOB1B_HUMAN MOB kinase activator 1B OS=Homo sapiens OX=9606 GN=MOB1B PE=1 SV=3	2	3	3	3	16.2	25.079	736860000	120780000	288670000	327410000
sp|Q7LBR1|CHM1B_HUMAN	sp|Q7LBR1|CHM1B_HUMAN Charged multivesicular body protein 1b OS=Homo sapiens OX=9606 GN=CHMP1B PE=1 SV=1	1	2	2	2	8.5	22.109	1367600000	405420000	467150000	494970000
sp|Q7Z304|MAMC2_HUMAN	sp|Q7Z304|MAMC2_HUMAN MAM domain-containing protein 2 OS=Homo sapiens OX=9606 GN=MAMDC2 PE=1 SV=3	1	2	2	2	2.8	77.555	207950000	24385000	74101000	109470000
sp|Q7Z3B1|NEGR1_HUMAN	sp|Q7Z3B1|NEGR1_HUMAN Neuronal growth regulator 1 OS=Homo sapiens OX=9606 GN=NEGR1 PE=1 SV=3	1	4	4	4	13.3	38.719	522200000	154310000	157190000	210700000
sp|Q7Z3C6|ATG9A_HUMAN	sp|Q7Z3C6|ATG9A_HUMAN Autophagy-related protein 9A OS=Homo sapiens OX=9606 GN=ATG9A PE=1 SV=3	1	1	1	1	1.1	94.446	20876000	0	0	20876000
sp|Q7Z3U7|MON2_HUMAN	sp|Q7Z3U7|MON2_HUMAN Protein MON2 homolog OS=Homo sapiens OX=9606 GN=MON2 PE=1 SV=3	1	1	1	1	0.6	190.36	41830000	15994000	0	25836000
sp|Q7Z3Y7|K1C28_HUMAN	sp|Q7Z3Y7|K1C28_HUMAN Keratin, type I cytoskeletal 28 OS=Homo sapiens OX=9606 GN=KRT28 PE=1 SV=2	1	6	1	1	9.3	50.567	2339000000	0	2339000000	0
sp|Q7Z5G4|GOGA7_HUMAN;sp|Q2TAP0|GOG7B_HUMAN	sp|Q7Z5G4|GOGA7_HUMAN Golgin subfamily A member 7 OS=Homo sapiens OX=9606 GN=GOLGA7 PE=1 SV=2	2	4	4	4	32.1	15.824	1106600000	290460000	399220000	416940000
sp|Q7Z6B7|SRGP1_HUMAN	sp|Q7Z6B7|SRGP1_HUMAN SLIT-ROBO Rho GTPase-activating protein 1 OS=Homo sapiens OX=9606 GN=SRGAP1 PE=1 SV=1	1	4	4	3	3.8	124.26	280690000	48819000	69218000	162660000
sp|Q86SG5|S1A7A_HUMAN	sp|Q86SG5|S1A7A_HUMAN Protein S100-A7A OS=Homo sapiens OX=9606 GN=S100A7A PE=1 SV=3	1	6	2	2	76.2	11.305	548590000	28641000	501200000	18749000
sp|Q86SJ2|AMGO2_HUMAN	sp|Q86SJ2|AMGO2_HUMAN Amphoterin-induced protein 2 OS=Homo sapiens OX=9606 GN=AMIGO2 PE=1 SV=1	1	1	1	1	2.7	57.933	108430000	0	0	108430000
sp|Q86UX7|URP2_HUMAN	sp|Q86UX7|URP2_HUMAN Fermitin family homolog 3 OS=Homo sapiens OX=9606 GN=FERMT3 PE=1 SV=1	1	8	8	8	12.3	75.952	3055900000	1045900000	1039600000	970410000
sp|Q86VE9|SERC5_HUMAN	sp|Q86VE9|SERC5_HUMAN Serine incorporator 5 OS=Homo sapiens OX=9606 GN=SERINC5 PE=2 SV=1	1	3	3	3	7.3	47.009	315700000	104440000	117500000	93754000
sp|Q86VP6|CAND1_HUMAN	sp|Q86VP6|CAND1_HUMAN Cullin-associated NEDD8-dissociated protein 1 OS=Homo sapiens OX=9606 GN=CAND1 PE=1 SV=2	1	10	10	10	11.6	136.37	1726200000	499330000	605070000	621800000
sp|Q86VY9|T200A_HUMAN	sp|Q86VY9|T200A_HUMAN Transmembrane protein 200A OS=Homo sapiens OX=9606 GN=TMEM200A PE=1 SV=1	1	2	2	2	5.7	54.355	272160000	76106000	98478000	97581000
sp|Q86Y38|XYLT1_HUMAN	sp|Q86Y38|XYLT1_HUMAN Xylosyltransferase 1 OS=Homo sapiens OX=9606 GN=XYLT1 PE=1 SV=1	1	1	1	1	1.1	107.57	0	0	0	0
sp|Q86Y82|STX12_HUMAN	sp|Q86Y82|STX12_HUMAN Syntaxin-12 OS=Homo sapiens OX=9606 GN=STX12 PE=1 SV=1	1	4	4	4	18.5	31.642	695140000	194260000	251170000	249700000
sp|Q8IV08|PLD3_HUMAN	sp|Q8IV08|PLD3_HUMAN 5-3 exonuclease PLD3 OS=Homo sapiens OX=9606 GN=PLD3 PE=1 SV=1	1	1	1	1	1.8	54.705	961180000	306390000	312240000	342550000
sp|Q8IVF7|FMNL3_HUMAN	sp|Q8IVF7|FMNL3_HUMAN Formin-like protein 3 OS=Homo sapiens OX=9606 GN=FMNL3 PE=1 SV=3	1	4	4	3	4.6	117.21	226580000	93840000	26405000	106330000
sp|Q8IVM0|CCD50_HUMAN	sp|Q8IVM0|CCD50_HUMAN Coiled-coil domain-containing protein 50 OS=Homo sapiens OX=9606 GN=CCDC50 PE=1 SV=1	1	2	2	2	7.2	35.822	326710000	110520000	124160000	92036000
sp|Q8IVT5|KSR1_HUMAN	sp|Q8IVT5|KSR1_HUMAN Kinase suppressor of Ras 1 OS=Homo sapiens OX=9606 GN=KSR1 PE=1 SV=3	1	1	1	1	0.8	102.16	121080000	36140000	84939000	0
sp|Q8IWA5|CTL2_HUMAN	sp|Q8IWA5|CTL2_HUMAN Choline transporter-like protein 2 OS=Homo sapiens OX=9606 GN=SLC44A2 PE=1 SV=3	1	10	10	10	17.3	80.123	7325700000	2261600000	2575300000	2488800000
sp|Q8IWE4|DCNL3_HUMAN	sp|Q8IWE4|DCNL3_HUMAN DCN1-like protein 3 OS=Homo sapiens OX=9606 GN=DCUN1D3 PE=1 SV=1	1	1	1	1	4.6	34.291	12662000	0	12662000	0
sp|Q8IWU5|SULF2_HUMAN	sp|Q8IWU5|SULF2_HUMAN Extracellular sulfatase Sulf-2 OS=Homo sapiens OX=9606 GN=SULF2 PE=1 SV=1	1	1	1	1	1.6	100.45	147290000	69562000	77724000	0
sp|Q8IWU6|SULF1_HUMAN	sp|Q8IWU6|SULF1_HUMAN Extracellular sulfatase Sulf-1 OS=Homo sapiens OX=9606 GN=SULF1 PE=1 SV=1	1	12	12	12	13.5	101.03	8387100000	2406200000	2660100000	3320800000
sp|Q8IZP0|ABI1_HUMAN;sp|Q9NYB9|ABI2_HUMAN	sp|Q8IZP0|ABI1_HUMAN Abl interactor 1 OS=Homo sapiens OX=9606 GN=ABI1 PE=1 SV=4	2	4	4	4	10	55.08	636200000	171100000	297690000	167400000
sp|Q8N3Z3|GTPB8_HUMAN	sp|Q8N3Z3|GTPB8_HUMAN GTP-binding protein 8 OS=Homo sapiens OX=9606 GN=GTPBP8 PE=1 SV=1	1	1	1	1	3.5	32.146	0	0	0	0
sp|Q8N5C1|CAHM5_HUMAN	sp|Q8N5C1|CAHM5_HUMAN Calcium homeostasis modulator protein 5 OS=Homo sapiens OX=9606 GN=CALHM5 PE=2 SV=1	1	5	5	5	16.8	35.17	1271600000	371520000	500150000	399950000
sp|Q8N5I2|ARRD1_HUMAN	sp|Q8N5I2|ARRD1_HUMAN Arrestin domain-containing protein 1 OS=Homo sapiens OX=9606 GN=ARRDC1 PE=1 SV=1	1	2	2	2	4.6	45.981	72511000	34557000	37954000	0
sp|Q8N8S7|ENAH_HUMAN	sp|Q8N8S7|ENAH_HUMAN Protein enabled homolog OS=Homo sapiens OX=9606 GN=ENAH PE=1 SV=2	1	1	1	1	2	66.509	73588000	0	73588000	0
sp|Q8NDC0|MISSL_HUMAN	sp|Q8NDC0|MISSL_HUMAN MAPK-interacting and spindle-stabilizing protein-like OS=Homo sapiens OX=9606 GN=MAPK1IP1L PE=1 SV=4	1	1	1	1	6.9	24.269	31042000	0	31042000	0
sp|Q8NFJ5|RAI3_HUMAN	sp|Q8NFJ5|RAI3_HUMAN Retinoic acid-induced protein 3 OS=Homo sapiens OX=9606 GN=GPRC5A PE=1 SV=2	1	3	3	3	11.2	40.251	1227100000	372640000	537870000	316570000
sp|Q8NG11|TSN14_HUMAN	sp|Q8NG11|TSN14_HUMAN Tetraspanin-14 OS=Homo sapiens OX=9606 GN=TSPAN14 PE=1 SV=1	1	6	6	6	21.5	30.69	2698600000	1077600000	800210000	820790000
sp|Q8NGF4|O5AP2_HUMAN	sp|Q8NGF4|O5AP2_HUMAN Olfactory receptor 5AP2 OS=Homo sapiens OX=9606 GN=OR5AP2 PE=2 SV=1	1	1	1	1	2.5	35.507	25785000	0	0	25785000
sp|Q8TAD7|OCC1_HUMAN	sp|Q8TAD7|OCC1_HUMAN Overexpressed in colon carcinoma 1 protein OS=Homo sapiens OX=9606 GN=OCC1 PE=1 SV=2	1	1	1	1	20.6	6.4069	0	0	0	0
sp|Q8TD55|PKHO2_HUMAN	sp|Q8TD55|PKHO2_HUMAN Pleckstrin homology domain-containing family O member 2 OS=Homo sapiens OX=9606 GN=PLEKHO2 PE=1 SV=1	1	2	2	2	3.3	53.349	116840000	32583000	44725000	39533000
sp|Q8TDB8|GTR14_HUMAN	sp|Q8TDB8|GTR14_HUMAN Solute carrier family 2, facilitated glucose transporter member 14 OS=Homo sapiens OX=9606 GN=SLC2A14 PE=1 SV=1	1	3	3	1	6.9	56.319	6674200000	2431500000	2450700000	1792000000
sp|Q8TF65|GIPC2_HUMAN	sp|Q8TF65|GIPC2_HUMAN PDZ domain-containing protein GIPC2 OS=Homo sapiens OX=9606 GN=GIPC2 PE=1 SV=1	1	1	1	1	5.4	34.354	181740000	53244000	83303000	45189000
sp|Q8WTV0|SCRB1_HUMAN	sp|Q8WTV0|SCRB1_HUMAN Scavenger receptor class B member 1 OS=Homo sapiens OX=9606 GN=SCARB1 PE=1 SV=1	1	2	2	2	3.8	60.877	219220000	73636000	75727000	69859000
sp|Q8WUJ3|CEMIP_HUMAN	sp|Q8WUJ3|CEMIP_HUMAN Cell migration-inducing and hyaluronan-binding protein OS=Homo sapiens OX=9606 GN=CEMIP PE=1 SV=2	1	1	1	1	0.8	153	96700000	32222000	32188000	32290000
sp|Q8WUM4|PDC6I_HUMAN	sp|Q8WUM4|PDC6I_HUMAN Programmed cell death 6-interacting protein OS=Homo sapiens OX=9606 GN=PDCD6IP PE=1 SV=1	1	31	31	31	43.8	96.022	17787000000	5374200000	5948500000	6464500000
sp|Q9HAC8|UBTD1_HUMAN;sp|Q8WUN7|UBTD2_HUMAN	sp|Q9HAC8|UBTD1_HUMAN Ubiquitin domain-containing protein 1 OS=Homo sapiens OX=9606 GN=UBTD1 PE=1 SV=1;sp|Q8WUN7|UBTD2_HUMAN Ubiquitin domain-containing protein 2 OS=Homo sapiens OX=9606 GN=UBTD2 PE=1 SV=2	2	1	1	1	5.7	25.938	54893000	0	31975000	22918000
sp|Q8WUW1|BRK1_HUMAN	sp|Q8WUW1|BRK1_HUMAN Protein BRICK1 OS=Homo sapiens OX=9606 GN=BRK1 PE=1 SV=1	1	3	3	3	44	8.7448	602160000	158870000	241940000	201360000
sp|Q8WUX1|S38A5_HUMAN	sp|Q8WUX1|S38A5_HUMAN Sodium-coupled neutral amino acid transporter 5 OS=Homo sapiens OX=9606 GN=SLC38A5 PE=1 SV=1	1	5	5	5	11.7	51.457	1339200000	385210000	424020000	529960000
sp|Q8WV92|MITD1_HUMAN	sp|Q8WV92|MITD1_HUMAN MIT domain-containing protein 1 OS=Homo sapiens OX=9606 GN=MITD1 PE=1 SV=1	1	5	5	5	23.7	29.314	544390000	147090000	248970000	148330000
sp|Q8WVV4|POF1B_HUMAN	sp|Q8WVV4|POF1B_HUMAN Protein POF1B OS=Homo sapiens OX=9606 GN=POF1B PE=1 SV=3	1	8	8	8	15.4	68.064	281740000	0	281740000	0
sp|Q8WWI5|CTL1_HUMAN	sp|Q8WWI5|CTL1_HUMAN Choline transporter-like protein 1 OS=Homo sapiens OX=9606 GN=SLC44A1 PE=1 SV=1	1	7	7	7	14	73.301	4305400000	1197900000	1550100000	1557300000
sp|Q8WWT9|S13A3_HUMAN	sp|Q8WWT9|S13A3_HUMAN Solute carrier family 13 member 3 OS=Homo sapiens OX=9606 GN=SLC13A3 PE=1 SV=1	1	1	1	1	1.5	66.84	0	0	0	0
sp|Q8WXF1|PSPC1_HUMAN	sp|Q8WXF1|PSPC1_HUMAN Paraspeckle component 1 OS=Homo sapiens OX=9606 GN=PSPC1 PE=1 SV=1	1	1	1	1	2.3	58.743	93474000	20619000	39182000	33673000
sp|Q8WXQ3|CN183_HUMAN	sp|Q8WXQ3|CN183_HUMAN Putative uncharacterized protein encoded by LINC01599 OS=Homo sapiens OX=9606 GN=LINC01599 PE=2 SV=1	1	1	1	1	4.3	35.482	0	0	0	0
sp|Q8WYK0|ACO12_HUMAN	sp|Q8WYK0|ACO12_HUMAN Acetyl-coenzyme A thioesterase OS=Homo sapiens OX=9606 GN=ACOT12 PE=1 SV=1	1	1	1	1	4	62.033	363660000	111400000	123890000	128370000
sp|Q92536|YLAT2_HUMAN	sp|Q92536|YLAT2_HUMAN Y+L amino acid transporter 2 OS=Homo sapiens OX=9606 GN=SLC7A6 PE=1 SV=3	1	2	1	1	4.3	56.827	212820000	58750000	94337000	59731000
sp|Q92542|NICA_HUMAN	sp|Q92542|NICA_HUMAN Nicastrin OS=Homo sapiens OX=9606 GN=NCSTN PE=1 SV=2	1	4	4	4	5.1	78.41	328220000	68619000	123720000	135880000
sp|Q92598|HS105_HUMAN	sp|Q92598|HS105_HUMAN Heat shock protein 105 kDa OS=Homo sapiens OX=9606 GN=HSPH1 PE=1 SV=1	1	1	1	1	1.7	96.864	251910000	63292000	100570000	88046000
sp|Q92626|PXDN_HUMAN	sp|Q92626|PXDN_HUMAN Peroxidasin homolog OS=Homo sapiens OX=9606 GN=PXDN PE=1 SV=2	1	33	33	33	31.2	165.27	24071000000	6881700000	7915600000	9273200000
sp|Q92633|LPAR1_HUMAN	sp|Q92633|LPAR1_HUMAN Lysophosphatidic acid receptor 1 OS=Homo sapiens OX=9606 GN=LPAR1 PE=1 SV=3	1	4	4	4	17.3	41.109	877610000	224980000	360820000	291820000
sp|Q92692|NECT2_HUMAN	sp|Q92692|NECT2_HUMAN Nectin-2 OS=Homo sapiens OX=9606 GN=NECTIN2 PE=1 SV=1	1	2	2	2	3.2	57.741	750620000	219400000	254110000	277120000
sp|Q92696|PGTA_HUMAN	sp|Q92696|PGTA_HUMAN Geranylgeranyl transferase type-2 subunit alpha OS=Homo sapiens OX=9606 GN=RABGGTA PE=1 SV=2	1	1	1	1	2.1	65.071	0	0	0	0
sp|Q92734|TFG_HUMAN	sp|Q92734|TFG_HUMAN Protein TFG OS=Homo sapiens OX=9606 GN=TFG PE=1 SV=2	1	2	2	2	6.8	43.447	258050000	32444000	99118000	126480000
sp|Q92743|HTRA1_HUMAN	sp|Q92743|HTRA1_HUMAN Serine protease HTRA1 OS=Homo sapiens OX=9606 GN=HTRA1 PE=1 SV=1	1	5	5	5	10.8	51.286	1453500000	445430000	442250000	565820000
sp|Q92771|DDX12_HUMAN	sp|Q92771|DDX12_HUMAN Putative ATP-dependent RNA helicase DDX12 OS=Homo sapiens OX=9606 GN=DDX12P PE=5 SV=3	1	1	1	1	1.5	106	0	0	0	0
sp|Q92783|STAM1_HUMAN;sp|O75886|STAM2_HUMAN	sp|Q92783|STAM1_HUMAN Signal transducing adapter molecule 1 OS=Homo sapiens OX=9606 GN=STAM PE=1 SV=3	2	3	3	3	6.1	59.179	9644400000	2619700000	3437000000	3587800000
sp|Q92819|HYAS2_HUMAN;sp|O00219|HYAS3_HUMAN	sp|Q92819|HYAS2_HUMAN Hyaluronan synthase 2 OS=Homo sapiens OX=9606 GN=HAS2 PE=1 SV=1	2	5	5	5	9.4	63.566	1362700000	488110000	465550000	409000000
sp|Q92859|NEO1_HUMAN	sp|Q92859|NEO1_HUMAN Neogenin OS=Homo sapiens OX=9606 GN=NEO1 PE=1 SV=2	1	2	2	2	1.6	160.01	147420000	0	106840000	40578000
sp|Q92876|KLK6_HUMAN	sp|Q92876|KLK6_HUMAN Kallikrein-6 OS=Homo sapiens OX=9606 GN=KLK6 PE=1 SV=1	1	1	1	1	4.9	26.855	37823000	0	37823000	0
sp|Q92882|OSTF1_HUMAN	sp|Q92882|OSTF1_HUMAN Osteoclast-stimulating factor 1 OS=Homo sapiens OX=9606 GN=OSTF1 PE=1 SV=2	1	1	1	1	5.6	23.787	88951000	27936000	34792000	26223000
sp|Q92930|RAB8B_HUMAN	sp|Q92930|RAB8B_HUMAN Ras-related protein Rab-8B OS=Homo sapiens OX=9606 GN=RAB8B PE=1 SV=2	1	2	1	1	12.1	23.584	205630000	86327000	74333000	44972000
sp|Q92973|TNPO1_HUMAN	sp|Q92973|TNPO1_HUMAN Transportin-1 OS=Homo sapiens OX=9606 GN=TNPO1 PE=1 SV=2	1	3	3	3	3.6	102.35	412960000	154260000	107250000	151450000
sp|Q93050|VPP1_HUMAN	sp|Q93050|VPP1_HUMAN V-type proton ATPase 116 kDa subunit a1 OS=Homo sapiens OX=9606 GN=ATP6V0A1 PE=1 SV=3	1	1	1	1	1.8	96.412	77632000	21605000	29407000	26620000
sp|Q93063|EXT2_HUMAN	sp|Q93063|EXT2_HUMAN Exostosin-2 OS=Homo sapiens OX=9606 GN=EXT2 PE=1 SV=1	1	1	1	1	1.8	82.254	12457000	12457000	0	0
sp|Q93099|HGD_HUMAN	sp|Q93099|HGD_HUMAN Homogentisate 1,2-dioxygenase OS=Homo sapiens OX=9606 GN=HGD PE=1 SV=2	1	2	2	2	5.4	49.963	311520000	62158000	131680000	117690000
sp|Q969P0|IGSF8_HUMAN	sp|Q969P0|IGSF8_HUMAN Immunoglobulin superfamily member 8 OS=Homo sapiens OX=9606 GN=IGSF8 PE=1 SV=1	1	11	11	11	27.1	65.033	5946200000	1798200000	2020600000	2127400000
sp|Q969X1|LFG3_HUMAN	sp|Q969X1|LFG3_HUMAN Protein lifeguard 3 OS=Homo sapiens OX=9606 GN=TMBIM1 PE=1 SV=2	1	1	1	1	4.5	34.607	168810000	50644000	70639000	47523000
sp|Q96AC1|FERM2_HUMAN;sp|Q9BQL6|FERM1_HUMAN	sp|Q96AC1|FERM2_HUMAN Fermitin family homolog 2 OS=Homo sapiens OX=9606 GN=FERMT2 PE=1 SV=1	2	13	13	13	23.2	77.86	3921300000	1096900000	1292900000	1531500000
sp|Q96AM1|MRGRF_HUMAN	sp|Q96AM1|MRGRF_HUMAN Mas-related G-protein coupled receptor member F OS=Homo sapiens OX=9606 GN=MRGPRF PE=2 SV=1	1	1	1	1	4.1	38.171	191320000	63348000	73732000	54242000
sp|Q96BJ3|AIDA_HUMAN	sp|Q96BJ3|AIDA_HUMAN Axin interactor, dorsalization-associated protein OS=Homo sapiens OX=9606 GN=AIDA PE=1 SV=1	1	2	2	2	6.9	35.023	502640000	187920000	126220000	188510000
sp|Q96BY6|DOC10_HUMAN	sp|Q96BY6|DOC10_HUMAN Dedicator of cytokinesis protein 10 OS=Homo sapiens OX=9606 GN=DOCK10 PE=1 SV=3	1	4	4	4	2.2	249.53	293800000	97885000	72559000	123360000
sp|Q96C19|EFHD2_HUMAN;sp|Q9BUP0|EFHD1_HUMAN	sp|Q96C19|EFHD2_HUMAN EF-hand domain-containing protein D2 OS=Homo sapiens OX=9606 GN=EFHD2 PE=1 SV=1;sp|Q9BUP0|EFHD1_HUMAN EF-hand domain-containing protein D1 OS=Homo sapiens OX=9606 GN=EFHD1 PE=1 SV=1	2	2	2	2	7.1	26.697	220160000	62962000	98662000	58535000
sp|Q96C24|SYTL4_HUMAN	sp|Q96C24|SYTL4_HUMAN Synaptotagmin-like protein 4 OS=Homo sapiens OX=9606 GN=SYTL4 PE=1 SV=2	1	1	1	1	1.3	76.023	171280000	74173000	52155000	44954000
sp|Q96D15|RCN3_HUMAN	sp|Q96D15|RCN3_HUMAN Reticulocalbin-3 OS=Homo sapiens OX=9606 GN=RCN3 PE=1 SV=1	1	1	1	1	4.3	37.493	73459000	38799000	0	34659000
sp|Q96DD7|SHSA4_HUMAN	sp|Q96DD7|SHSA4_HUMAN Protein shisa-4 OS=Homo sapiens OX=9606 GN=SHISA4 PE=1 SV=3	1	2	2	2	8.6	21.522	368730000	139590000	107860000	121280000
sp|Q96DH6|MSI2H_HUMAN	sp|Q96DH6|MSI2H_HUMAN RNA-binding protein Musashi homolog 2 OS=Homo sapiens OX=9606 GN=MSI2 PE=1 SV=1	1	1	1	1	3	35.196	183710000	98838000	0	84871000
sp|Q96EY5|MB12A_HUMAN	sp|Q96EY5|MB12A_HUMAN Multivesicular body subunit 12A OS=Homo sapiens OX=9606 GN=MVB12A PE=1 SV=1	1	1	1	1	5.5	28.783	0	0	0	0
sp|Q96F07|CYFP2_HUMAN	sp|Q96F07|CYFP2_HUMAN Cytoplasmic FMR1-interacting protein 2 OS=Homo sapiens OX=9606 GN=CYFIP2 PE=1 SV=2	1	9	1	1	8.2	148.4	437870000	207930000	229930000	0
sp|Q96FN4|CPNE2_HUMAN	sp|Q96FN4|CPNE2_HUMAN Copine-2 OS=Homo sapiens OX=9606 GN=CPNE2 PE=1 SV=3	1	3	2	2	5.7	61.189	279870000	62224000	89376000	128270000
sp|Q96FQ6|S10AG_HUMAN	sp|Q96FQ6|S10AG_HUMAN Protein S100-A16 OS=Homo sapiens OX=9606 GN=S100A16 PE=1 SV=1	1	5	5	5	63.1	11.801	2010400000	357620000	1352500000	300240000
sp|Q96FW1|OTUB1_HUMAN	sp|Q96FW1|OTUB1_HUMAN Ubiquitin thioesterase OTUB1 OS=Homo sapiens OX=9606 GN=OTUB1 PE=1 SV=2	1	3	3	3	10	31.284	510590000	134650000	193530000	182410000
sp|Q96G03|PGM2_HUMAN	sp|Q96G03|PGM2_HUMAN Phosphoglucomutase-2 OS=Homo sapiens OX=9606 GN=PGM2 PE=1 SV=4	1	1	1	1	1.6	68.283	53656000	0	53656000	0
sp|Q96KG7|MEG10_HUMAN	sp|Q96KG7|MEG10_HUMAN Multiple epidermal growth factor-like domains protein 10 OS=Homo sapiens OX=9606 GN=MEGF10 PE=1 SV=1	1	3	3	3	2.7	122.2	829140000	244360000	210270000	374510000
sp|Q96KP4|CNDP2_HUMAN	sp|Q96KP4|CNDP2_HUMAN Cytosolic non-specific dipeptidase OS=Homo sapiens OX=9606 GN=CNDP2 PE=1 SV=2	1	2	2	2	3.8	52.878	62587000	14580000	23179000	24828000
sp|Q96NE9|FRMD6_HUMAN	sp|Q96NE9|FRMD6_HUMAN FERM domain-containing protein 6 OS=Homo sapiens OX=9606 GN=FRMD6 PE=1 SV=1	1	4	4	4	5.8	72.043	275830000	64020000	96670000	115140000
sp|Q96P63|SPB12_HUMAN	sp|Q96P63|SPB12_HUMAN Serpin B12 OS=Homo sapiens OX=9606 GN=SERPINB12 PE=1 SV=1	1	2	2	2	7.9	46.276	305570000	102740000	173690000	29138000
sp|Q96PD2|DCBD2_HUMAN	sp|Q96PD2|DCBD2_HUMAN Discoidin, CUB and LCCL domain-containing protein 2 OS=Homo sapiens OX=9606 GN=DCBLD2 PE=1 SV=1	1	2	2	2	3.1	85.034	134520000	22399000	50432000	61691000
sp|Q96PU5|NED4L_HUMAN	sp|Q96PU5|NED4L_HUMAN E3 ubiquitin-protein ligase NEDD4-like OS=Homo sapiens OX=9606 GN=NEDD4L PE=1 SV=2	1	1	1	1	1	111.93	197190000	75429000	58573000	63186000
sp|Q96PY5|FMNL2_HUMAN;sp|O95466|FMNL1_HUMAN	sp|Q96PY5|FMNL2_HUMAN Formin-like protein 2 OS=Homo sapiens OX=9606 GN=FMNL2 PE=1 SV=3	2	3	2	2	3.3	123.32	181620000	38259000	74615000	68741000
sp|Q96QA5|GSDMA_HUMAN	sp|Q96QA5|GSDMA_HUMAN Gasdermin-A OS=Homo sapiens OX=9606 GN=GSDMA PE=1 SV=4	1	3	3	3	11.2	49.364	186870000	37123000	149740000	0
sp|Q96QD8|S38A2_HUMAN	sp|Q96QD8|S38A2_HUMAN Sodium-coupled neutral amino acid transporter 2 OS=Homo sapiens OX=9606 GN=SLC38A2 PE=1 SV=2	1	3	3	3	8.5	56.025	4674700000	1692700000	1835700000	1146300000
sp|Q96QK1|VPS35_HUMAN	sp|Q96QK1|VPS35_HUMAN Vacuolar protein sorting-associated protein 35 OS=Homo sapiens OX=9606 GN=VPS35 PE=1 SV=2	1	3	3	3	4.6	91.706	707500000	259140000	341680000	106690000
sp|Q96RD7|PANX1_HUMAN	sp|Q96RD7|PANX1_HUMAN Pannexin-1 OS=Homo sapiens OX=9606 GN=PANX1 PE=1 SV=4	1	1	1	1	3.3	48.05	207820000	69189000	69580000	69048000
sp|Q96RM1|SPR2F_HUMAN	sp|Q96RM1|SPR2F_HUMAN Small proline-rich protein 2F OS=Homo sapiens OX=9606 GN=SPRR2F PE=3 SV=1	1	3	1	1	48.6	7.8052	0	0	0	0
sp|Q96RT1|ERBIN_HUMAN	sp|Q96RT1|ERBIN_HUMAN Erbin OS=Homo sapiens OX=9606 GN=ERBIN PE=1 SV=2	1	6	6	6	5.2	158.3	737840000	246040000	260710000	231090000
sp|Q96S97|MYADM_HUMAN	sp|Q96S97|MYADM_HUMAN Myeloid-associated differentiation marker OS=Homo sapiens OX=9606 GN=MYADM PE=1 SV=2	1	2	2	2	6.5	35.273	2693900000	666250000	860960000	1166700000
sp|Q96TA1|NIBA2_HUMAN	sp|Q96TA1|NIBA2_HUMAN Protein Niban 2 OS=Homo sapiens OX=9606 GN=NIBAN2 PE=1 SV=3	1	11	11	11	18.9	84.137	4130400000	1302800000	1625100000	1202500000
sp|Q99435|NELL2_HUMAN	sp|Q99435|NELL2_HUMAN Protein kinase C-binding protein NELL2 OS=Homo sapiens OX=9606 GN=NELL2 PE=1 SV=1	1	1	1	1	1.1	91.346	38736000	0	0	38736000
sp|Q99497|PARK7_HUMAN	sp|Q99497|PARK7_HUMAN Parkinson disease protein 7 OS=Homo sapiens OX=9606 GN=PARK7 PE=1 SV=2	1	2	2	2	8.5	19.891	733080000	198200000	241220000	293660000
sp|Q99536|VAT1_HUMAN	sp|Q99536|VAT1_HUMAN Synaptic vesicle membrane protein VAT-1 homolog OS=Homo sapiens OX=9606 GN=VAT1 PE=1 SV=2	1	7	7	7	26.7	41.92	3315600000	1075400000	1177000000	1063200000
sp|Q99584|S10AD_HUMAN	sp|Q99584|S10AD_HUMAN Protein S100-A13 OS=Homo sapiens OX=9606 GN=S100A13 PE=1 SV=1	1	2	2	2	36.7	11.471	153480000	47926000	48962000	56596000
sp|Q99653|CHP1_HUMAN	sp|Q99653|CHP1_HUMAN Calcineurin B homologous protein 1 OS=Homo sapiens OX=9606 GN=CHP1 PE=1 SV=3	1	2	2	2	10.3	22.456	362050000	127540000	85914000	148590000
sp|Q99715|COCA1_HUMAN	sp|Q99715|COCA1_HUMAN Collagen alpha-1(XII) chain OS=Homo sapiens OX=9606 GN=COL12A1 PE=1 SV=2	1	82	82	81	35.7	333.14	58401000000	17732000000	19879000000	20790000000
sp|Q99733|NP1L4_HUMAN	sp|Q99733|NP1L4_HUMAN Nucleosome assembly protein 1-like 4 OS=Homo sapiens OX=9606 GN=NAP1L4 PE=1 SV=1	1	1	1	1	2.9	42.823	103380000	32591000	30392000	40400000
sp|Q99805|TM9S2_HUMAN	sp|Q99805|TM9S2_HUMAN Transmembrane 9 superfamily member 2 OS=Homo sapiens OX=9606 GN=TM9SF2 PE=1 SV=1	1	2	2	2	3.8	75.775	135630000	30427000	78806000	26393000
sp|Q99808|S29A1_HUMAN	sp|Q99808|S29A1_HUMAN Equilibrative nucleoside transporter 1 OS=Homo sapiens OX=9606 GN=SLC29A1 PE=1 SV=3	1	3	3	3	6.6	50.219	1385800000	430810000	552840000	402170000
sp|Q99816|TS101_HUMAN	sp|Q99816|TS101_HUMAN Tumor susceptibility gene 101 protein OS=Homo sapiens OX=9606 GN=TSG101 PE=1 SV=2	1	4	4	4	10.3	43.944	698000000	154980000	437520000	105500000
sp|Q99829|CPNE1_HUMAN	sp|Q99829|CPNE1_HUMAN Copine-1 OS=Homo sapiens OX=9606 GN=CPNE1 PE=1 SV=1	1	3	3	3	5.4	59.058	884320000	261000000	333690000	289640000
sp|Q99832|TCPH_HUMAN	sp|Q99832|TCPH_HUMAN T-complex protein 1 subunit eta OS=Homo sapiens OX=9606 GN=CCT7 PE=1 SV=2	1	5	5	5	13.1	59.366	349290000	157180000	125500000	66614000
sp|Q99961|SH3G1_HUMAN	sp|Q99961|SH3G1_HUMAN Endophilin-A2 OS=Homo sapiens OX=9606 GN=SH3GL1 PE=1 SV=1	1	2	2	2	6.8	41.489	244680000	80233000	85179000	79264000
sp|Q99988|GDF15_HUMAN	sp|Q99988|GDF15_HUMAN Growth/differentiation factor 15 OS=Homo sapiens OX=9606 GN=GDF15 PE=1 SV=3	1	3	3	3	12.7	34.14	262980000	121440000	127240000	14295000
sp|Q9BPX5|ARP5L_HUMAN	sp|Q9BPX5|ARP5L_HUMAN Actin-related protein 2/3 complex subunit 5-like protein OS=Homo sapiens OX=9606 GN=ARPC5L PE=1 SV=1	1	1	1	1	7.8	16.941	122680000	34754000	87924000	0
sp|Q9BQ51|PD1L2_HUMAN	sp|Q9BQ51|PD1L2_HUMAN Programmed cell death 1 ligand 2 OS=Homo sapiens OX=9606 GN=PDCD1LG2 PE=1 SV=2	1	2	2	2	8.8	30.957	461250000	112770000	201280000	147190000
sp|Q9BQE3|TBA1C_HUMAN	sp|Q9BQE3|TBA1C_HUMAN Tubulin alpha-1C chain OS=Homo sapiens OX=9606 GN=TUBA1C PE=1 SV=1	1	15	1	1	47.9	49.895	48002000	0	48002000	0
sp|Q9BRK3|MXRA8_HUMAN	sp|Q9BRK3|MXRA8_HUMAN Matrix remodeling-associated protein 8 OS=Homo sapiens OX=9606 GN=MXRA8 PE=1 SV=1	1	1	1	1	4.1	49.131	54717000	0	30572000	24146000
sp|Q9BSK0|MALD1_HUMAN	sp|Q9BSK0|MALD1_HUMAN MARVEL domain-containing protein 1 OS=Homo sapiens OX=9606 GN=MARVELD1 PE=1 SV=1	1	2	2	2	9.8	18.914	446040000	149140000	94668000	202230000
sp|Q9BSQ5|CCM2_HUMAN	sp|Q9BSQ5|CCM2_HUMAN Cerebral cavernous malformations 2 protein OS=Homo sapiens OX=9606 GN=CCM2 PE=1 SV=1	1	3	3	3	9.2	48.836	462710000	134870000	157740000	170110000
sp|Q9BT78|CSN4_HUMAN	sp|Q9BT78|CSN4_HUMAN COP9 signalosome complex subunit 4 OS=Homo sapiens OX=9606 GN=COPS4 PE=1 SV=1	1	1	1	1	3	46.268	18744000	18744000	0	0
sp|Q9BUF5|TBB6_HUMAN	sp|Q9BUF5|TBB6_HUMAN Tubulin beta-6 chain OS=Homo sapiens OX=9606 GN=TUBB6 PE=1 SV=1	1	7	2	2	21.3	49.857	206850000	110770000	13933000	82148000
sp|Q9BUL8|PDC10_HUMAN	sp|Q9BUL8|PDC10_HUMAN Programmed cell death protein 10 OS=Homo sapiens OX=9606 GN=PDCD10 PE=1 SV=1	1	3	3	3	17	24.701	591460000	174520000	239280000	177650000
sp|Q9BUT1|BDH2_HUMAN	sp|Q9BUT1|BDH2_HUMAN 3-hydroxybutyrate dehydrogenase type 2 OS=Homo sapiens OX=9606 GN=BDH2 PE=1 SV=2	1	1	1	1	2.9	26.724	0	0	0	0
sp|Q9BWD1|THIC_HUMAN	sp|Q9BWD1|THIC_HUMAN Acetyl-CoA acetyltransferase, cytosolic OS=Homo sapiens OX=9606 GN=ACAT2 PE=1 SV=2	1	2	2	2	4.8	41.35	328560000	91096000	128200000	109270000
sp|Q9BWP8|COL11_HUMAN	sp|Q9BWP8|COL11_HUMAN Collectin-11 OS=Homo sapiens OX=9606 GN=COLEC11 PE=1 SV=1	1	1	1	1	6.3	28.665	50959000	19728000	31231000	0
sp|Q9BX67|JAM3_HUMAN	sp|Q9BX67|JAM3_HUMAN Junctional adhesion molecule C OS=Homo sapiens OX=9606 GN=JAM3 PE=1 SV=1	1	2	2	2	6.5	35.02	462200000	266720000	135010000	60473000
sp|Q9BX79|STRA6_HUMAN	sp|Q9BX79|STRA6_HUMAN Receptor for retinol uptake STRA6 OS=Homo sapiens OX=9606 GN=STRA6 PE=1 SV=1	1	3	3	3	4.3	73.502	350350000	111390000	154710000	84249000
sp|Q9BXI2|ORNT2_HUMAN	sp|Q9BXI2|ORNT2_HUMAN Mitochondrial ornithine transporter 2 OS=Homo sapiens OX=9606 GN=SLC25A2 PE=1 SV=3	1	1	1	1	4.7	32.58	12885000000	3293900000	4156500000	5434200000
sp|Q9BXJ4|C1QT3_HUMAN	sp|Q9BXJ4|C1QT3_HUMAN Complement C1q tumor necrosis factor-related protein 3 OS=Homo sapiens OX=9606 GN=C1QTNF3 PE=1 SV=1	1	5	5	5	21.1	26.994	14825000000	4684500000	6008400000	4131700000
sp|Q9BXN1|ASPN_HUMAN	sp|Q9BXN1|ASPN_HUMAN Asporin OS=Homo sapiens OX=9606 GN=ASPN PE=1 SV=2	1	2	2	2	7.6	43.417	312350000	79969000	93367000	139010000
sp|Q9BXS5|AP1M1_HUMAN;sp|Q9Y6Q5|AP1M2_HUMAN	sp|Q9BXS5|AP1M1_HUMAN AP-1 complex subunit mu-1 OS=Homo sapiens OX=9606 GN=AP1M1 PE=1 SV=3;sp|Q9Y6Q5|AP1M2_HUMAN AP-1 complex subunit mu-2 OS=Homo sapiens OX=9606 GN=AP1M2 PE=1 SV=4	2	2	2	2	5.2	48.586	145330000	51083000	28633000	65615000
sp|Q9BY43|CHM4A_HUMAN	sp|Q9BY43|CHM4A_HUMAN Charged multivesicular body protein 4a OS=Homo sapiens OX=9606 GN=CHMP4A PE=1 SV=3	1	1	1	1	3.2	25.098	1241800000	511980000	447280000	282530000
sp|Q9BY67|CADM1_HUMAN	sp|Q9BY67|CADM1_HUMAN Cell adhesion molecule 1 OS=Homo sapiens OX=9606 GN=CADM1 PE=1 SV=2	1	1	1	1	2	48.509	239970000	67414000	94539000	78015000
sp|Q9BYI3|HYCCI_HUMAN	sp|Q9BYI3|HYCCI_HUMAN Hyccin OS=Homo sapiens OX=9606 GN=FAM126A PE=1 SV=2	1	1	1	1	2.1	57.625	44016000	0	44016000	0
sp|Q9BZG1|RAB34_HUMAN	sp|Q9BZG1|RAB34_HUMAN Ras-related protein Rab-34 OS=Homo sapiens OX=9606 GN=RAB34 PE=1 SV=1	1	7	7	7	30.9	29.044	590830000	171890000	216110000	202830000
sp|Q9BZQ8|NIBA1_HUMAN	sp|Q9BZQ8|NIBA1_HUMAN Protein Niban 1 OS=Homo sapiens OX=9606 GN=NIBAN1 PE=1 SV=1	1	4	4	4	4.4	103.13	460490000	111790000	163340000	185360000
sp|Q9C0B5|ZDHC5_HUMAN	sp|Q9C0B5|ZDHC5_HUMAN Palmitoyltransferase ZDHHC5 OS=Homo sapiens OX=9606 GN=ZDHHC5 PE=1 SV=2	1	3	3	3	5.5	77.544	418200000	106330000	146300000	165570000
sp|Q9C0H2|TTYH3_HUMAN	sp|Q9C0H2|TTYH3_HUMAN Protein tweety homolog 3 OS=Homo sapiens OX=9606 GN=TTYH3 PE=1 SV=3	1	4	4	4	7.5	57.544	2734200000	733720000	933610000	1066800000
sp|Q9H015|S22A4_HUMAN	sp|Q9H015|S22A4_HUMAN Solute carrier family 22 member 4 OS=Homo sapiens OX=9606 GN=SLC22A4 PE=1 SV=3	1	1	1	1	1.5	62.154	0	0	0	0
sp|Q9H0E2|TOLIP_HUMAN	sp|Q9H0E2|TOLIP_HUMAN Toll-interacting protein OS=Homo sapiens OX=9606 GN=TOLLIP PE=1 SV=1	1	3	3	3	12.8	30.281	718790000	217580000	224420000	276790000
sp|Q9H0P0|5NT3A_HUMAN	sp|Q9H0P0|5NT3A_HUMAN Cytosolic 5-nucleotidase 3A OS=Homo sapiens OX=9606 GN=NT5C3A PE=1 SV=3	1	1	1	1	3	37.948	36830000	0	36830000	0
sp|Q9H0U4|RAB1B_HUMAN;sp|Q92928|RAB1C_HUMAN	sp|Q9H0U4|RAB1B_HUMAN Ras-related protein Rab-1B OS=Homo sapiens OX=9606 GN=RAB1B PE=1 SV=1	2	9	9	4	58.2	22.171	11572000000	3707400000	3753800000	4111300000
sp|Q9H0X4|F234A_HUMAN	sp|Q9H0X4|F234A_HUMAN Protein FAM234A OS=Homo sapiens OX=9606 GN=FAM234A PE=1 SV=1	1	2	2	2	4	59.659	94381000	30467000	34542000	29372000
sp|Q9H223|EHD4_HUMAN	sp|Q9H223|EHD4_HUMAN EH domain-containing protein 4 OS=Homo sapiens OX=9606 GN=EHD4 PE=1 SV=1	1	11	9	9	22.2	61.174	1899600000	572570000	685690000	641380000
sp|Q9H299|SH3L3_HUMAN	sp|Q9H299|SH3L3_HUMAN SH3 domain-binding glutamic acid-rich-like protein 3 OS=Homo sapiens OX=9606 GN=SH3BGRL3 PE=1 SV=1	1	3	3	3	31.2	10.438	2205100000	662400000	752160000	790590000
sp|Q9H2G4|TSYL2_HUMAN	sp|Q9H2G4|TSYL2_HUMAN Testis-specific Y-encoded-like protein 2 OS=Homo sapiens OX=9606 GN=TSPYL2 PE=1 SV=1	1	1	1	1	1	79.434	12683000	0	0	12683000
sp|Q9H2H9|S38A1_HUMAN	sp|Q9H2H9|S38A1_HUMAN Sodium-coupled neutral amino acid transporter 1 OS=Homo sapiens OX=9606 GN=SLC38A1 PE=1 SV=1	1	3	3	3	5.5	54.047	2336200000	672870000	727290000	936060000
sp|Q9H3M7|TXNIP_HUMAN	sp|Q9H3M7|TXNIP_HUMAN Thioredoxin-interacting protein OS=Homo sapiens OX=9606 GN=TXNIP PE=1 SV=1	1	1	1	1	3.1	43.661	160020000	59445000	48403000	52174000
sp|Q9H444|CHM4B_HUMAN;sp|P59074|CHM4P_HUMAN	sp|Q9H444|CHM4B_HUMAN Charged multivesicular body protein 4b OS=Homo sapiens OX=9606 GN=CHMP4B PE=1 SV=1	2	4	4	4	21	24.95	1280700000	307570000	415640000	557540000
sp|Q9H4A4|AMPB_HUMAN	sp|Q9H4A4|AMPB_HUMAN Aminopeptidase B OS=Homo sapiens OX=9606 GN=RNPEP PE=1 SV=2	1	2	2	2	3.5	72.595	135120000	26769000	71064000	37283000
sp|Q9H4G4|GAPR1_HUMAN	sp|Q9H4G4|GAPR1_HUMAN Golgi-associated plant pathogenesis-related protein 1 OS=Homo sapiens OX=9606 GN=GLIPR2 PE=1 SV=3	1	2	2	2	16.9	17.218	682890000	199080000	224310000	259500000
sp|Q9H4M9|EHD1_HUMAN	sp|Q9H4M9|EHD1_HUMAN EH domain-containing protein 1 OS=Homo sapiens OX=9606 GN=EHD1 PE=1 SV=2	1	17	16	9	39.7	60.626	12693000000	4410700000	3929700000	4352500000
sp|Q9H5V8|CDCP1_HUMAN	sp|Q9H5V8|CDCP1_HUMAN CUB domain-containing protein 1 OS=Homo sapiens OX=9606 GN=CDCP1 PE=1 SV=3	1	7	7	7	10.8	92.931	1083600000	270730000	421820000	391010000
sp|Q9H6B4|CLMP_HUMAN	sp|Q9H6B4|CLMP_HUMAN CXADR-like membrane protein OS=Homo sapiens OX=9606 GN=CLMP PE=1 SV=1	1	3	3	3	10.2	41.28	256840000	44872000	111040000	100940000
sp|Q9H6X2|ANTR1_HUMAN	sp|Q9H6X2|ANTR1_HUMAN Anthrax toxin receptor 1 OS=Homo sapiens OX=9606 GN=ANTXR1 PE=1 SV=2	1	3	2	2	5.5	62.788	139190000	40223000	52559000	46410000
sp|Q9H8M9|EVA1A_HUMAN	sp|Q9H8M9|EVA1A_HUMAN Protein eva-1 homolog A OS=Homo sapiens OX=9606 GN=EVA1A PE=1 SV=1	1	2	2	2	16.4	17.469	487640000	163000000	216670000	107970000
sp|Q9H9H4|VP37B_HUMAN	sp|Q9H9H4|VP37B_HUMAN Vacuolar protein sorting-associated protein 37B OS=Homo sapiens OX=9606 GN=VPS37B PE=1 SV=1	1	1	1	1	7	31.307	43370000	7974300	0	35395000
sp|Q9HAU4|SMUF2_HUMAN;sp|Q9HCE7|SMUF1_HUMAN	sp|Q9HAU4|SMUF2_HUMAN E3 ubiquitin-protein ligase SMURF2 OS=Homo sapiens OX=9606 GN=SMURF2 PE=1 SV=1	2	3	3	3	4.5	86.195	70426000	25784000	19996000	24646000
sp|Q9HAV0|GBB4_HUMAN	sp|Q9HAV0|GBB4_HUMAN Guanine nucleotide-binding protein subunit beta-4 OS=Homo sapiens OX=9606 GN=GNB4 PE=1 SV=3	1	9	3	3	29.1	37.567	546460000	154290000	186590000	205590000
sp|Q9HBI1|PARVB_HUMAN	sp|Q9HBI1|PARVB_HUMAN Beta-parvin OS=Homo sapiens OX=9606 GN=PARVB PE=1 SV=1	1	4	4	3	14.6	41.714	1404200000	438120000	474220000	491840000
sp|Q9HBL0|TENS1_HUMAN;sp|Q63HR2|TNS2_HUMAN;sp|Q68CZ2|TENS3_HUMAN	sp|Q9HBL0|TENS1_HUMAN Tensin-1 OS=Homo sapiens OX=9606 GN=TNS1 PE=1 SV=2	3	4	4	4	2.9	185.7	202880000	89444000	89092000	24348000
sp|Q9HCP0|KC1G1_HUMAN	sp|Q9HCP0|KC1G1_HUMAN Casein kinase I isoform gamma-1 OS=Homo sapiens OX=9606 GN=CSNK1G1 PE=1 SV=1	1	1	1	1	3.1	48.511	81071000	0	37094000	43977000
sp|Q9HCU0|CD248_HUMAN	sp|Q9HCU0|CD248_HUMAN Endosialin OS=Homo sapiens OX=9606 GN=CD248 PE=1 SV=1	1	2	2	2	2.4	80.858	0	0	0	0
sp|Q9HCY8|S10AE_HUMAN	sp|Q9HCY8|S10AE_HUMAN Protein S100-A14 OS=Homo sapiens OX=9606 GN=S100A14 PE=1 SV=1	1	1	1	1	10.6	11.662	58221000	58221000	0	0
sp|Q9HD67|MYO10_HUMAN	sp|Q9HD67|MYO10_HUMAN Unconventional myosin-X OS=Homo sapiens OX=9606 GN=MYO10 PE=1 SV=3	1	8	8	8	4.5	237.34	650280000	213570000	215640000	221070000
sp|Q9HDC9|APMAP_HUMAN	sp|Q9HDC9|APMAP_HUMAN Adipocyte plasma membrane-associated protein OS=Homo sapiens OX=9606 GN=APMAP PE=1 SV=2	1	2	2	2	3.8	46.48	2118500000	637980000	609840000	870650000
sp|Q9NP72|RAB18_HUMAN	sp|Q9NP72|RAB18_HUMAN Ras-related protein Rab-18 OS=Homo sapiens OX=9606 GN=RAB18 PE=1 SV=1	1	3	3	3	16.5	22.977	1778200000	428540000	532310000	817400000
sp|Q9NP79|VTA1_HUMAN	sp|Q9NP79|VTA1_HUMAN Vacuolar protein sorting-associated protein VTA1 homolog OS=Homo sapiens OX=9606 GN=VTA1 PE=1 SV=1	1	2	2	2	7.2	33.879	367480000	129110000	118960000	119400000
sp|Q9NP84|TNR12_HUMAN	sp|Q9NP84|TNR12_HUMAN Tumor necrosis factor receptor superfamily member 12A OS=Homo sapiens OX=9606 GN=TNFRSF12A PE=1 SV=1	1	2	2	2	20.2	13.911	331720000	87043000	119510000	125170000
sp|Q9NPH2|INO1_HUMAN	sp|Q9NPH2|INO1_HUMAN Inositol-3-phosphate synthase 1 OS=Homo sapiens OX=9606 GN=ISYNA1 PE=1 SV=1	1	2	2	2	3.9	61.067	276020000	89942000	90235000	95840000
sp|Q9NPH3|IL1AP_HUMAN	sp|Q9NPH3|IL1AP_HUMAN Interleukin-1 receptor accessory protein OS=Homo sapiens OX=9606 GN=IL1RAP PE=1 SV=2	1	2	2	2	3.2	65.418	25930000	0	0	25930000
sp|Q9NQ33|ASCL3_HUMAN	sp|Q9NQ33|ASCL3_HUMAN Achaete-scute homolog 3 OS=Homo sapiens OX=9606 GN=ASCL3 PE=1 SV=2	1	1	1	1	6.7	20.796	323350000	0	323350000	0
sp|Q9NQC3|RTN4_HUMAN	sp|Q9NQC3|RTN4_HUMAN Reticulon-4 OS=Homo sapiens OX=9606 GN=RTN4 PE=1 SV=2	1	4	4	4	4.4	129.93	3603500000	953430000	1343700000	1306300000
sp|Q9NQS3|NECT3_HUMAN	sp|Q9NQS3|NECT3_HUMAN Nectin-3 OS=Homo sapiens OX=9606 GN=NECTIN3 PE=1 SV=1	1	2	2	2	3.5	61.002	474850000	138590000	177100000	159160000
sp|Q9NQT8|KI13B_HUMAN	sp|Q9NQT8|KI13B_HUMAN Kinesin-like protein KIF13B OS=Homo sapiens OX=9606 GN=KIF13B PE=1 SV=2	1	1	1	1	0.7	202.79	0	0	0	0
sp|Q9NQX7|ITM2C_HUMAN	sp|Q9NQX7|ITM2C_HUMAN Integral membrane protein 2C OS=Homo sapiens OX=9606 GN=ITM2C PE=1 SV=1	1	2	2	2	11.6	30.223	120940000	28662000	30899000	61379000
sp|Q9Y6B6|SAR1B_HUMAN;sp|Q9NR31|SAR1A_HUMAN	sp|Q9Y6B6|SAR1B_HUMAN GTP-binding protein SAR1b OS=Homo sapiens OX=9606 GN=SAR1B PE=1 SV=1;sp|Q9NR31|SAR1A_HUMAN GTP-binding protein SAR1a OS=Homo sapiens OX=9606 GN=SAR1A PE=1 SV=1	2	1	1	1	5.6	22.41	372590000	104280000	121330000	146990000
sp|Q9NR45|SIAS_HUMAN	sp|Q9NR45|SIAS_HUMAN Sialic acid synthase OS=Homo sapiens OX=9606 GN=NANS PE=1 SV=2	1	2	2	2	7.8	40.307	89404000	0	42833000	46571000
sp|Q9NRV9|HEBP1_HUMAN	sp|Q9NRV9|HEBP1_HUMAN Heme-binding protein 1 OS=Homo sapiens OX=9606 GN=HEBP1 PE=1 SV=1	1	1	1	1	8.5	21.097	90801000	0	0	90801000
sp|Q9NTK5|OLA1_HUMAN	sp|Q9NTK5|OLA1_HUMAN Obg-like ATPase 1 OS=Homo sapiens OX=9606 GN=OLA1 PE=1 SV=2	1	1	1	1	3.8	44.743	168450000	0	107580000	60869000
sp|Q9NUP9|LIN7C_HUMAN;sp|Q9HAP6|LIN7B_HUMAN;sp|O14910|LIN7A_HUMAN	sp|Q9NUP9|LIN7C_HUMAN Protein lin-7 homolog C OS=Homo sapiens OX=9606 GN=LIN7C PE=1 SV=1	3	4	4	4	26.9	21.834	466040000	146190000	117330000	202510000
sp|Q9NUQ9|CYRIB_HUMAN;sp|Q9H0Q0|CYRIA_HUMAN	sp|Q9NUQ9|CYRIB_HUMAN CYFIP-related Rac1 interactor B OS=Homo sapiens OX=9606 GN=CYRIB PE=1 SV=1	2	5	5	5	18.2	36.748	625620000	180590000	238380000	206650000
sp|Q9NVA2|SEP11_HUMAN	sp|Q9NVA2|SEP11_HUMAN Septin-11 OS=Homo sapiens OX=9606 GN=SEPTIN11 PE=1 SV=3	1	1	1	1	3.5	49.398	39868000	18845000	0	21024000
sp|Q9NVD7|PARVA_HUMAN	sp|Q9NVD7|PARVA_HUMAN Alpha-parvin OS=Homo sapiens OX=9606 GN=PARVA PE=1 SV=1	1	3	2	2	11	42.243	49226000	0	0	49226000
sp|Q9NVM1|EVA1B_HUMAN	sp|Q9NVM1|EVA1B_HUMAN Protein eva-1 homolog B OS=Homo sapiens OX=9606 GN=EVA1B PE=1 SV=1	1	1	1	1	14.5	18.373	651200000	219330000	209870000	222010000
sp|Q9NY57|ST32B_HUMAN	sp|Q9NY57|ST32B_HUMAN Serine/threonine-protein kinase 32B OS=Homo sapiens OX=9606 GN=STK32B PE=2 SV=1	1	1	1	1	2.2	47.882	0	0	0	0
sp|Q9NYF3|FA53C_HUMAN	sp|Q9NYF3|FA53C_HUMAN Protein FAM53C OS=Homo sapiens OX=9606 GN=FAM53C PE=1 SV=1	1	1	1	1	2.6	43.091	1817600000	566320000	627250000	624010000
sp|Q9NZD2|GLTP_HUMAN	sp|Q9NZD2|GLTP_HUMAN Glycolipid transfer protein OS=Homo sapiens OX=9606 GN=GLTP PE=1 SV=3	1	1	1	1	7.2	23.85	195200000	32560000	124640000	38002000
sp|Q9NZM1|MYOF_HUMAN	sp|Q9NZM1|MYOF_HUMAN Myoferlin OS=Homo sapiens OX=9606 GN=MYOF PE=1 SV=1	1	11	11	11	5.4	234.71	1603900000	479730000	474590000	649610000
sp|Q9NZN3|EHD3_HUMAN	sp|Q9NZN3|EHD3_HUMAN EH domain-containing protein 3 OS=Homo sapiens OX=9606 GN=EHD3 PE=1 SV=2	1	14	6	5	33.8	60.886	2445300000	799060000	783980000	862310000
sp|Q9NZN4|EHD2_HUMAN	sp|Q9NZN4|EHD2_HUMAN EH domain-containing protein 2 OS=Homo sapiens OX=9606 GN=EHD2 PE=1 SV=2	1	17	17	16	40.1	61.161	20569000000	6042500000	7068000000	7458600000
sp|Q9NZT1|CALL5_HUMAN	sp|Q9NZT1|CALL5_HUMAN Calmodulin-like protein 5 OS=Homo sapiens OX=9606 GN=CALML5 PE=1 SV=2	1	6	6	6	61.6	15.892	3295300000	59385000	3137000000	98916000
sp|Q9NZW5|MPP6_HUMAN;sp|Q14168|MPP2_HUMAN	sp|Q9NZW5|MPP6_HUMAN MAGUK p55 subfamily member 6 OS=Homo sapiens OX=9606 GN=MPP6 PE=1 SV=2	2	5	5	5	10.2	61.116	691120000	260350000	257970000	172800000
sp|Q9NZZ3|CHMP5_HUMAN	sp|Q9NZZ3|CHMP5_HUMAN Charged multivesicular body protein 5 OS=Homo sapiens OX=9606 GN=CHMP5 PE=1 SV=1	1	2	2	2	14.6	24.57	128760000	31476000	43484000	53798000
sp|Q9P0V3|SH3B4_HUMAN	sp|Q9P0V3|SH3B4_HUMAN SH3 domain-binding protein 4 OS=Homo sapiens OX=9606 GN=SH3BP4 PE=1 SV=1	1	2	2	2	2.1	107.49	162960000	59064000	55365000	48529000
sp|Q9P0W8|SPAT7_HUMAN	sp|Q9P0W8|SPAT7_HUMAN Spermatogenesis-associated protein 7 OS=Homo sapiens OX=9606 GN=SPATA7 PE=1 SV=3	1	1	1	1	1.2	67.718	28913000000	13420000000	10990000000	4502700000
sp|Q9P1F3|ABRAL_HUMAN	sp|Q9P1F3|ABRAL_HUMAN Costars family protein ABRACL OS=Homo sapiens OX=9606 GN=ABRACL PE=1 SV=1	1	1	1	1	16	9.0564	64493000	21361000	26367000	16766000
sp|Q9P265|DIP2B_HUMAN	sp|Q9P265|DIP2B_HUMAN Disco-interacting protein 2 homolog B OS=Homo sapiens OX=9606 GN=DIP2B PE=1 SV=3	1	8	8	6	6	171.49	825230000	218670000	285510000	321040000
sp|Q9P289|STK26_HUMAN;sp|Q9Y6E0|STK24_HUMAN	sp|Q9P289|STK26_HUMAN Serine/threonine-protein kinase 26 OS=Homo sapiens OX=9606 GN=STK26 PE=1 SV=2;sp|Q9Y6E0|STK24_HUMAN Serine/threonine-protein kinase 24 OS=Homo sapiens OX=9606 GN=STK24 PE=1 SV=1	2	3	3	2	9.1	46.528	342530000	144560000	133010000	64967000
sp|Q9P2B2|FPRP_HUMAN	sp|Q9P2B2|FPRP_HUMAN Prostaglandin F2 receptor negative regulator OS=Homo sapiens OX=9606 GN=PTGFRN PE=1 SV=2	1	27	27	27	36.6	98.555	18408000000	5573500000	6081800000	6752900000
sp|Q9P2E7|PCD10_HUMAN	sp|Q9P2E7|PCD10_HUMAN Protocadherin-10 OS=Homo sapiens OX=9606 GN=PCDH10 PE=1 SV=2	1	1	1	1	1.1	112.93	253060000	54790000	105050000	93219000
sp|Q9UBB4|ATX10_HUMAN	sp|Q9UBB4|ATX10_HUMAN Ataxin-10 OS=Homo sapiens OX=9606 GN=ATXN10 PE=1 SV=1	1	1	1	1	2.1	53.488	49314000	22165000	27149000	0
sp|Q9UBG0|MRC2_HUMAN	sp|Q9UBG0|MRC2_HUMAN C-type mannose receptor 2 OS=Homo sapiens OX=9606 GN=MRC2 PE=1 SV=2	1	3	3	3	2.4	166.67	460830000	176870000	260540000	23416000
sp|Q9UBH0|I36RA_HUMAN	sp|Q9UBH0|I36RA_HUMAN Interleukin-36 receptor antagonist protein OS=Homo sapiens OX=9606 GN=IL36RN PE=1 SV=1	1	2	2	2	12.3	16.962	99310000	0	99310000	0
sp|Q9UBI6|GBG12_HUMAN	sp|Q9UBI6|GBG12_HUMAN Guanine nucleotide-binding protein G(I)/G(S)/G(O) subunit gamma-12 OS=Homo sapiens OX=9606 GN=GNG12 PE=1 SV=3	1	4	4	4	66.7	8.0061	9614300000	3503700000	1902000000	4208600000
sp|Q9UBV8|PEF1_HUMAN	sp|Q9UBV8|PEF1_HUMAN Peflin OS=Homo sapiens OX=9606 GN=PEF1 PE=1 SV=1	1	3	3	3	11.3	30.381	862000000	171890000	334050000	356060000
sp|Q9UGM3|DMBT1_HUMAN	sp|Q9UGM3|DMBT1_HUMAN Deleted in malignant brain tumors 1 protein OS=Homo sapiens OX=9606 GN=DMBT1 PE=1 SV=2	1	1	1	1	5.2	260.73	206990000	38010000	101710000	67277000
sp|Q9UGT4|SUSD2_HUMAN	sp|Q9UGT4|SUSD2_HUMAN Sushi domain-containing protein 2 OS=Homo sapiens OX=9606 GN=SUSD2 PE=1 SV=1	1	1	1	1	1.7	90.207	63755000	0	27862000	35893000
sp|Q9UHN6|CEIP2_HUMAN	sp|Q9UHN6|CEIP2_HUMAN Cell surface hyaluronidase OS=Homo sapiens OX=9606 GN=CEMIP2 PE=1 SV=1	1	9	9	9	7.2	154.37	1599000000	488130000	506370000	604530000
sp|Q9UI42|CBPA4_HUMAN	sp|Q9UI42|CBPA4_HUMAN Carboxypeptidase A4 OS=Homo sapiens OX=9606 GN=CPA4 PE=1 SV=2	1	2	2	2	5.5	47.351	123740000	31469000	62746000	29527000
sp|Q9UIQ6|LCAP_HUMAN	sp|Q9UIQ6|LCAP_HUMAN Leucyl-cystinyl aminopeptidase OS=Homo sapiens OX=9606 GN=LNPEP PE=1 SV=3	1	1	1	1	1.3	117.35	105220000	34670000	42581000	27968000
sp|Q9UIW2|PLXA1_HUMAN;sp|P51805|PLXA3_HUMAN	sp|Q9UIW2|PLXA1_HUMAN Plexin-A1 OS=Homo sapiens OX=9606 GN=PLXNA1 PE=1 SV=3	2	14	14	10	8.4	211.06	2464500000	703540000	798680000	962300000
sp|Q9UJ70|NAGK_HUMAN	sp|Q9UJ70|NAGK_HUMAN N-acetyl-D-glucosamine kinase OS=Homo sapiens OX=9606 GN=NAGK PE=1 SV=4	1	1	1	1	4.9	37.375	103070000	20322000	45960000	36784000
sp|Q9UK41|VPS28_HUMAN	sp|Q9UK41|VPS28_HUMAN Vacuolar protein sorting-associated protein 28 homolog OS=Homo sapiens OX=9606 GN=VPS28 PE=1 SV=1	1	5	5	5	30.8	25.425	212160000	53472000	66012000	92676000
sp|Q9UKK9|NUDT5_HUMAN	sp|Q9UKK9|NUDT5_HUMAN ADP-sugar pyrophosphatase OS=Homo sapiens OX=9606 GN=NUDT5 PE=1 SV=1	1	1	1	1	3.7	24.327	109600000	30711000	23869000	55020000
sp|Q9UKX5|ITA11_HUMAN	sp|Q9UKX5|ITA11_HUMAN Integrin alpha-11 OS=Homo sapiens OX=9606 GN=ITGA11 PE=1 SV=2	1	3	3	3	3.1	133.47	194270000	58287000	74706000	61278000
sp|Q9UL25|RAB21_HUMAN	sp|Q9UL25|RAB21_HUMAN Ras-related protein Rab-21 OS=Homo sapiens OX=9606 GN=RAB21 PE=1 SV=3	1	5	5	5	25.3	24.347	1133400000	301360000	507280000	324810000
sp|Q9UL26|RB22A_HUMAN;sp|Q13636|RAB31_HUMAN	sp|Q9UL26|RB22A_HUMAN Ras-related protein Rab-22A OS=Homo sapiens OX=9606 GN=RAB22A PE=1 SV=2;sp|Q13636|RAB31_HUMAN Ras-related protein Rab-31 OS=Homo sapiens OX=9606 GN=RAB31 PE=1 SV=1	2	2	2	2	12.9	21.855	235120000	82862000	68166000	84090000
sp|Q9UL46|PSME2_HUMAN	sp|Q9UL46|PSME2_HUMAN Proteasome activator complex subunit 2 OS=Homo sapiens OX=9606 GN=PSME2 PE=1 SV=4	1	2	2	2	9.2	27.401	86713000	0	49432000	37281000
sp|Q9ULC3|RAB23_HUMAN	sp|Q9ULC3|RAB23_HUMAN Ras-related protein Rab-23 OS=Homo sapiens OX=9606 GN=RAB23 PE=1 SV=1	1	7	7	7	35.4	26.659	2064500000	643130000	752380000	669000000
sp|Q9ULF5|S39AA_HUMAN	sp|Q9ULF5|S39AA_HUMAN Zinc transporter ZIP10 OS=Homo sapiens OX=9606 GN=SLC39A10 PE=1 SV=2	1	6	6	6	7.2	94.131	967050000	139070000	219180000	608800000
sp|Q9ULI3|HEG1_HUMAN	sp|Q9ULI3|HEG1_HUMAN Protein HEG homolog 1 OS=Homo sapiens OX=9606 GN=HEG1 PE=1 SV=3	1	3	3	3	3.3	147.46	372080000	82982000	153260000	135840000
sp|Q9ULJ7|ANR50_HUMAN	sp|Q9ULJ7|ANR50_HUMAN Ankyrin repeat domain-containing protein 50 OS=Homo sapiens OX=9606 GN=ANKRD50 PE=1 SV=4	1	1	1	1	0.9	155.86	73164000	26602000	46562000	0
sp|Q9ULV4|COR1C_HUMAN	sp|Q9ULV4|COR1C_HUMAN Coronin-1C OS=Homo sapiens OX=9606 GN=CORO1C PE=1 SV=1	1	4	4	4	8.9	53.248	563220000	101500000	109280000	352450000
sp|Q9ULX6|AKP8L_HUMAN	sp|Q9ULX6|AKP8L_HUMAN A-kinase anchor protein 8-like OS=Homo sapiens OX=9606 GN=AKAP8L PE=1 SV=4	1	1	1	1	1.2	71.639	0	0	0	0
sp|Q9UM47|NOTC3_HUMAN	sp|Q9UM47|NOTC3_HUMAN Neurogenic locus notch homolog protein 3 OS=Homo sapiens OX=9606 GN=NOTCH3 PE=1 SV=2	1	2	1	1	0.8	243.63	654830000	231320000	205590000	217920000
sp|Q9UN37|VPS4A_HUMAN	sp|Q9UN37|VPS4A_HUMAN Vacuolar protein sorting-associated protein 4A OS=Homo sapiens OX=9606 GN=VPS4A PE=1 SV=1	1	1	1	1	3.2	48.897	21811000	21811000	0	0
sp|Q9UN70|PCDGK_HUMAN;sp|Q9UN71|PCDGG_HUMAN;sp|Q9Y5G6|PCDG7_HUMAN;sp|Q9Y5F6|PCDGM_HUMAN;sp|Q9Y5F7|PCDGL_HUMAN;sp|Q9Y5H3|PCDGA_HUMAN;sp|Q9Y5H2|PCDGB_HUMAN;sp|Q9Y5H1|PCDG2_HUMAN;sp|Q9Y5H0|PCDG3_HUMAN;sp|Q9Y5G7|PCDG6_HUMAN;sp|Q9Y5G5|PCDG8_HUMAN;sp|Q9Y5G0|PCDGH_HUMAN;sp|Q9Y5G4|PCDG9_HUMAN;sp|O60330|PCDGC_HUMAN;sp|Q9Y5G2|PCDGE_HUMAN;sp|Q9Y5G8|PCDG5_HUMAN;sp|Q9Y5H4|PCDG1_HUMAN;sp|Q9Y5F9|PCDGI_HUMAN;sp|…	sp|Q9UN70|PCDGK_HUMAN Protocadherin gamma-C3 OS=Homo sapiens OX=9606 GN=PCDHGC3 PE=1 SV=1	21	3	3	2	3.6	101.08	319860000	150700000	169160000	0
sp|Q9UN79|SOX13_HUMAN	sp|Q9UN79|SOX13_HUMAN Transcription factor SOX-13 OS=Homo sapiens OX=9606 GN=SOX13 PE=1 SV=3	1	1	1	1	1.4	69.228	0	0	0	0
sp|Q9UNF0|PACN2_HUMAN	sp|Q9UNF0|PACN2_HUMAN Protein kinase C and casein kinase substrate in neurons protein 2 OS=Homo sapiens OX=9606 GN=PACSIN2 PE=1 SV=2	1	2	2	2	4.5	55.738	382980000	49602000	142130000	191250000
sp|Q9UNM6|PSD13_HUMAN	sp|Q9UNM6|PSD13_HUMAN 26S proteasome non-ATPase regulatory subunit 13 OS=Homo sapiens OX=9606 GN=PSMD13 PE=1 SV=2	1	2	2	2	6.4	42.945	358530000	80112000	147800000	130620000
sp|Q9UNN8|EPCR_HUMAN	sp|Q9UNN8|EPCR_HUMAN Endothelial protein C receptor OS=Homo sapiens OX=9606 GN=PROCR PE=1 SV=1	1	1	1	1	3.8	26.671	192620000	77221000	49671000	65732000
sp|Q9UNQ0|ABCG2_HUMAN	sp|Q9UNQ0|ABCG2_HUMAN Broad substrate specificity ATP-binding cassette transporter ABCG2 OS=Homo sapiens OX=9606 GN=ABCG2 PE=1 SV=3	1	1	1	1	1.8	72.313	116480000	32422000	43967000	40087000
sp|Q9UP52|TFR2_HUMAN	sp|Q9UP52|TFR2_HUMAN Transferrin receptor protein 2 OS=Homo sapiens OX=9606 GN=TFR2 PE=1 SV=1	1	1	1	1	1.6	88.754	79300000	21925000	29512000	27863000
sp|Q9UPY5|XCT_HUMAN	sp|Q9UPY5|XCT_HUMAN Cystine/glutamate transporter OS=Homo sapiens OX=9606 GN=SLC7A11 PE=1 SV=1	1	2	2	2	5.8	55.422	570970000	196820000	179090000	195070000
sp|Q9UQB8|BAIP2_HUMAN	sp|Q9UQB8|BAIP2_HUMAN Brain-specific angiogenesis inhibitor 1-associated protein 2 OS=Homo sapiens OX=9606 GN=BAIAP2 PE=1 SV=1	1	2	2	2	4.7	60.867	71349000	19851000	25271000	26228000
sp|Q9Y262|EIF3L_HUMAN	sp|Q9Y262|EIF3L_HUMAN Eukaryotic translation initiation factor 3 subunit L OS=Homo sapiens OX=9606 GN=EIF3L PE=1 SV=1	1	2	2	2	4.1	66.726	177630000	69991000	82272000	25363000
sp|Q9Y265|RUVB1_HUMAN	sp|Q9Y265|RUVB1_HUMAN RuvB-like 1 OS=Homo sapiens OX=9606 GN=RUVBL1 PE=1 SV=1	1	2	2	2	5.5	50.227	156520000	59637000	57538000	39350000
sp|Q9Y266|NUDC_HUMAN	sp|Q9Y266|NUDC_HUMAN Nuclear migration protein nudC OS=Homo sapiens OX=9606 GN=NUDC PE=1 SV=1	1	1	1	1	3.3	38.242	0	0	0	0
sp|Q9Y281|COF2_HUMAN	sp|Q9Y281|COF2_HUMAN Cofilin-2 OS=Homo sapiens OX=9606 GN=CFL2 PE=1 SV=1	1	3	1	1	28.9	18.736	155410000	46397000	51453000	57557000
sp|Q9Y287|ITM2B_HUMAN	sp|Q9Y287|ITM2B_HUMAN Integral membrane protein 2B OS=Homo sapiens OX=9606 GN=ITM2B PE=1 SV=1	1	2	2	2	9	30.338	130080000	33018000	29421000	67642000
sp|Q9Y289|SC5A6_HUMAN	sp|Q9Y289|SC5A6_HUMAN Sodium-dependent multivitamin transporter OS=Homo sapiens OX=9606 GN=SLC5A6 PE=2 SV=2	1	4	4	4	7.7	68.641	2263500000	153320000	1098300000	1011900000
sp|Q9Y2A7|NCKP1_HUMAN	sp|Q9Y2A7|NCKP1_HUMAN Nck-associated protein 1 OS=Homo sapiens OX=9606 GN=NCKAP1 PE=1 SV=1	1	16	16	16	16.2	128.79	19017000000	5785000000	6059000000	7172600000
sp|Q9Y2I1|NISCH_HUMAN	sp|Q9Y2I1|NISCH_HUMAN Nischarin OS=Homo sapiens OX=9606 GN=NISCH PE=1 SV=3	1	1	1	1	1.1	166.63	135630000	0	75490000	60137000
sp|Q9Y2V2|CHSP1_HUMAN	sp|Q9Y2V2|CHSP1_HUMAN Calcium-regulated heat-stable protein 1 OS=Homo sapiens OX=9606 GN=CARHSP1 PE=1 SV=2	1	1	1	1	10.9	15.892	247330000	54015000	128390000	64923000
sp|Q9Y371|SHLB1_HUMAN	sp|Q9Y371|SHLB1_HUMAN Endophilin-B1 OS=Homo sapiens OX=9606 GN=SH3GLB1 PE=1 SV=1	1	3	3	3	10.4	40.796	304810000	94377000	114170000	96261000
sp|Q9Y376|CAB39_HUMAN	sp|Q9Y376|CAB39_HUMAN Calcium-binding protein 39 OS=Homo sapiens OX=9606 GN=CAB39 PE=1 SV=1	1	5	5	5	15.8	39.869	2664200000	840230000	866760000	957230000
sp|Q9Y3A5|SBDS_HUMAN	sp|Q9Y3A5|SBDS_HUMAN Ribosome maturation protein SBDS OS=Homo sapiens OX=9606 GN=SBDS PE=1 SV=4	1	1	1	1	3.2	28.763	116040000	41956000	36070000	38015000
sp|Q9Y3D6|FIS1_HUMAN	sp|Q9Y3D6|FIS1_HUMAN Mitochondrial fission 1 protein OS=Homo sapiens OX=9606 GN=FIS1 PE=1 SV=2	1	1	1	1	10.5	16.937	22779000	0	11003000	11775000
sp|Q9Y3E7|CHMP3_HUMAN	sp|Q9Y3E7|CHMP3_HUMAN Charged multivesicular body protein 3 OS=Homo sapiens OX=9606 GN=CHMP3 PE=1 SV=3	1	3	3	3	13.5	25.073	457530000	130780000	156980000	169770000
sp|Q9Y3F4|STRAP_HUMAN	sp|Q9Y3F4|STRAP_HUMAN Serine-threonine kinase receptor-associated protein OS=Homo sapiens OX=9606 GN=STRAP PE=1 SV=1	1	1	1	1	4.6	38.438	149410000	32352000	93924000	23129000
sp|Q9Y3L5|RAP2C_HUMAN	sp|Q9Y3L5|RAP2C_HUMAN Ras-related protein Rap-2c OS=Homo sapiens OX=9606 GN=RAP2C PE=1 SV=1	1	6	3	3	45.9	20.745	1084800000	380550000	451690000	252580000
sp|Q9Y3U8|RL36_HUMAN	sp|Q9Y3U8|RL36_HUMAN 60S ribosomal protein L36 OS=Homo sapiens OX=9606 GN=RPL36 PE=1 SV=3	1	1	1	1	10.5	12.254	124520000	29712000	54575000	40234000
sp|Q9Y490|TLN1_HUMAN;sp|Q9Y4G6|TLN2_HUMAN	sp|Q9Y490|TLN1_HUMAN Talin-1 OS=Homo sapiens OX=9606 GN=TLN1 PE=1 SV=3	2	58	58	58	30.8	269.76	21812000000	5970100000	7391000000	8450400000
sp|Q9Y4D7|PLXD1_HUMAN	sp|Q9Y4D7|PLXD1_HUMAN Plexin-D1 OS=Homo sapiens OX=9606 GN=PLXND1 PE=1 SV=3	1	2	1	1	1	212	107280000	29113000	36906000	41264000
sp|Q9Y4F1|FARP1_HUMAN;sp|O94887|FARP2_HUMAN	sp|Q9Y4F1|FARP1_HUMAN FERM, ARHGEF and pleckstrin domain-containing protein 1 OS=Homo sapiens OX=9606 GN=FARP1 PE=1 SV=1	2	22	22	22	27.5	118.63	10312000000	3071700000	3635300000	3604500000
sp|Q9Y4K0|LOXL2_HUMAN	sp|Q9Y4K0|LOXL2_HUMAN Lysyl oxidase homolog 2 OS=Homo sapiens OX=9606 GN=LOXL2 PE=1 SV=1	1	19	19	19	30.6	86.724	15395000000	4579800000	5194800000	5620000000
sp|Q9Y577|TRI17_HUMAN	sp|Q9Y577|TRI17_HUMAN E3 ubiquitin-protein ligase TRIM17 OS=Homo sapiens OX=9606 GN=TRIM17 PE=1 SV=1	1	2	2	2	4.4	54.418	0	0	0	0
sp|Q9Y5J5|PHLA3_HUMAN	sp|Q9Y5J5|PHLA3_HUMAN Pleckstrin homology-like domain family A member 3 OS=Homo sapiens OX=9606 GN=PHLDA3 PE=1 SV=1	1	1	1	1	7.1	13.891	59674000	26268000	33406000	0
sp|Q9Y5S2|MRCKB_HUMAN	sp|Q9Y5S2|MRCKB_HUMAN Serine/threonine-protein kinase MRCK beta OS=Homo sapiens OX=9606 GN=CDC42BPB PE=1 SV=2	1	8	8	7	5.4	194.31	538160000	169100000	218300000	150760000
sp|Q9Y5X4|NR2E3_HUMAN	sp|Q9Y5X4|NR2E3_HUMAN Photoreceptor-specific nuclear receptor OS=Homo sapiens OX=9606 GN=NR2E3 PE=1 SV=1	1	1	1	1	2.2	44.692	664380000	310080000	230960000	123350000
sp|Q9Y617|SERC_HUMAN	sp|Q9Y617|SERC_HUMAN Phosphoserine aminotransferase OS=Homo sapiens OX=9606 GN=PSAT1 PE=1 SV=2	1	7	7	7	19.5	40.422	1072900000	432520000	272090000	368290000
sp|Q9Y625|GPC6_HUMAN;sp|O75487|GPC4_HUMAN	sp|Q9Y625|GPC6_HUMAN Glypican-6 OS=Homo sapiens OX=9606 GN=GPC6 PE=1 SV=1	2	7	7	7	15.3	62.735	3350900000	992130000	1124500000	1234300000
sp|Q9Y639|NPTN_HUMAN	sp|Q9Y639|NPTN_HUMAN Neuroplastin OS=Homo sapiens OX=9606 GN=NPTN PE=1 SV=2	1	7	7	7	21.4	44.387	4081400000	1369500000	1235300000	1476700000
sp|Q9Y678|COPG1_HUMAN;sp|Q9UBF2|COPG2_HUMAN	sp|Q9Y678|COPG1_HUMAN Coatomer subunit gamma-1 OS=Homo sapiens OX=9606 GN=COPG1 PE=1 SV=1;sp|Q9UBF2|COPG2_HUMAN Coatomer subunit gamma-2 OS=Homo sapiens OX=9606 GN=COPG2 PE=1 SV=1	2	2	2	2	2.6	97.717	158750000	55680000	57605000	45462000
sp|Q9Y696|CLIC4_HUMAN	sp|Q9Y696|CLIC4_HUMAN Chloride intracellular channel protein 4 OS=Homo sapiens OX=9606 GN=CLIC4 PE=1 SV=4	1	12	12	12	63.2	28.772	8722400000	2341100000	2851400000	3529900000
sp|Q9Y6C2|EMIL1_HUMAN	sp|Q9Y6C2|EMIL1_HUMAN EMILIN-1 OS=Homo sapiens OX=9606 GN=EMILIN1 PE=1 SV=3	1	14	14	14	20.5	106.69	2509400000	796800000	699770000	1012900000
sp|Q9Y6D9|MD1L1_HUMAN	sp|Q9Y6D9|MD1L1_HUMAN Mitotic spindle assembly checkpoint protein MAD1 OS=Homo sapiens OX=9606 GN=MAD1L1 PE=1 SV=2	1	1	1	1	1.1	83.066	25934000	0	0	25934000
sp|Q9Y6M5|ZNT1_HUMAN	sp|Q9Y6M5|ZNT1_HUMAN Zinc transporter 1 OS=Homo sapiens OX=9606 GN=SLC30A1 PE=1 SV=3	1	1	1	1	3.9	55.299	105170000	56574000	0	48595000
sp|Q9Y6M7|S4A7_HUMAN	sp|Q9Y6M7|S4A7_HUMAN Sodium bicarbonate cotransporter 3 OS=Homo sapiens OX=9606 GN=SLC4A7 PE=1 SV=2	1	6	6	6	7.7	136.04	2069200000	528150000	761730000	779310000
sp|Q9Y6N7|ROBO1_HUMAN	sp|Q9Y6N7|ROBO1_HUMAN Roundabout homolog 1 OS=Homo sapiens OX=9606 GN=ROBO1 PE=1 SV=1	1	1	1	1	1.1	180.93	102000000	35649000	29567000	36787000
sp|Q9Y6W3|CAN7_HUMAN	sp|Q9Y6W3|CAN7_HUMAN Calpain-7 OS=Homo sapiens OX=9606 GN=CAPN7 PE=1 SV=1	1	2	2	2	2.3	92.651	191610000	65109000	66172000	60328000
sp|Q9Y6W5|WASF2_HUMAN;sp|Q9UPY6|WASF3_HUMAN	sp|Q9Y6W5|WASF2_HUMAN Wiskott-Aldrich syndrome protein family member 2 OS=Homo sapiens OX=9606 GN=WASF2 PE=1 SV=3	2	3	3	3	9.6	54.283	367780000	78767000	198980000	90032000
