# Supplementary material for: HucMSC-EVs Facilitate In Vitro Development of Maternally Aged Preantral Follicles and Oocytes
Source: Stem Cell Rev Rep. 2023 Mar 2;19(5):1427–48. doi: 10.1007/s12015-022-10495-w (PMC10366269; doi:10.1007/s12015-022-10495-w)
Supplement: Supplementary file 11 — Gene expression levels of 16 samples by FPKM in the RNA-seq analysis. (XLSX 3.93 MB) [file 12015_2022_10495_MOESM7_ESM.xlsx]

## Sheet: FPKM
	oocyte								GCs
	Con-1	Con-2	Con-3	Con-4	EVs-1	EVs-2	EVs-3	EVs-4	Con-1	Con-2	Con-3	EVs-1	EVs-2	EVs-3
Xkr4	0	0.046525	0.0414461	0.200366	0	0.291095	0.159214	0	0	0	0.085897	0	0.184191	0
Gm37180	0	0	0	0	0	0	0	0.240725	0	0	0	0	0	0
Gm37363	0	0	0	0	0	0	0	0.202599	0	0	0.234418	0	0	0
Gm37686	0	0	0.109386	0	0	0	0	0	0	0	0	0	0	0
Gm7341	0	0	0	0	0	0	0	0.244278	0	0	0	0	0	0
Gm38148	0.0908075	0	0	0	0	0.147239	0	0	0	0.246506	0	0.151575	0	0
Gm37381	6.21618	6.44371	7.96233	10.5184	7.5159	11.2172	9.24726	8.78936	0	0	0	0	0	0
Rp1	0.266603	0.253331	0.30774	0.421523	0.427039	0.270175	0.210165	0.51447	0	0	0	0	0	0
Gm6101	0	0	0	0	0.140795	0	0	0	0	0	0	0	0	0
Sox17	0.401212	0.237656	0.26464	0.255873	0.385592	0.0929346	0.33887	0.568822	0	0	0	0	0	0
Gm6119	0	0	0	0	0	0	0	0	0	0	0	0	0.620486	0
Gm2053	0	0	0	0	0.416583	0	0.512547	0.358481	0	0	0	0	0	0
Gm6123	0	0.265223	0.47254	0	0.245897	0.207429	0	0	1.22875	0.347276	0	0	0.350003	1.17246
Mrpl15	6.47766	6.04663	6.39839	7.26545	6.07062	4.85967	5.79232	6.07682	19.3462	16.8407	13.0756	18.4511	14.9009	21.1479
Lypla1	8.53649	9.88066	11.1705	10.2108	12.9133	12.3207	11.7689	11.2705	19.3031	19.1204	20.6599	19.4247	22.2031	23.4359
Tcea1	60.1962	67.4743	55.0017	57.8744	62.4705	58.798	65.7125	57.0565	43.7554	47.0046	38.344	36.1665	38.3206	44.4514
Gm6104	9.07171	3.76151	4.1886	5.0623	4.7952	6.61916	3.21808	7.87767	26.1399	24.0104	28.6469	18.9281	17.3736	25.774
Gm37277	0	0	0	0	0	0	0	0	0	0	0	0	0	0
Rgs20	0	0.133769	0	0	0	0.05231	0	0	0	0	0	0	0	0
Gm37079	0	0	0.118301	0.142977	0	0.10386	0.302967	0.211898	0	0	0	0	0	0
Gm16041	0	0	0	0	0	0.059528	0	0	0	0	0	0	0	0
Atp6v1h	18.2978	14.7784	15.3161	17.258	16.6144	22.1605	20.9727	14.2043	17.4536	17.6744	13.8571	18.4098	20.2318	18.4931
Gm37567	0	0	0	0	0	0	0	0	0	0	0	0	0	0
Oprk1	0.537998	0.0309828	0.138003	0.133431	0.402152	0.193852	0.212054	0.321344	0	0	0	0	0	0
Rb1cc1	9.25361	9.26421	9.19853	9.78734	8.49968	7.72852	8.47622	9.06962	6.77332	10.5382	15.2511	7.58318	8.45602	4.67559
Gm2147	0	0.443699	0	0	0	0	0	0	0	0	0	0	0	0
Gm19026	0.483024	0.438116	0.278778	0.471699	0.522246	0.636346	0.214184	0.649144	0	0	0	0	0	0
St18	0.126939	0.526343	0.195369	0.56669	0.162663	0.308737	0.200134	0.17497	0	0	0	0	0	0
Gm42492	0	0	0	0	0	0.304277	0	0	0	0	0	0	0	0
Gm37225	0	0	0	0	0	0.682283	4.97565	0	0	0	0	0	0	0
Pcmtd1	3.08287	4.30356	2.84685	3.48655	4.10848	3.09919	3.20792	4.55531	17.9145	26.78	29.8938	13.5852	16.8127	11.7915
Gm38372	0	0	0.0627042	0	0.0652592	0	0	0	0.0815251	2.02762	1.81936	0.113343	0.278664	0.560093
Gm9826	0.210556	0	0	0	0	0	0.746922	0	0	0.285788	0.402969	0.351459	0	0
Gm26901	1.07161	0.522744	0.756728	1.05528	0.36349	0.357731	1.1926	0.677719	0.45409	1.19782	0.482559	1.26263	0.948533	0.924353
Gm30414	0	0	0	0.352762	0.202515	0.427084	0.373749	0.174269	0	0	0.20164	0	0	0
Sntg1	0.0501489	0.129961	0.0231548	0	0.0481965	0.0203284	0.0296495	0.124423	0.0301048	0.0340336	0.0479883	0.0418541	0	0
Gm15452	3.4189	1.18135	2.10477	1.2719	3.2858	1.84785	5.39029	5.65504	0	0	0	11.4136	3.11794	7.31129
Gm38008	0.528016	0	0.487592	0	2.02984	0.856147	1.87307	1.74673	0	0	0	0	0	0
Gm37143	0	0	0	0	0	0	0	0	0	0	0	0	0	0.153834
Gm18299	0	0	0	1.43989	0	0.348651	0	0.711326	0	0	0	0	0	0
Rrs1	2.80457	1.38439	1.72657	1.93767	0.770109	0.108272	0.631674	2.209	11.8654	9.7885	18.9139	11.369	9.86537	10.2815
Adhfe1	3.83496	4.65038	3.60818	4.60308	3.7552	5.04492	5.73253	4.06924	6.16804	7.85689	2.07721	6.28051	7.91859	4.77472
Gm6161	0	0	0	0	0	0	0	0	0	0	0	0	0.339522	0
Mybl1	1.82274	2.25685	1.87022	1.52572	1.55714	1.84717	1.97571	2.13556	1.0942	0.824668	1.74421	2.95799	0.900406	0.881671
Vcpip1	6.64913	5.99096	5.69966	6.38757	5.50049	6.27765	5.90504	8.02808	5.69256	8.41559	13.3696	7.30546	6.94653	4.21688
Sgk3	0.0955601	0.0396232	0.0176488	0.106651	0.165312	0.108462	0.225992	0.0790307	0.48187	1.01169	0.91443	0.510427	0.862767	0.350322
Gm6195	0	0	0	0	0	0	0	0	0	0	0	0	0	0.702165
Mcmdc2	0	0	0	0	0.0444327	0	0	0	0.0555076	0	0	0	0.316221	0.254232
Snhg6	10.9787	11.6279	11.6809	13.5847	15.3681	14.5119	21.4483	11.2509	65.9059	82.2814	76.2803	124.295	112.964	63.2151
Snord87	0	0	0	0	0	0	0	0	3.77452	0	0	0	17.2024	8.64389
Tcf24	1.56554	0.676183	1.26497	1.45603	2.1315	0.740374	1.46552	1.51053	0.469902	0	0.249681	0	0.267698	0.119567
Ppp1r42	0.359175	0.372322	0.663356	0	0.345192	0.727978	0.424711	0.445571	0.431232	0	0.343701	0.8993	0	0.658366
Cops5	40.5983	43.5148	46.8125	40.7712	41.5305	40.9805	42.5097	36.3989	119.721	101.632	73.9455	122.44	107.994	112.756
Cspp1	0.763522	0.969145	0.690679	0.973873	0.883551	1.55382	1.21606	0.940735	2.71267	5.49888	5.21876	4.49964	3.73023	2.35635
Arfgef1	9.47312	8.19157	8.10071	7.36306	8.22175	7.68005	7.71538	8.51404	7.07947	11.841	15.4937	6.21204	7.93398	6.82163
Gm26348	0	0	0	0	0	0	2.69514	0	0	0	0	0	0	0
Gm37569	0	0	0	0.177269	0	0.51508	0	0	1.14419	4.31171	1.51991	4.77224	1.73823	1.019
Cpa6	0.0799743	0.0414508	0.147703	0.178513	0.0384304	0.291766	0.14185	0.0330704	0	0	0	0	0	0.109944
Gm37133	0.569224	0.147515	0.525645	0.317645	0.410297	0.461482	0	0.588454	0	0	0	0	0	0
Gm5522	0	0	0	0	0	0.178536	0	0	0	0	0	0	0	0
Gm28659	0	0	0	0	0	0	0.852219	0	0	0	0	0	0	0
Prex2	3.31001	4.5066	4.54689	5.23802	3.67177	5.47379	3.75817	2.84642	0	0.0223516	0	0.0274878	0	0
Gm28686	0	0	0	1.00249	0	0	1.06213	0	0	0	0	0	0	0
A830018L16Rik	0.268062	0.463122	0.330052	0.299174	0.314876	0.531234	0.0704382	0.295592	0	0	0	0	0	0
Gm38069	0.510284	0.13224	0	0	0.613022	0	0	0.316513	0	0	0	0	0	0
Gm17644	1.02567	0.620208	0.552503	0.286178	0.98574	0.554355	0.606407	0.282752	0	0	0	0	0	0
Gm29663	2.88583	5.31814	5.03369	8.23084	5.23879	3.89933	5.30814	4.24294	0	0	0	0	0	0
Sulf1	0.314827	0.276143	0.268361	0.216226	0.139648	0.21597	0.0859086	0.200285	3.86709	3.18843	5.46909	2.02118	2.98156	1.68684
Slco5a1	1.02018	0.820118	0.749816	0.557674	0.680321	0.911477	1.15708	1.63577	0.0499936	0.028259	0.039846	0	0	0.0381629
Gm5250	1.70413	0.883251	0	0	0.818891	0	0	0	0	0	0	0	0	0
Gm29283	4.74847	6.8912	1.75398	6.35952	3.65089	7.69937	5.61488	4.71253	0	0	0	0	0	0
Prdm14	0	0	0	0	0	0	0.378413	0	0	0	0	0	0	0
Ncoa2	5.17578	4.02392	3.77842	4.17626	4.89026	3.89842	4.90026	5.61093	3.317	3.41761	7.29533	3.56083	3.51621	2.88461
Gm38376	0	0	0	0	0	0	0	0.1004	0.145754	0.32955	0	0.405277	0.166069	0.445047
Gm37409	0	0	0	0	0	0	0	0	0	0.228314	0.643858	0	0.460213	0.154165
Gm27881	0	0	0	0	0	0	0	0	0	0	0	0	0	3.05699
Gm38223	0	0	0	0	0	0	0	0	0	0	0.753175	0	0.53835	0
Gm37702	0	0	0	0	0	0	0	0	0	0.594933	0	0	0	0
Gm38120	0	0	0	0	0	0	0	0	0	0.879711	0.451061	0.885158	0.725416	0.0540011
Gm38380	0	0	0	0	0.116932	0	0	0	0	1.15599	2.09569	1.01545	1.49794	0.111509
Gm7593	0	0.440254	0	0	0	0	0	0.351245	0	0	0	0	0	0
Tram1	56.4843	59.3588	73.6471	68.4463	70.0804	71.5998	70.3703	68.1752	39.568	40.0355	59.431	62.0855	58.3357	67.9401
Lactb2	11.7408	11.177	12.1695	12.9029	9.7293	7.72163	8.21647	10.354	7.55152	7.80527	8.48352	10.4987	9.50543	11.529
Gm38319	1.08022	2.91138	1.99504	2.41119	1.2458	5.25455	3.32103	4.64553	0.259386	1.17295	0	0	0	0.198004
Xkr9	0	0	0	0	0	0	0.335843	0	0	0	0	0	0.194264	0
Gm5523	0	0	0.253333	0	0	0.222409	0	0	0	0	0	0	0	0
Gm36947	1.09453	1.5128	1.12304	1.22157	1.05192	1.18315	0.862829	2.31331	0	0	0	0	0.332728	0
Eya1	4.30866	5.01104	5.30506	4.61326	5.0499	5.76506	6.25461	5.88101	0	0	0	0.0584714	0	0
Gm37444	0.623034	1.29168	1.72601	1.39069	0	0	3.68357	1.5458	0	0	0	0	0	0
Trpa1	2.11726	4.9881	2.01442	3.93834	4.13134	4.05721	5.15889	2.28165	0	0	0	0	0	0
Gm10566	0	0	0	0	0	0	0	0	0.329702	0	0	0	0	0
Kcnb2	0.12625	0.186959	0.116585	0.0805162	0.138669	0.116976	0.106633	0.14916	0.21654	0.391679	0.7939	0.331157	0.222049	0.181827
Gm38116	0	0	0	0	0	0.144646	0	0	0	0.726493	1.70729	2.38249	0.488132	0.981107
Gm37138	0	0	0	0	0	0	0	0	0	0	0	0.655641	0.895532	0
Terf1	22.4365	26.3957	25.1586	25.4381	22.704	27.1884	25.267	29.797	8.8367	10.151	7.38382	9.7095	9.25639	11.9679
Gm37509	0	0	0	0	0	0	0	0	0	0.117147	0	0	0.3542	0.158203
Sbspon	0	0.206349	0.183823	0	0	0.242076	0	0.32926	0	0	0	0	0	0
Gm23259	0	1.87144	0	0	0	0	2.13477	0	0	0	0	0	0	0
Rpl7	48.9614	45.8998	45.965	51.6903	55.9576	55.0435	59.9411	50.847	943.353	857.149	745.346	898.477	895.211	852.866
Rdh10	27.2197	31.0104	28.4751	26.1229	26.2864	29.9032	28.299	26.8614	1.10514	1.42784	2.51662	0.987717	1.52899	1.50645
Gm38249	0	0	0	0	0	0.0955373	0	0	0	0	0	0	0	0
Stau2	11.2291	11.388	12.653	11.2204	12.0776	11.5686	9.68286	10.829	9.10147	10.6194	11.56	8.32296	7.5973	6.94766
Gm7568	0.272694	0	0	0	1.31039	0.663236	0	0.676575	0	0	0	0	0	0
Ube2w	82.4975	88.1626	88.7334	91.5152	88.0301	96.433	88.3657	83.1394	68.7406	74.2476	52.8765	60.7492	66.1029	50.338
Gm38342	0.36713	0.475711	0.254268	0	0.0882094	0.37205	0.325588	0.0759066	0	0.124576	0	0	0	0
Eloc	281.376	289.895	282.537	289.217	300.825	320.669	338.915	300.431	200.437	182.797	196.339	230.385	224.665	157.147
D030040B21Rik	0.686723	0.203388	0.181186	0.218979	0.282852	0.636275	0.116003	0.649072	0.117784	0.266311	0.187753	0.163753	0.134201	0
Tmem70	107.451	114.033	100.196	115.562	108.179	120.374	104.489	124.287	88.5913	90.5657	57.8103	71.241	69.4856	92.9694
Ly96	8.57237	5.83153	2.96853	6.27855	4.37677	9.33879	8.55266	4.20943	55.6418	54.1767	54.3451	69.7561	86.484	36.091
Jph1	0.164173	0.113455	0.0505347	0.0610758	0.0525938	0	0.323547	0.0452584	0.0657029	0	0.418933	0.274036	0.0748606	0.150464
Gdap1	15.0713	20.1338	19.8634	20.4136	16.6946	24.9248	21.4607	21.2128	0.0424761	0.0480194	0	0	0	0
Gm28784	7.30448	9.53491	8.24421	11.7755	9.36014	15.5724	12.476	10.0683	0	0	0	0	0	0
Gm5251	0	0.600685	0	0.646731	0	0	0	0	0	0	0	0	0	0
Pi15	0	0	0.0364831	0	0	0	0	0	0	0	0	0	0	0
Gm28154	0	0	0.119759	0	0.0623196	0	0	0.160883	0	0	0	0	0	0
Gm16070	0	0	0	0	0	0	0	0	0	0	0	0	0.0448356	0
Crispld1	0	0	0	0	0	0.0982246	0	0	0.0727316	0.328893	0	0.101117	0.414345	0.05552
Gm28153	0.434836	0.450753	0	0.97061	0	0.352531	0	0	0	0	0	0	1.18968	0
Gm7690	0	0.405323	0.722152	0	0	0.1585	0.231177	0.323376	0	0	0	0	0	0
Gm17969	0	0.110881	0.296331	0.238762	0	0.0867196	0	0	0	0	0	0	0	0
Gm28756	0	0	0	0	0.306845	0	0	0	0	0	0	0	0	0
Gm28755	0	0	0	0	0	1.11428	0	0	0	0	0	0	0	0
Defb41	3.58704	2.32396	0	6.00505	4.74017	1.81756	5.83211	1.48329	0	0	0	0	0	0
Gm28343	0	0	0	0	4.694	0	0	0	0	0	0	0	0	0
Tfap2d	0	0	0	0	0.134526	0	0.165515	0	0	0	0	0	0	0
Gm10075	0	0	0	0	0	0	0	0	0	0.681171	0	0	0	0
Tfap2b	0	0.268403	0.318804	0.240815	0.0829485	0.524792	0.153085	0.0713795	0	0	0	0	0	0
Gm28340	0	0	2.50072	0	1.30131	1.09773	0	0	0	0	0	0	0	0
Gm4849	1.096	1.64105	0.899635	1.08729	0.702219	1.7771	2.87994	1.61141	0	0	0	0	0	0
Pkhd1	0.324927	0.951022	0.370652	0.639952	0.459231	0.619824	0.813628	0.616482	0	0	0	0	0	0
Il17f	31.6527	46.5528	35.2253	40.3084	41.0806	57.7933	45.5855	48.2161	0	0	0	0	0	0
Mcm3	22.8899	18.2114	21.1375	14.8886	22.6993	15.0113	20.9463	21.1612	11.8155	8.3113	13.1143	16.0618	12.0662	22.6488
Gm20587	0	0	0	0	0.221639	0	0	0	0	0	0	0	0	0
Gm28065	5.91023	3.06328	4.85134	3.66455	3.47119	5.32394	5.04733	4.88791	0	0	0	0	0	0
Paqr8	0.598059	0.464962	0.598295	0.389358	0.814265	0.202024	0.70718	0.577045	1.07706	0.87939	0.858438	1.49741	1.90894	2.42086
Efhc1	3.09683	1.15567	1.71585	1.24425	1.30956	1.00427	1.61123	0.204893	0.297448	0.336266	0.237073	1.24061	0.677814	1.58941
Tram2	2.54583	2.97953	2.76802	3.62037	3.749	4.06133	3.59298	4.00717	4.63414	5.68477	6.52258	7.60794	7.63922	14.0747
Gm2693	0.958011	0.993077	1.76934	4.2768	0	1.9417	1.69921	0.7923	5.17592	5.85139	15.5845	7.99553	8.51837	3.51206
Tmem14a	6.276	6.29586	7.29114	12.6531	14.2036	10.5044	8.13929	9.54367	30.1403	29.6771	24.0224	31.7655	33.2334	31.7284
Gm38224	0	0	0	0	0	0	0	0	0	0	0	0	0	0
Gsta3	0	0	0	0	0	0.204182	0	0	54.3525	29.2273	34.8248	44.1411	41.429	43.0483
Gm7094	0	0	0	0	0	0	0	0	0	0	1.43021	0	0	0
Gm4956	0.601126	0.623128	0	0.894526	0.385149	1.46204	0.947743	0.331431	0	0	0	0	0	0
Khdc1a	6.88254	5.2795	7.37253	7.68135	6.08543	8.92771	8.62663	7.28581	0	0	0.263441	0	0	0
Gm16329	5.89784	3.05686	6.1271	6.58236	0.708528	1.79306	0.871744	4.87766	0	0	0	0	0	0
Gm16327	11.9961	11.1917	3.32332	5.35538	2.30582	5.83532	8.51098	3.96845	0	0	0	0	0	0
Khdc1c	4.35708	3.64239	5.84058	5.1765	3.91729	5.12764	6.64783	5.34701	0	0	0	0	0	0
Gm2709	0	0.810067	0.721636	0.872163	2.25312	5.70194	0	1.29258	0	0	0	0	0	0
Gm16533	2.39923	2.48705	0	2.67769	0	2.91766	1.4185	4.96056	0	0	0	0	0	0
Khdc1b	1226.65	1222.98	1152.84	1175.29	1298.57	1234.36	1151.78	1311.58	0.440586	0.664111	0.936416	0.204179	0.167331	0.224216
Gm16328	2.79094	1.44655	7.73182	4.6723	6.70571	5.65668	3.30017	5.77045	0	0	0	0	0	0
Kcnq5	0.0711437	0.0368739	0.0656971	0.0794009	0	0	0	0.0294189	0.341665	1.35189	0.9531	0.534387	0.291965	0.586827
Gm36949	0	0	0	0	0	0	0	0	0	0.31907	0.224949	0.196195	0.160788	0.538618
Gm7658	0.243338	1.00898	0.449418	0	0	0.394559	0.287738	0.402494	2.04509	0.330283	2.79425	0.406179	0.332877	2.00717
Gm38243	0	0	0	0	0	0	0	0	0	2.60601	0	1.45675	1.19385	0.47991
Gm26580	0	0.135333	0.12056	0	0	0	0	0.107972	0	1.77202	0.24986	0.217921	0.53578	0.119653
Rims1	0.965949	3.50457	2.7103	3.56589	2.24945	4.39749	1.97688	2.24297	0	0.0504262	0	0.0620137	0	0
Gm29506	0	0	0	0	0	0.106709	0	0	0	0	0	0	0	0
Gm6420	0	0	0	0	0	0	0	0	0	0.513469	0	0	0	0
Mir30a	0	0	0	0	0	0	0	0	0	10.4574	0	0	0	0
Gm27028	0	0	0	0	0	0	0	0	0	0	0	0	0	0
Ogfrl1	1.51783	1.81813	1.6508	1.99514	1.26424	0.902391	0.837558	0.808959	0.72893	0.640934	1.42016	0.957117	1.61492	0.803736
Gm7784	0	0	0.766146	0	0	0	0	0	0	0	0	0	0	0
B3gat2	0.220468	0.18283	0.36646	0.688956	0.169508	0.536213	0.469249	0.510531	0	0.179544	0.33755	0.220802	0.180954	0.282881
Smap1	10.3284	11.5789	9.18446	9.56329	8.08812	8.31145	10.0418	7.84587	7.89956	4.3614	3.66053	3.06492	2.61646	6.17041
Sdhaf4	69.7863	62.2843	68.2004	69.5036	69.4755	80.1722	88.8102	69.8792	173.209	152.063	143.741	207.9	199.491	113.577
Gm26524	0.701313	0	0	0	0	0.568569	0	0	0	1.90378	0	0	0	0
Fam135a	2.99093	3.79344	2.24206	3.41662	3.04358	3.2521	3.16219	3.60852	3.46422	6.97295	10.7075	6.75449	5.48739	5.25662
Gm37580	0	0	0	0	0	0	0	0	0	0	0	0	0	0
Col19a1	0.0794285	0.411679	0.293391	0.221618	0.343513	0.289775	0.281763	0.426981	0	0	0	0	0	0
Gm28439	0	0	0	0	0	0	0	0	0	0	0	0	0.427116	0
Gm10222	0	0	0	0	0	0	0	0.769393	1.11695	1.26271	3.56093	0	0	0.852629
Gm28438	0	0.821807	0	0	2.28577	0	1.87488	0	0.951835	7.53236	4.55179	2.64664	0	0
Gm28437	0	0	0	0	0	0	0	0	0.419391	0	0.668527	1.74921	1.43354	0
Gm10925	0	0	0	0	0	0	0	0	0	0	2.31618	0	0.551848	0
Gm29216	0	0	0	0	0	0	0	0	3.33723	0.754549	0	2.78381	0	0.509498
Lmbrd1	10.8762	12.083	12.0353	13.1629	10.0559	12.5753	12.3723	10.7028	8.87075	13.0805	11.6812	9.49858	8.41217	10.5569
Adgrb3	0.0884246	1.03883	0.748505	0.592125	0.26911	0.955836	0.923601	0.438777	0	0.0200031	0	0.0491993	0	0.0675341
Gm37211	0	0	0	0	0	0	0	0	0	0	0	0	0.108987	0
Gm37862	0	0	0	0	0	0	0	0	0	0	0	0	0	0
Gm37880	0	0	0	0	0	0	0	0	0	0	0	0	0	0
Gm25294	0	0	0	0	0	2.13213	0	0	0	0	0	0	0	0
Gm37011	0	0	0	0	0	0	0	0	0	0	0.17835	0	0.12748	0
Gm38260	0	0	0	0	0	0	0	0	0	0	0	0	0	0
Gm37895	0	0	0	0	0.231089	0	0	0	0	0	0	0	0	0
Gm7846	38.9306	25.8689	18.436	24.5097	29.7401	32.3711	38.9517	41.2777	65.9163	51.4856	93.6108	109.971	140.649	74.104
Gm5525	0	0.2161	0.577529	0	0	0.676043	0	0.17241	0.500584	0.282956	0.797952	0.695952	0	0.764247
Gm9898	0	0.732619	0.217547	0.262926	0.452823	1.33695	1.94997	0.974167	0	0	0	0	0	0
Gm6473	0	0	0.626213	0	0	0	0	0.747774	0	0	0	0	0	0
Phf3	15.5549	14.8056	13.3495	13.1654	12.2818	12.345	13.2877	14.4265	4.14239	6.88059	8.22627	5.11562	4.35062	3.3741
Gm37522	0	0	0	0	0	0	0	0	0.455455	1.54468	2.72255	0.63321	0.648671	0.695348
Gm37906	0.180239	0	0	0	0	0	0	0.298124	0.540994	2.93565	3.96688	1.80512	2.46559	0.578158
Ptp4a1	22.1638	24.8446	24.8059	25.213	27.3674	30.5121	23.2896	28.4567	25.4136	25.767	24.1609	31.2919	33.4355	36.1025
Gm5698	0	0	0	0	0	0.306273	0	0	0	0	0	0	0	0
Gm5699	0	0	0	0	0	0	0	0	0	0	0	0	0	0
Gm28644	5.14296	14.5397	7.77147	7.8271	4.04406	12.8876	8.8456	5.0267	0	0	0	0	0	0
Gm29128	0	0	0	0	0	0.0775864	0.226324	0	0	0	0	0	0	0
Gm7893	0	1.2601	1.12255	1.3567	0	0	0	0	0	0	0	0	0	0
Lgsn	0	0	0.391181	0	0	0	0	0	0	0	0	0	0	0
Pih1d3	0	0.195399	0	0	0	0.15282	0	0	0	0	0	0	0	0
Gm4850	0.489288	0	0	0.546077	1.88096	0	0	0	0	0	0	0	0	0
Gm28645	0	0	0	0.541236	0.932141	0	0.573435	0	0	0	0	0	0	0
Gm6489	0	0	0.725783	0	0	0	0	0.325002	0	0	0	0	0	0
Gm19680	1.4462	1.87392	2.17015	2.82458	2.08484	0.879347	1.06879	1.49505	0	0.490731	0	0	0	0.497038
Khdrbs2	0.106311	0.192854	0.220888	0.177975	0.255431	0.258566	0.345699	0.197825	0.0319097	0.288592	0.152596	0.088727	0.327216	0
Gm37999	0	0	0	0	0.145309	0	0	0	0	0	0	0.252374	0	0
Gm37110	1.00803	1.39324	2.79257	3.18757	3.22929	1.63446	4.56916	3.7515	0	0	0	0	0	0
Gm5415	0.151572	0	0	0	0	0	0	0	0	0	0	0	0	0
Gm23024	0	0	0	0	0	0	0	0	2.2492	0	0	0	0	0
Gm37151	0.0546259	0.113251	0	0.060966	0	0	0	0	0	0	0	0	0	0
Gm28624	0	0	0	0	0.123352	0	0	0	0	0	0	0	0	0
Gm37724	0	0	0	0	0.215286	0	0.264879	0	0	0	0	0	0	0
Gm7114	0	0	0	0	0	0.371842	0	0	0	0	0	0	0	0
Gm7933	0	0.125731	0	0	0	0	0	0	0	0	0	0	0	0
Prim2	20.8197	21.2953	18.0774	18.301	20.0534	20.3519	17.5924	16.8375	11.724	7.50228	5.72999	11.1484	10.3966	12.8756
Gm37618	0	0	0	0	0	0	0	0	0	0.603639	0.340459	0	0.121676	0.244559
Gm17813	0	0.864401	0	0	0	0	0	0	0	0	0	0	1.14071	0
Rab23	5.24906	5.61229	6.06662	6.30041	6.44072	5.05845	5.66029	7.31708	1.62507	1.29944	2.14816	1.87357	1.85157	1.87589
Bag2	0	0.55611	0	0	0.257794	0.0724884	0	0	20.0744	18.0825	13.6896	12.6859	8.92879	24.9116
Zfp451	5.52585	5.2269	5.66092	5.91665	5.36051	4.54992	5.32937	5.56971	5.43193	8.10962	11.3026	6.11071	6.33077	4.8112
Gm15455	0	0.443525	0.0987769	0.119381	0	0	0	0	0	0	0	0.535641	0	0
Bend6	0.87946	1.16028	1.03362	0.981534	0.768383	1.42599	0.661771	0.727336	0.383961	0.108517	0.306025	0.133454	0.218739	0.14655
Dst	1.49533	1.21249	1.26424	1.2906	1.72454	1.02371	1.24165	1.1982	2.29002	3.08501	4.47714	2.24085	2.31829	1.58974
Gm37354	0	0.356783	0.21189	0	0	0.186025	0	0.189766	0	0	0	0.383007	0.47083	0
Gm38157	0	0.166975	0	0	0.154808	0.13059	0.380939	0.399649	0	0.218632	0	0	0	0
Gm26788	0.285981	0.0592897	0	0.127669	0.0549694	0.185481	0	0.0473027	0.206012	0.388162	0.437856	0.0954715	0	0
A930005N03Rik	0	0	0	0	0	0	0	0	0	0	0.419773	0	0.600085	0
Gm37958	0	0	0	2.1297	0.611311	0.515679	2.2564	2.1042	0	0	0	0	0	0
Gm5266	1.64766	1.21998	0.21736	1.8389	0.904867	1.71745	1.11331	1.16799	0	0	0	0	0	0
Gm3052	0	0	0	0	0	0	0.220236	0.154036	0	0	0	0.310892	0	0.08535
Gm37233	0	0	0	0	0.0839418	0	0	0	0	0	0.0835792	0.145791	0.0597403	0.120073
Ccdc115	144.124	155.977	163.184	150.888	163.011	148.932	152.234	155.753	13.8171	16.3502	10.7038	15.4396	11.7705	18.5319
Gm28306	0.517036	0	4.29708	2.88523	0	0.838344	0	0	0	0	0	0	1.41457	0
Imp4	19.4749	17.801	18.5746	19.6295	18.5631	18.8479	20.9486	17.8518	7.25645	6.42385	5.99775	7.57972	6.60553	7.47359
Ptpn18	9.98496	11.3986	11.8661	10.6266	13.7263	10.9983	11.757	12.2299	0	0	0	0.0703242	0	0
Gm28417	0	0	0	0.126715	0.109117	0.0920473	0.134254	0	0	0	0	0	0	0
Prss39	0	0	0	0.229	0	0	0	0	0	0	0	0	0	0
Cfc1	0.525985	0.272619	1.21429	0.293516	0	1.27928	0.932934	0.870006	0	0	0	0	0	0
Prss40	0	0.269381	0	0.145015	0	0	0	0.107459	0	0	0	0	0	0
Gm29730	0	0	0	0	0	0	0.463348	0	0	0	0	0	0	0
AA619741	45.7265	36.8668	37.534	49.1435	54.119	41.877	34.5446	56.7255	0	0	0	0	0	0
Arhgef4	0.543534	0.504121	0.845343	0.670473	0.632347	0.487039	0.710361	0.59147	0.377807	0.0776567	0.547491	0.191003	0.1174	0.262183
Fam168b	9.11882	8.09446	8.03354	8.59796	6.39657	5.01352	5.8251	4.81096	13.4021	17.3562	16.3486	10.1474	11.5422	9.55814
Gm37127	0	0	0.0831926	0	0	0	0	0.149013	0	0.244557	0.344833	0	0	0.165134
Plekhb2	2.02044	2.12989	2.90931	3.74548	3.81773	2.94286	3.36091	4.02161	3.16583	3.25362	4.45662	2.74373	2.34226	2.85605
Gm8009	0	0	0.579295	0	0	0	0	0.518811	0	0	0	0	0	0
Gm25096	4.2405	2.19786	0	0	2.0377	0	5.01422	0	0	0	0	0	0	0
Gm28415	0	0.627264	0	0	0.581557	0	1.43105	0.500446	0	0	0	0	0	0
Gm37146	0	0	0	0.659302	0	0	0	0	0	0	0	0	0	0
Gm38049	0.398706	0	0	0	0	0	0	0	0	0	0	0	0	0
Hs6st1	1.72734	1.48361	1.50395	1.26685	1.18578	0.760212	1.57565	1.34692	0.296268	0.267945	0.283358	0.164758	0.0675123	0.678472
Gm33280	0	0	0	0	0	0	0	0	0	0	0.241224	0	0	0.173276
Uggt1	3.87296	3.68384	3.2817	3.77623	2.86322	2.76035	3.0447	3.88941	2.9637	3.95702	3.66538	3.44549	3.20212	3.37403
Neurl3	0	0	0	0	0	0	0	0	0	0	0	0	0	0
Arid5a	3.72971	3.18794	3.24276	2.99415	2.66218	2.19266	2.47592	3.33711	0	0.0592086	0	0	0.0298368	0
Kansl3	5.19275	6.01362	4.3082	5.07101	5.41947	4.80189	4.17343	5.93855	3.31208	5.34116	6.05601	4.13071	4.27318	2.30521
Fer1l5	0.81761	0.490679	0.635803	0.384213	0.578995	0.59308	0.508838	0.854128	0.10333	0.116815	0.164713	0.0718289	0	0
Lman2l	7.2104	6.81936	5.31985	4.93621	5.39373	4.791	5.75726	7.68452	1.56182	2.371	2.20507	1.67505	2.33878	2.28225
Cnnm4	7.81625	10.3334	8.36853	10.8095	10.2337	12.0766	12.4572	11.9448	1.49605	0.615014	0.433594	0.567254	0.774805	1.76494
Gm37909	0	0	0	0.141388	0	0	0	0	0	0	0	0	0	0
Cnnm3	0.596444	0.574113	0.550781	0.713217	0.532279	0.379932	0.453389	0.63421	1.023	0.867378	2.44606	1.56448	1.34042	1.3666
Ankrd23	0	0	0	0	0	0	0	0.167743	0	0.137648	0.194088	0	0.138729	0.0929451
Ankrd39	0.235077	0.426443	0.27135	0.0655902	0.225925	0.142936	0.416954	0.583244	1.48175	1.19651	1.79959	1.86385	2.653	2.04675
Sema4c	0.1191	0.0617295	0	0.132923	0	0.241391	0	0.0492492	0.142993	0	0	0	0.162923	0.0545772
D430040D24Rik	0.0966474	0	0	0	0.18577	0.0783541	0	0	0	0	0	0	0.13221	0
Fam178b	3.51536	4.6217	3.64211	4.40182	3.04889	4.86581	4.25816	3.04911	0	0.232751	0.164093	0.143117	0	0.550066
Gm6428	0	0	0.732095	0.884803	0	0.64273	0	0	0	0	0	0	0	0
Cox5b	64.3247	75.4479	66.8862	67.8567	65.5466	54.2925	71.0601	67.773	335.154	264.076	304.9	404.477	368.126	292.344
Actr1b	10.6871	7.23071	6.61866	4.92811	8.67193	5.60321	5.22129	8.41508	6.45395	8.42538	4.89898	4.59322	6.04038	7.85919
Zap70	4.93638	2.46377	3.37664	2.65263	4.83206	3.11269	4.43185	3.32649	0	0.124077	0	0.305177	0	0
Gm18828	0	0	0	0	0.259747	0	0	1.1176	0	0	0	0	0	0
Tmem131	4.27136	3.16264	3.08572	3.14564	2.15027	2.07302	2.09587	2.42711	2.37226	2.68184	4.61562	2.95859	3.37863	2.55653
Gm38115	0	0	0	0	0	0	0	0	0	1.07694	0.216932	0.946011	0.775286	0.311653
F830112A20Rik	0	0	0	0	0	0	0	0	0	0	0	0.128532	0	0
Vwa3b	0.152346	0.105282	0	0	0.146415	0.0823401	0	0.0419981	0	0	0	0	0	0.0465416
Gm37020	0.827154	0	0	0	0	0	0	0	0	0	0	0	0	0
Inpp4a	3.34418	5.35001	6.05474	6.20094	6.55452	7.0662	6.85008	7.29542	1.80204	1.42963	2.01581	4.83488	5.18707	5.59893
Coa5	8.6455	9.72236	7.93523	8.3624	7.95642	6.88165	8.30228	8.27673	13.777	14.0103	20.3566	9.88306	10.1064	11.045
Unc50	359.082	364.325	382.138	381.619	376.566	393.35	375.033	350.262	104.816	94.9843	72.2695	107.847	118.952	118.748
Mgat4a	7.55922	6.73536	7.03933	8.15219	7.57104	7.7466	6.80429	7.74435	0.0764808	0.201744	0.162551	0.0354433	0.116188	0.136225
Tsga10	2.46269	2.76556	3.05589	2.34769	3.20506	3.03642	2.82103	4.34921	0.646787	1.00974	1.1292	0.513838	0.666752	0.822881
Gm26805	0	0.0917849	0	0	0	0	0	0	0	0	0	0	0	0
Lipt1	48.2747	50.4564	58.7407	63.2541	48.4459	55.895	52.0369	48.1961	7.84533	7.96415	5.61484	6.45529	6.02002	9.41093
Mitd1	5.72697	7.88134	7.02097	6.61206	4.83973	5.52354	6.77191	4.89967	14.4631	12.0619	17.9525	16.8114	14.8581	10.95
Mrpl30	16.2785	14.8529	17.0678	15.8968	15.3188	14.847	15.5393	15.5663	72.6799	56.2726	54.8445	74.4397	67.9646	68.2241
Gm15457	0.0685494	0	0	0	0.0658807	0	0	0.283461	0	0	0	0	0	0.0628253
Txndc9	69.0241	71.3014	66.8199	68.5503	61.3984	69.2609	70.6742	65.9817	30.7025	29.6517	26.5696	33.0044	30.9122	23.2441
Eif5b	12.7319	12.4712	10.7472	11.9248	9.48714	9.11704	12.9659	12.3387	11.5488	15.1875	18.9996	13.341	14.5779	9.71541
Rev1	7.00631	7.21679	6.46992	6.87917	5.41241	6.07562	5.50564	6.56454	2.55551	4.33352	3.64926	2.4426	2.72972	2.96678
Gm37062	0	0	0.360303	0	0.374984	0	0	0	0	0.529583	1.49346	0	0	0.357593
Gm5099	0	0	0	0	0	0	0	0	0	0	0	0	0	0.271291
Aff3	1.35646	0.980018	0.797118	0.779887	1.18514	0.899765	0.874889	0.883866	7.8962	8.59192	27.2191	10.7035	13.1578	6.78105
Gm16150	3.59884	2.48705	3.32332	0.669423	2.88228	3.64707	1.77312	2.23225	0.360069	2.44236	2.86983	1.00119	2.46153	1.64916
Gm16151	0	0	0	0	0	0	0	0	0.513902	1.16193	0	1.42893	0	0.392289
Gm16152	0	0.153008	0	0	0	0	0.174537	0	0.886085	4.20723	1.97744	3.44934	3.83643	2.43503
Gm34727	0	0	0	0	0	0.419172	0	0	0	2.10532	3.95808	3.45213	0	0.473862
Gm38135	0	1.12958	0	0	0	0	0	0.901202	0	0	0	0	0	0
Lonrf2	1.16605	1.32205	0.706638	1.05738	0.980574	1.71343	1.20646	0.572586	0.437494	0.346212	0.627645	0.30412	0.598167	0.0333963
Chst10	0.0685838	0.260679	0.147777	0.0510292	0.153799	0.0556023	0.0810976	0.151255	0.10979	0.186178	0.262516	0.190799	0	0.0419045
Pdcl3	37.6655	37.6329	37.5955	39.0706	38.9405	35.2664	32.7327	33.4021	39.7733	43.292	27.2957	40.7958	45.7604	33.2131
Gm37309	0	0	0	0.372492	0.160381	0	0	0	0	0	0.319375	0	0	0.152943
Gm37821	0	0	0	0	0	0.120316	0.526452	0	0	0	0	0	0	0
Npas2	10.5614	16.7475	14.1812	14.3995	13.0033	18.7909	15.9987	12.1812	0.0685417	0	0.437033	0	0	0.104643
Gm3617	0	0	0.455086	0	0	0	0	0	0	0	0	0	0	0
Rpl31	48.0539	47.2539	53.6451	46.6518	48.5555	58.0372	78.4218	54.8491	449.501	397.149	297.003	471.104	453.171	401.951
Tbc1d8	57.1144	49.7343	50.4278	46.1469	57.3494	46.8541	47.0402	54.5319	1.56701	1.62979	2.5978	2.44002	1.2855	1.77036
Cnot11	71.1849	65.6274	92.1588	72.5725	64.592	61.883	54.4868	43.1382	4.02522	5.29131	9.25151	2.34259	3.41303	4.28745
Gm15832	0	0	0	0	0	0	0	0	0.896242	1.0132	0.571459	1.74444	2.04232	1.09464
Snord89	0	0	0	0	0	0	0	0	0	3.37489	4.75869	4.15041	3.40139	4.55769
Rnf149	6.07162	5.49464	3.64886	5.27047	4.72377	3.51599	5.81194	5.1808	13.538	13.2118	21.0268	12.8695	12.7882	12.4542
Gm23722	0	0	0	0	0	0	0	0	0	14.2784	16.1063	0	0	0
Gm5100	0	0	0	0	0	1.12942	0	0	0	0	0	0	0	0
Creg2	0.179617	0.279288	0.1244	0.300696	0.474717	0.109215	0.21239	0.631329	0	0.304743	0.171879	0.149908	0	0.0823093
D930019O06Rik	0.746689	0.696618	0.620572	0.250006	0.645857	0.484285	0.529758	0.617531	0	0	0	0	0	0
Rfx8	0	0	0	0	0	0.103666	0.3024	0	0	0	0	0	0	0
Gm3646	0	0	0	0	0	0	0	0	0	0	0	0	0	0
Map4k4	1.05647	1.09514	1.08106	1.24282	0.631159	0.787058	1.31676	0.920959	3.70241	6.58842	7.81441	4.00352	6.28862	3.14028
Il1r2	16.6286	13.8195	11.1196	15.3588	17.91	21.1515	12.5434	18.1388	0	0	0	0	0	0
Gm16894	1.29935	1.3469	2.69971	1.81269	1.24876	1.31676	2.68874	3.49242	0	0	0	0	0	0
Il1r1	14.4859	15.0607	11.67	14.536	14.2111	14.5667	15.655	15.6418	0.87734	2.39207	0.740391	0.717499	1.88164	0.51214
Gm38070	1.05522	1.05009	1.3642	1.60166	1.33866	1.50566	1.44739	1.57084	0	0	0	0	0.0577397	0
Il1rl2	0	0	0	0	0	0.0325517	0	0	0.289239	0.762967	0.307373	0.0670207	0.604182	0.367987
Il18r1	1.30595	0.765166	0.996238	0.887191	0.927691	0.506365	0.335704	0.986139	0	0	0	0	0	0.156118
Il18rap	0.607625	0.881812	0.710735	0.768567	0.506106	0.821023	0.718492	0.502521	0	0	0	0	0	0
Slc9a4	1.55882	1.67802	1.49484	2.60961	1.55575	2.2845	1.48877	2.18169	0	0	0	0	0	0
Gm37435	0.0692962	0.0718326	0.063991	0.077339	0	0.0561799	0	0.229239	0	0	0	0	0	0
Slc9a2	0	0.0405961	0	0	0.037638	0.15875	0.231541	0.161943	0.0940387	0.318933	0.149902	0	0.107146	0.107677
Gm37623	1.70306	2.11848	0.629073	2.28087	1.30941	4.69441	12.0828	3.38035	0	0	0	0	0	0
Gm37915	0	0.260831	0.232358	0.0936084	0.161217	0.135996	0	0.346829	0	0	0	0	0	0
Mfsd9	2.61504	4.70234	3.44977	3.69286	3.48776	3.72094	3.72324	2.78062	0	0.0724367	0	0	0	0.0489118
Tmem182	7.65351	7.4117	7.99751	10.0029	6.77484	12.1648	9.88351	5.74665	0	0	0	0	0	0
Gm5973	2.20574	0.57162	1.01844	0	4.23974	0.894121	0	0.912103	0	0	0	0	0	0
Gm29260	0	0	0	0	0	0	0	0	0	0	0	0.142759	0	0.0783843
Gm28175	0.157735	0.163508	0	0	0	0	0	0	0	0	0	0	0	0.289127
Gm28140	0	0.446142	0	0	0	0	0	0.177971	0	0	0	0	0	0
Gm20646	9.90523	9.93657	9.14691	9.80674	10.4409	10.8799	9.25668	10.5702	0	0	0	0	0	0
Pou3f3	0	0.114802	0.03409	0.0412008	0.035479	0.0897862	0	0.0305307	0	0	0	0	0	0
Dalir	0.126042	0	0	0	0	0	0	0	0	0	0	0	0	0
Mrps9	4.0341	3.64059	3.33082	4.34341	3.46654	3.73225	3.36717	3.1008	13.5615	16.2332	11.263	16.4778	14.4779	20.1826
Gpr45	0	0.0391715	0	0.0843484	0	0	0	0	0	0.10258	0.144641	0	0.0516929	0.138532
Tgfbrap1	3.7143	4.47043	3.68316	4.08975	3.78532	4.02175	3.30138	4.14387	1.19717	0.879711	1.47896	0.70737	0.750216	0.708245
AI597479	16.61	16.2341	14.7541	15.8896	14.6711	13.2096	11.7844	17.2693	7.59706	7.94436	13.1697	9.90192	8.22315	11.7435
Fhl2	0.288363	0.298918	0.133143	0.804578	0.138568	0.467563	0	0.238484	11.9443	22.8966	2.20751	2.888	13.6092	6.07852
Gm29040	0	0	0	0	0	0	0	0	0	0	0	0	0.944831	0
Nck2	0	0.38185	0.340165	0.3426	1.94714	1.84163	1.66972	1.92944	1.03196	1.33329	3.99495	4.09917	4.87113	4.50142
Gm37536	0	0	0	0	0	0	0	0	0	0	0	0	0	0.100631
Gm38228	0	0	0	1.41651	0.813191	0.685977	0.250129	0.349886	0	1.14845	0.404839	1.76545	0.578737	0.387738
Gm29155	0	0	0	0	0	0	0	0	0	0	1.14292	0	0	0
Gm29156	0	0.568183	0	0	0	0	0	0	0	0	1.04901	0	0	0
Uxs1	11.8592	13.2389	13.0325	10.84	12.3773	13.6604	11.6753	15.1777	11.468	8.01181	8.72941	6.98656	6.7534	8.60658
Gm16103	0	0	0.789907	0.954674	0.411046	0.866857	0.758602	1.59172	0	0	0	0	0.585071	0
Gm19587	1.00371	0	0.463436	0	0	0	0	0	0	0	0	0	0	0
Tpp2	3.88095	5.12019	3.65902	5.81557	4.2776	4.51053	4.07561	5.7235	14.1741	18.9339	28.0998	13.4544	15.2958	14.5757
Mettl21c	0	0.0659357	0	0.07099	0.183393	0	0	0	0.534577	1.46768	1.46081	0.849385	1.13116	0.699552
Gm8251	0	0	0	0	0	0	0	0	0	0	0.0874614	0.0762815	0	0.0837671
Tex30	82.5081	82.5839	87.2071	90.9748	75.065	101.776	80.0986	81.7426	130.433	102.351	102.191	178.019	156.383	115.445
Kdelc1	5.12996	6.29264	5.36885	6.87043	5.66977	3.95101	4.24618	3.67693	18.8879	25.5306	8.83609	33.9661	21.7545	37.3776
Bivm	3.51157	2.83119	3.48293	4.35459	3.49985	3.21594	1.92236	3.11928	7.80749	8.29681	13.5656	8.68368	8.09509	9.35703
Ercc5	6.80982	6.14043	5.08246	6.35084	5.60334	4.65114	4.5777	5.94049	2.79999	3.79848	3.03505	5.83916	3.38167	4.53126
Gulp1	0.0727813	1.20712	0.268837	0.974743	0.62953	1.1211	0.86061	0.782496	1.31074	5.03809	4.31803	1.21486	3.88291	1.60089
Gm37626	0	0	0	0	0	0	0	0	0.143933	0	0	0	0.163994	0
Gm38110	3.35057	4.20441	5.69958	2.95219	5.42337	4.71791	5.63009	6.12538	0	0	0	0	0	0
Col3a1	0	0	0	0	0	0	0	0	0.836346	8.50943	2.02642	0.837185	7.3184	0.459669
Col5a2	0	0	0	0	0	0	0	0	1.47226	1.97405	1.58276	1.33284	1.17033	0.757952
Gm38211	0	0	0	0	0	0	0	0	0	0.411515	0.362655	0.0632596	0.259217	0.138935
Gm23974	4.17576	0	3.85607	4.66041	8.02638	1.69269	0	1.72673	0	0	0	0	0	0
Gm8307	0.237837	0.493084	0	0	0	0.385638	0.281232	0	0	0	0	0	0	0
Wdr75	30.2538	31.7662	28.2469	32.7061	29.1833	29.0527	30.3616	27.1442	19.4349	21.8197	24.8909	20.9638	17.4859	26.9601
Gm28906	0	0.159372	0	0	0	0	0	0	0	0	0	0	0	0
Gm5526	0	1.34054	0.597098	0	0	0.524213	0	0	3.10528	8.77631	3.71246	4.31721	11.4988	5.33347
Gm18303	0	0	0	0	0	0	0	0	0	0.631357	2.6707	0	1.27263	0.639472
Slc40a1	0.121561	0.0630052	0.140318	0	0.0584142	0.049276	0	0.050267	65.2388	70.6177	157.851	40.1759	56.414	44.5919
Gm18849	0	0	0	0	0	0	0	0	0	0	0	0	0.668131	0
Dnah7b	1.05408	1.29132	0.973378	1.4667	0.947257	1.03213	1.23022	0.905712	0.476632	1.17057	1.10036	0.411302	0.580518	0.414024
Dnah7c	5.1	6.72646	7.69562	8.18669	4.56774	6.75624	5.54297	4.50501	0.13028	0.176738	0.166137	0.0362251	0.118751	0.338129
Slc39a10	56.273	67.5432	57.3106	60.0998	61.3709	68.3962	71.7408	71.3676	16.7559	20.8917	40.1932	27.6399	20.5032	24.8411
Gm28151	0	0	0	0	0	0	0	0.237857	0.345303	1.95183	0.550427	0.480068	0	0.263589
Gm4852	0.750376	0	0	0.418734	0	0.304173	0	0	0	0	0	0	0	0
Gm6757	0	0	0	0	0	0.129978	0	0	0	0	0	0	0	0
Tmeff2	0.489361	0.422728	0.112974	0.318592	0.0783849	0.198368	0.0964417	0.539619	0	0.221403	0.234139	0.20421	0.446284	0.298999
Gm28322	0	0	0	0	0	0	0	0	0	0.503374	0	0	0	0
Gm28320	0	0.124735	0	0	0	0	0	0	0	0	0	0	0	0
Sdpr	0	0	0	0	0	0	0	0	0.859923	1.45822	1.71344	0.298884	2.08203	0.73848
Nabp1	2.67139	2.90263	2.40744	2.98145	3.55723	2.34841	1.71261	3.11433	0.695563	1.09213	0.431183	0.483514	1.10071	0.648953
Gm17767	1.09982	2.63643	2.91991	4.75645	1.45338	4.45825	2.03203	2.61505	0	0	0	0	0	0
Gm28055	0	0	0	0	0	0	0	0	0	0	0	0	0.263488	0.706121
Myo1b	4.63795	5.41196	4.89137	4.6671	5.48039	5.23946	5.24444	6.39284	25.3164	24.4579	43.7507	36.8891	32.5547	30.196
Gm29453	0	0.221676	0.197477	0.238668	1.43866	0.346743	0.505734	0.353716	0.25675	1.16103	2.04635	0.713909	2.04775	2.1559
Gm28323	0	0	0	0	0	0	0	0	0	1.18844	0.418933	0.548073	0.748606	0.200619
Gm8420	3.20165	1.42236	2.95654	1.53139	3.51657	2.59564	2.70416	4.53916	0	0	0	0	0	0
Stat4	4.52086	5.12568	6.32736	5.28208	5.02374	4.40964	3.92578	5.14095	0	0	0	0.117909	0.0966305	0
Gm28177	0	0	0.0715098	0	0.0744235	0.0627809	0	0	0	0.105107	0	0.517038	0.635594	0.070972
Gm45679	1.16886	0.726983	1.51112	0.78271	0	0.568569	1.38212	0	4.49071	1.26919	3.13179	3.51188	1.59895	3.64226
Stat1	0.192479	0.199524	0.426583	0.214818	0.295976	0.312093	0.500716	0.477554	4.29833	3.76202	10.1671	5.91163	5.79266	7.65602
Gm18301	0	0	0	0	0	0	0	0	0	0	0	0	0	0.282289
Gls	0.762935	0.50841	0.335489	0.344648	0.261869	0.250356	0.536988	0.405622	28.941	53.1819	121.643	53.6987	57.3021	46.2988
Gm5975	0	0	0	0	0	0	0	0	0.234727	0	0	0.326336	0	0
Nab1	10.0733	10.6494	8.50123	8.71099	6.15486	4.92159	5.20623	5.68263	12.2543	14.759	25.7898	11.2466	14.8749	9.17096
Gm5976	0	0	0	0	0	0	0	0	0.329702	0	0	0	0	0
Gm553	0	0	0	0	0	0	0	0	0	0.529583	1.49346	0	0	0
Gm28178	0	0	0	0	0	0	0	0	0.111581	0	0	0	0	0
Gm5527	0	0	0	0	0	0	0	0	0	0	0	0	0	0
Nemp2	1.5457	2.20314	1.39168	0.690041	1.07701	2.38095	1.41649	1.534	1.06708	0.891642	1.55306	1.87056	2.43163	1.84162
Gm37242	0	0	0	0	0	0	0	0	0	0.178052	0	0.437933	0	0
Mfsd6	2.3593	2.89345	2.5469	2.7073	2.71455	3.07114	2.27897	3.02298	0.758022	1.08246	1.27191	0.499198	0.727305	0.0913642
Inpp1	0.719769	1.36056	0.742861	1.22859	0.895202	0.823809	0.951227	0.945425	1.01667	1.78148	3.7274	0.989416	1.15837	1.70737
Hibch	0.270849	0.467938	0.250113	0.201523	0.260304	0.25618	0.26689	0.522664	14.3082	18.6875	10.6264	12.8095	12.9678	11.5428
Gm16107	0	0	0	0	0	0	0	0	0	0	0.607258	0	0	0
Pms1	12.2214	13.6461	12.3909	11.9399	11.885	12.5542	12.6931	11.487	2.17703	1.7228	2.4986	2.72401	1.93476	1.92774
Gm28777	0	0	0	0	0	0.414471	0	0	0	0	0.978423	0	0	0
Ormdl1	18.7528	19.379	16.5129	17.9487	19.5851	18.1216	17.6434	19.3983	44.2631	35.6975	23.2227	42.9313	42.1726	38.5773
Osgepl1	4.672	5.11975	5.42372	4.22106	4.83221	5.59135	5.99798	5.51981	5.92981	7.60956	4.6836	6.61013	6.93891	6.85099
Gm28551	0	0	0	0	0	0	0	0	0.104514	0	0	0	0	0.0797813
Asnsd1	2.32578	3.29492	1.86136	2.42267	2.90581	2.82834	2.29179	2.69288	3.07161	2.63065	4.89628	3.23515	2.65131	2.77104
Dnah7a	0.514161	0.666226	0.534148	1.02812	0.432376	0.833682	0.759968	0.815013	0.128606	0	0.0410007	0.0357597	0.117225	0.17671
Stk17b	0.263753	0.273407	0.0974244	0.117746	0.050697	0	0	0.0872523	11.5267	12.0285	8.88412	11.0064	11.0406	10.8295
Hecw2	0.676017	0.854052	0.702295	0.424394	0.426365	0.924853	0.424661	0.401841	2.20664	2.32257	6.26676	3.10311	2.25411	2.1104
Mir7681	0	0	0	0	0	0	0	0	0	5.15608	0	0	0	0
Gm37633	0	0	0	0	0	0	0	0	0	0.412487	1.55098	0.507272	0.692876	0.557051
Gm25829	0	0	0	0	0	0	0	0	0	0	0	0	0	2.34274
Ccdc150	0.653684	0.67761	1.05637	0.60796	0.471176	0.353303	0.579716	0.315358	0.0654019	0.147874	0.104253	0	0.223553	0.0499249
Gtf3c3	6.21997	7.4263	6.61561	9.73103	5.97782	6.39337	6.76385	6.88939	10.1349	11.3821	14.136	11.4947	15.5739	17.8143
Gm34066	7.29366	3.09298	8.57216	14.0603	7.0097	17.4706	11.7606	11.7899	0	0	0	0	0	0
Pgap1	1.21846	1.10945	1.00354	1.12098	0.807059	0.707503	0.739862	0.694497	0.276766	0.514025	0.913866	0.687112	0.495537	0.467814
Gm36955	0	0	0	0	0	0	0	0.272368	0	0.223503	0	0	0	0
Ankrd44	12.542	12.461	11.7065	12.7702	12.4061	11.091	12.9823	15.5588	0.25483	0.340465	0.59085	0.354285	0.475115	0.353683
Gm37370	0	1.0054	0.358259	0	0	0.157264	0	0.48128	0	0	0.371246	0	0.265357	0
Gm24053	0	0	0	0	0	0	0	4.3086	0	0	0	0	0	0
A130048G24Rik	0	0	0.183689	0	0	0	0	0.0822551	0	0.134996	0	0	0	0
Sf3b1	30.6949	31.9431	30.6108	29.3444	28.6214	29.078	29.5257	30.3393	51.4669	62.4607	62.6122	46.9795	48.1101	45.8795
E330011M16Rik	0	0	0	0.340309	0.146524	0	0.180277	0.252176	0	0.413866	0.583563	0	0	0.139729
Coq10b	37.2842	31.2141	33.6939	32.4633	32.4409	34.1496	26.183	35.0248	18.9991	21.0149	9.91353	16.4375	18.6103	18.207
Gm17971	0	0	0	0	0	0.275114	0	0	0	0	0	1.13287	0	0.311009
Hspd1	62.4254	58.5934	51.4323	62.7383	56.9107	50.8613	57.2896	56.3364	184.078	190.396	219.527	237.604	167.109	230.558
Hspe1	108.18	101.176	87.2181	92.7782	92.9119	90.2613	103.564	97.6012	597.06	515.3	669.058	974.726	759.221	666.817
Mob4	50.0265	50.0473	45.6764	46.9674	47.8082	48.7787	45.2984	45.3801	70.8847	64.6895	47.5477	59.8069	62.4231	55.1945
Rftn2	0.559044	1.11072	1.41967	0.935892	0.671599	1.13307	0.661047	0.84763	0.111866	0	0	0	0.701019	0.12809
Gm10561	0	0	0	0	0	0	0	0	0	0	0	0	0	0
Mars2	1.06557	0.627598	0.626176	0.729762	0.814613	0.608642	0.687269	0.741054	0.174455	0.690278	0.741571	0.687202	0.530056	0.51049
Boll	0.233505	0.322736	0.646885	0.434344	0.448829	0.0631024	0.184074	0.0643715	0	0	0	0	0	0
Plcl1	1.34977	1.69597	0.982038	1.64338	0.786194	1.95645	0.435286	1.2516	0.147323	0.499647	0.469678	0.273094	0.447619	0.187433
Gm38056	0	0	0	0	0	0	0	0	0	0	0	0	0.0744287	0
Gm37382	0	0	0	0	0	0	0	0.14173	0	0	0	0	0.234432	0
Gm36986	0	0	0	0	0.744657	0	0	0	0	0	0	0	0	0
Hsfy2	0.589466	1.42576	0.362892	0.219294	1.13303	0.63719	0.46468	0.487503	0	0	0	0	0	0
Satb2	0.483522	0.334147	0.781383	0.539641	0.735771	0.653335	0.476454	0.966389	0	0.0546903	0.539805	0	0.220479	0.147715
Tyw5	8.66901	9.59214	6.11643	8.26194	7.20816	7.26505	5.29814	7.57228	20.5824	26.0448	19.2009	19.0227	18.5211	14.0155
Maip1	0.45134	0.539839	0.512968	0.38748	0.266935	0.422205	0.451585	0.143565	5.50223	4.4296	6.91031	5.73723	7.36148	6.77752
Gm37373	0.48633	0	0.538917	0.108555	0.373917	0.394278	0	0.402208	0	0	0	0	0	0
Spats2l	0	0.0705195	0.0628212	0.15185	0.0326904	0.248188	0.201105	0.140655	0.163354	1.06187	0.846279	0.0567771	0.69796	0.280569
Gm17234	0	0	0.644318	0	0	0	0	1.15409	0	0	0	0	0	0
Kctd18	0.86441	1.33315	0.973455	0.611784	0.911807	1.31613	0.772831	1.09849	0.582195	0.772637	0.847343	0.774222	0.894068	0.772907
Sgol2a	7.22131	7.40471	5.37082	6.83964	6.15237	5.98105	6.60035	7.16666	3.79607	2.59607	3.1376	4.1048	3.73779	3.47014
Aox1	0	0	0	0	0	0	0	0	1.3226	1.83697	3.01183	1.26088	1.63611	1.41346
Aox3	0.0388898	0	0	0	0.0373758	0	0	0.0321629	0	0	0	0	0.0531997	0.0712848
Aox4	1.07247	0.370575	0.30011	0.652878	0.187403	0.737735	0.192144	0.913837	0.195095	0	0	0.108494	0.0889147	0.148926
Gm15759	0.0734655	0	0	0	0	0	0	0	0	0.0997147	0	0	0	0
Aox2	0	0	0	0	0	0	0	0	0.227609	0.192985	0	0.395551	0.259333	0.217183
Gm37607	0	0	0	0.116377	0.20043	0.0845375	0	0.172475	0.375581	1.55685	2.39477	2.26271	1.14115	1.33794
Bzw1	45.0315	45.2738	44.0891	41.1752	48.4926	45.69	46.191	51.6568	223.835	301.096	220.259	216.103	257.909	263.974
Clk1	37.3002	37.7938	37.0225	34.0092	36.9471	40.3291	35.237	33.2682	56.0093	84.5922	61.0871	68.2684	75.3644	52.6808
Ppil3	10.0711	12.9505	12.1254	12.4493	10.7816	13.9009	12.587	11.9137	25.4839	22.5805	18.9084	28.8333	26.1585	20.4464
Nif3l1	8.3854	8.94799	7.61329	8.29695	7.99123	6.28407	5.37432	7.10978	12.5634	10.2338	6.00124	10.7035	10.7479	14.5631
Orc2	23.685	20.803	22.3956	24.2971	25.3527	25.4109	26.1618	22.1686	14.9846	15.4963	22.8003	20.3593	15.23	18.7826
Gm23966	0	0	0	0	0	0	0	0	3.069	0	0	0	0	0
Gm15834	0.533278	0.184266	0.711318	0.661302	0.170839	0.720565	0.630579	0.735057	0	0.321697	0	0.19781	0	0
Fam126b	10.1764	11.6084	8.68409	11.5349	10.2823	10.2575	10.0455	12.6054	3.2181	6.59787	5.95578	3.37451	2.29942	3.03947
Ndufb3	74.2032	77.2908	82.7564	83.6156	58.2228	73.5265	91.981	78.5628	448.03	381.456	383.502	600.748	532.543	365.989
Gm29389	0	0	0	0	0	0	0	0	0.932906	1.05465	0	1.297	0	0
Gm20257	0	0	0	0	0	0	0	0	1.40335	1.58649	1.67774	7.31642	4.79684	5.62407
Gm28803	0	0	0	0	0	0.290238	0	0	0	0	0	0	0	0
Cflar	0.863563	1.09659	1.63477	1.71073	1.26566	1.69776	1.65933	1.6962	3.31779	4.48334	5.82582	4.18022	4.78434	3.6209
Casp8	15.3159	10.7804	12.9211	13.6115	9.72224	14.793	9.83778	8.99177	24.6316	29.5143	21.7127	28.5636	28.0647	31.28
Gm37760	0	0	0	0	0.0684363	0	0	0	0	0.773211	1.09025	0.950887	0.584462	0.652624
Gm28802	14.1971	8.70994	9.36445	10.9944	8.91064	18.7917	17.4727	14.1376	0.347863	1.57304	0	0	0	0.531087
Trak2	0.655997	1.48002	0.783944	1.63654	1.26092	1.09494	1.00383	1.46801	4.81826	5.91844	10.5607	6.63433	7.44295	4.66829
Stradb	25.5946	23.8744	25.1668	27.8501	27.0979	24.0811	22.4645	25.9683	5.52133	5.06513	4.18419	5.34817	4.2283	5.63116
Als2cr11b	0	0	0	0	0	0	0	0	0	0	0	0.519983	0	0.285504
Gm29018	0	0.237656	0.635137	0	0	0	0.271096	0.75843	0	0	0	0	0	0
Als2cr11	0.124098	0	0.916779	0.692507	0	0.100609	0	0.102632	0	0	0	0	0	0
Tmem237	9.27354	10.4437	9.72653	6.26103	8.69244	10.3028	10.0179	8.71099	55.12	42.8889	41.8502	33.443	31.7928	30.2193
G730003C15Rik	0	0.491162	0	0	0	0	0	0.0979652	0.142219	0	0	0	0.162041	0
Mpp4	0.116174	0.441563	0	0.0864383	0.037217	0	0.0457903	0.0960788	0	0.105122	0	0	0	0
Gm29017	0	0	0	0	0	0	0	0	0	0	0.250218	0	0.357699	0
Als2	1.58416	1.55257	0.851129	1.28583	1.24567	1.23761	1.15798	1.45306	0.414974	0.625506	0.551239	0.576931	0.35461	0.554353
Cdk15	6.54596	4.97608	4.9366	5.60104	4.50863	5.3954	5.16023	5.95505	0	0	0	0	0	0
Gm29016	12.1501	17.6328	14.2119	12.6563	21.5377	19.9196	14.367	15.6309	0	0	0	0	0	0
Gm37737	0	0	0	0.372719	0.320957	0	0	0	0	0	0	0	0	0
Fzd7	1.26738	0.813284	1.05889	0.740915	0.98603	0.636065	1.49862	1.2478	3.3331	2.37553	7.50765	2.82066	3.46744	2.93152
Gm26813	0	0	0	0	0.146565	0	0	0.126123	0	0	0.583726	0.127278	0.312924	0.139767
Gm973	1.44636	1.2925	1.98042	1.22459	1.67765	1.57694	2.18206	1.40242	0	0	0	0	0	0.0457099
Sumo1	67.9828	71.8369	69.5913	79.5491	73.1866	71.7778	81.3217	71.1511	415.066	402.711	354.266	446.868	467.331	329.401
D430013B06Rik	0	0	0	0	0	0	0	0	0.350837	0.396622	0.279624	0.487761	0.599604	0
Gm29596	0	0	0	0	0	0	0.840045	0	0	0	0	0	0	0
Nop58	11.1103	12.3867	11.1988	12.1161	10.3357	10.3471	10.3717	9.2516	35.7442	40.547	37.8555	42.1831	33.1792	31.8526
Snord70	0	0	0	0	0	0	0	0	0	4.2671	0	0	4.30061	0
Gm26287	0	0	0	0	0	0	0	0	0	4.58318	0	0	4.61918	0
Snord11	0	0	0	0	0	0	0	0	0	0	0	5.43506	0	0
Bmpr2	1.09508	1.92348	1.559	1.96907	1.11092	1.39336	1.97831	1.50944	16.9277	38.6246	51.4345	21.8587	27.4014	22.1776
Gm38125	0	0	0	0	0	0	0	0	0	2.15962	1.97933	1.32794	1.5236	0.947862
Gm37977	0	0	0	0	0	0	0	0	0	0.514893	0	0	0	1.73837
Fam117b	14.0696	10.5787	10.6711	9.79837	8.58184	7.30015	7.14268	9.80517	5.2253	5.14335	13.6429	6.26262	4.77315	2.95718
Gm37531	0.10102	0.0523589	0.0466431	0	0	0.0409496	0	0.0417732	0.121286	0.617016	0.870011	0.168622	0.690957	0.370339
Gm18829	0	0	0	0	0	0	0	0	0	0.228877	0.322723	0	0	0.154546
Ica1l	10.0601	12.0164	10.1387	10.1448	10.6009	10.8884	10.9295	10.685	0.0613113	0.138625	0	0.17048	0	0
Wdr12	3.8207	3.48624	2.93665	3.70241	3.43009	3.72816	3.46277	3.51932	11.0697	12.8559	12.7854	14.3971	12.8943	12.7695
Carf	0.39457	0.525873	0.416414	0.293577	0.469497	0.441747	0.844257	0.839107	1.1956	1.45363	1.47432	2.03857	1.9791	2.01475
Gm15464	0	0	0	0.708253	0	0	0	0	0	0	1.21452	0	0	0.581608
Nbeal1	1.10593	0.947039	1.03015	1.23429	1.29394	1.14609	1.00069	1.42365	2.45932	4.934	6.18408	2.15101	2.76264	1.73632
Cyp20a1	7.41809	5.33312	7.18164	6.67666	9.88902	9.312	7.63978	6.72866	18.8181	20.1371	16.9448	19.3722	13.7484	28.4008
Abi2	2.56127	2.75459	1.95128	2.82281	4.06157	2.8292	3.25575	4.34239	10.3016	10.0816	21.078	8.76429	7.53299	7.10088
Raph1	0.20015	0.401121	0.369655	0.253165	0.39754	0.400256	0.331338	0.496589	0.576729	0.760659	1.25131	1.44772	0.857898	1.73654
Gm11575	0	1.24352	0	0	0	0	0	0	0	0	0	0	1.64102	3.29833
Gm11578	0	0	0	0	0	0	0	0	0.715432	0	0	0	0	0
Gm38388	0.191267	0	0	0.640399	0.183821	0	0	0	0	0	0	0	0.261646	0
Cd28	0	0	0	0	0	0	0	0	0	0	0.0855041	0	0	0.0818925
Gm38137	0	0	0	0	0.187626	0	0	0	0	0	0	0	0	0
Ctla4	1.05648	0.730103	0.650402	0.786069	0.902537	2.37921	2.22089	0.679576	0	0	0	0	0	0
Icos	0	0	0	0	0	0	0	0	0	0.108233	0.152611	0	0	0
Gm11587	4.88415	8.60696	6.53983	10.0844	12.2044	11.4831	10.6843	6.4629	0	0	0	0	0	0
Gm11588	0	1.72355	1.15155	0.463916	0.798978	2.02196	0	1.71886	0	0	0	0	0	0
Gm25839	0	0	0	0	2.55208	6.4585	0	0	0	0	0	0	0	0
Gm28449	0.540538	0.560323	0.499155	1.20655	0	0.438225	0.639164	0	0	0	0	0	0	0
Pard3b	0.478277	0.237114	0.307243	0.208873	0.339747	0.168587	0.172122	0.292361	0.748992	1.01609	1.5521	0.485944	0.824941	0.495514
Gm37205	0	0	0	0	0	0	0	0	0	0.814118	0.573965	0	0.683759	0.18324
Gm38012	0	0	0	0	0	0	0	0	0.108413	0.245122	0.172815	0	0.247047	0.165515
Gm38278	0	0	0	0	0	0	0	0	0	0.271969	0	0	0	0.55093
Pard3bos1	0	0	0	0	0	0	0	0	0	1.1227	0.791517	0	0.377171	0.631736
Gm38075	0	0	0	0	0	0	0	0	0	0.40352	1.13795	0.496244	0	0
Gm29640	0	0	0	0	0	0.797633	0	0	0	0	0	0	0	1.8034
Gm29641	0	0	0	0	0	0	0	0	0	4.30005	0	0	0	0
Pard3bos2	1.06563	6.25961	1.64008	2.37863	1.36553	4.60763	5.88031	1.46884	0	0	0	0	0	0
Gm38351	0	0	0	0.12123	0	0	0	0	0.130414	0	0	0	0	0
Pard3bos3	0	0	0	0	0	0	0	0	0	0.43067	0.607258	0	0.868105	0
Gm29084	0	0	0.173948	0	0	0	0	0	0	0	0	0	0	0
Gm11600	0	0	0	0	0	0	0	0	0	0	0	0	0	2.08894
Nrp2	0.0461936	0.119711	0	0.0773324	0.0221976	0.0561751	0.027311	0.0573049	0.138652	1.41072	0.221017	0.154212	1.10584	0.359858
Gm29083	0	0	0	0	0	0	0	0	0	0.506464	0	0	0	0
Gm37121	0	0	0	0	0	0	0	0	0	0.580967	0	0	0.146382	0
Gm4208	0	0	0	0	0	0	0	0	0	0.852441	0	0	0	0
Ino80d	1.8684	2.30494	1.58277	1.74058	1.63242	1.97794	1.69806	2.08157	1.05673	1.78147	2.7779	1.3145	1.14065	0.877419
Ino80dos	0	0	0	0	0.182544	0	0	0	0.228044	0.386706	0.908778	0.158522	1.29914	0.696314
Gm20342	0	0	0	0	0.0540872	0.022813	0	0	0	0.381932	0.215414	0.234848	0.115479	0.154736
Ndufs1	6.35917	5.43484	4.93526	5.85145	5.00631	4.96355	5.27963	4.72769	16.8537	18.2267	13.7888	21.7375	19.8043	24.6767
Eef1b2	32.2986	34.7126	28.6289	32.4305	27.6152	26.7982	27.0792	29.0346	227.093	214.503	190.404	172.016	159.887	217.705
Gm26457	0	0	0	0	0	0	0	0	4.21004	0	0	0	4.79684	6.42751
Snora41	0	0	0	0	0	0	0	3.4273	0	0	11.8967	20.752	2.83449	5.69711
Gpr1	85.363	101.664	101.798	109.335	89.0957	120.999	100.031	84.1912	0	0.148733	0.419436	0	0	0
Platr12	0	0	0	0	0.288544	0	0.355013	0	0	0	0	0	0	0
Zdbf2	0.129637	0.134382	0.019952	0.120569	0.04153	0.0525496	0	0.0357377	0	0.058652	0.0827011	0.0360648	0.0295563	0
Gm11606	0	0	0	0	0	0	0	0	0	0	0	0	0	0
Gm11605	1.69357	0.438891	1.17294	0	0.40691	0.343254	1.00129	1.05047	2.03333	2.87336	2.43091	1.41345	0.579185	1.55215
Adam23	0.0458221	0	0	0	0	0.024766	0.0180609	0.012632	0.0366765	0.310972	0.292319	0.254953	0.313414	0.223978
Mdh1b	0	0	0.29386	0	0	0	0	0.263178	0.191031	0.215962	0	0	0	0
Fastkd2	8.28966	6.95171	8.08508	7.64052	6.62419	7.62675	8.15013	6.16248	18.6753	24.1466	14.9737	25.6529	23.0621	29.1093
Gm13751	0	0	0	0	0	0	0	0	0	0	0	0	0.497544	0
Gm13754	0	0	1.01232	0	0	0.444373	0.324065	0.45331	0	0.371982	0	0	0	0
Gm13749	0	0	0	0	0	0	0	0	1.14659	0.259244	0.731084	0.956448	1.04512	0.350102
Klf7	3.49837	3.94025	4.28668	4.35491	3.58848	3.81797	4.01736	3.61656	1.93855	2.60246	3.15451	0.729933	0.966329	0.554927
Gm13750	0	0	0	0	0	0	0	0.486455	0	0	0	0	0	0
Creb1	0.557294	0.969699	0.569768	0.755257	0.612112	0.661579	0.423629	0.921794	3.79951	5.97028	9.75148	4.68438	4.87363	3.46586
Mettl21a	0.819171	1.13221	0.756457	1.219	1.04971	0.664119	0.861011	1.43023	6.33818	7.28887	4.70327	6.83678	7.84414	8.42528
Gm28982	0	0	0	0	0	1.29927	1.26335	0.8836	1.92412	0	0	0.891689	1.46154	0
Gm29152	0	0	0	0	0	0	0	0	0	0	0	0	0	0
Ccnyl1	6.56872	5.90674	7.60057	6.18287	5.40027	6.86528	6.26995	6.67609	1.52029	3.00772	4.69535	2.11363	2.05698	1.95838
Fzd5	1.1866	0.369011	0.255677	0.353153	0.418149	0.384802	0.467704	0.359829	0.094977	0.0536859	1.21118	0.264089	0.811612	0.362506
Gm38058	0.125234	0.0649092	0.115647	0.13977	0.0601795	0.20306	0.29617	0.0517861	0	0	0	0	0	0
Plekhm3	1.45259	1.9471	1.68829	1.87274	1.92557	1.86798	1.98415	1.94698	0.390896	0.849826	0.575174	0.501652	0.58242	0.573832
Gm24788	0	0	0	0	0	0	0	0	0	0	0	0	0	1.60688
Akr1cl	1.42962	1.2125	1.80023	1.81312	1.1866	2.58146	1.22943	1.88098	1579.11	1707.22	1093.3	1419.31	1643.47	1360.51
Gm8550	0	0	0	0	0	0	0	0.346404	1.00577	10.2332	6.41294	6.9915	7.44869	6.52594
Cryge	0	0	0	0.422209	0	0	0	0	0.454195	1.54041	0	0	0	0.346712
Crygd	0	0	0	0	0	0	0	0	0	0.722253	0	0	0	0
Crygb	0.431407	0	0	0	0	0	0	0	0.517954	0	0	0	0	0.395383
Gm7329	0	0	0	0	0	1.05591	4.62024	0	0	0	0	0	0	0
D630023F18Rik	1.43576	1.2757	3.78812	2.28914	2.46404	3.492	3.39546	2.96853	0	0	0	0	0	0.0939906
Idh1	39.0873	34.9928	41.8372	42.7426	49.0439	54.1751	41.4338	41.8771	321.273	374.721	227.631	290.304	349.309	334.351
Pikfyve	2.34915	2.56796	2.53743	2.28812	2.43557	2.32003	2.65993	3.10849	1.50423	2.89864	2.64303	2.424	2.25921	2.06165
Pth2r	0	0	0	0	0.101806	0.34352	0	0	0	0.143779	0	0	0	0
Gm28923	30.579	22.0127	25.1004	22.7521	24.4904	18.5933	21.0924	37.2319	0	0	0	0	0	0
Gm8809	0	0	0.339936	0	0	0	0	0	0	0	0	0	0	0
Map2	0.465581	0.534332	0.568131	0.612407	0.655202	0.525742	0.471883	0.825102	0.239565	0.0902761	0.350053	0.277552	0.227463	0.106676
Gm10558	0	0	0	0	0	0	0	0.136184	0	0.894011	0	0	0.225258	0.301834
Unc80	1.31852	1.87231	2.0015	2.74153	1.71852	2.84078	2.64833	2.16597	0	0	0	0	0	0
Gm37181	0	0	0	0.353511	0	0	0	0.261959	0	0	0	0	0	0
Rpe	59.2185	53.4623	63.1229	61.4828	67.9748	57.6258	56.3097	56.0236	25.8445	29.098	17.1515	20.0921	25.7208	28.9888
Kansl1l	2.33946	3.23346	2.65307	2.38196	2.0906	2.19612	1.3589	1.12015	2.21747	5.62651	6.51964	3.0144	4.04247	2.8212
Gm37570	0	0	0	0	0	0	0	0	0	0.717137	0.505592	0.293976	0.361384	0.40353
Gm38387	0.106136	0.110021	0.294031	0	0.102004	0.0860466	0.251003	0.0877771	0	1.00841	1.21876	0.354323	0.435568	0.194546
Gm38162	0.059498	0	0	0	0	0	0	0	0	0.969079	0.113869	0.198627	0.325563	0.272648
Gm15789	0	0	0	0	0	0	0	0.166447	0	0.81951	0.385178	1.34377	0.55063	0
Gm37285	0	0	0	0	0	0	0.283948	0.397193	0	0.325933	0	1.20249	0	0
Gm37755	0	0	0	0	0	0	0	0	0.602814	2.04445	0.720683	0.628561	0.515126	0.345121
Gm38218	0	0	0	0	0	0	0	0	0	0	0	0	0.319175	0.0534598
Acadl	3.95604	2.82816	4.53497	3.34945	4.45754	3.42843	5.80699	3.38456	116.449	123.314	90.5932	99.0508	91.6255	108.521
Gm15793	0	0	0	0	0	0	0	0	0	0	0	0	0	0.50641
Myl1	0	0	0	0	0	0	0	0	0.475	0	1.00956	4.18242	0.180402	0
Lancl1	39.0162	50.0287	43.8681	43.9449	39.1825	47.6246	51.0832	37.9365	14.6894	14.7673	10.6781	9.57926	11.1761	12.4186
Cps1	0.34466	0.510393	0.363741	1.04408	0.0946405	0.598763	0.291105	0.203602	0	0.400977	0	0	0	0
Gm15668	1.61364	16.3089	6.33294	8.5544	4.65246	22.5667	9.06331	3.00268	0	0	0	0	0	0
Gm15671	3.79878	7.87565	6.57741	4.23968	2.2818	3.46472	5.61488	5.89067	0	0	0	0	0	0
Erbb4	0	0.206533	0.0613288	0.0494143	0.0212759	0.0717902	0	0.036617	0	0.0600952	0	0.110857	0	0
Gm19335	0	0	0	0	0	0	0	0	0	0.358857	0	0	0.180838	0
Gm37735	0	0	0	0	0	0	0	0	0	0.264038	0	0	0	0.178288
Gm37769	0	0	0	0	0	0	0	0	0	0.156707	0	0	0	0
Gm28497	0	0	0	0	0	0	0	0	0	0	0	0	0	0
Ikzf2	0.0942089	0.268557	0.0869965	0.131429	0.113177	0.0190943	0.111398	0.0584349	1.15937	2.26969	2.56928	1.61184	0.998773	0.733909
Gm29112	0	0	0	0	0	0	0	0	0	0	0.150117	0	0	0.0718878
Gm28112	0	0	0	0	0	0	0	0	0	0.989968	0.83753	0	0.199548	0.401077
Spag16	1.01091	2.26349	0.821496	0.451296	1.82652	1.508	2.15165	1.40456	0	0	0.0773886	0	0	0.0370599
Gm37456	0	0	0	0	0.0900682	0.037989	0	0	0	0	0	0	0	0
Vwc2l	0.782581	0.66373	0.788366	1.50862	0.854675	0.951682	0.925371	1.11792	0	0	0	0	0	0
Bard1	3.67325	3.7576	2.99035	2.9668	3.25154	3.01716	2.8004	3.47756	0.870427	0.393608	2.035	1.77487	0.859514	1.10741
Gm16236	0	0	0	0	0	0	0	0	0	0	0	0	0.987212	0
Abca12	0.387882	0.593546	0.28996	0.309215	0.195266	0.748724	0.218407	0.229135	0	0	0.0706991	0	0	0.0169282
Atic	2.56899	2.44998	2.40395	2.67602	2.0081	2.22159	1.94415	1.81301	4.277	4.13778	4.85107	2.85876	3.32685	3.64159
Fn1	1.35761	1.747	2.01021	1.69805	1.12479	2.06845	1.52229	1.31636	0.196721	0.69895	0	0.156284	1.31282	0.364693
Apol7d	0	0	0	0	0	0	0	0	0	0.355082	0	0	0	0.359646
Gm5829	0	2.42328	0	0	0	0	0	0	0	0	0	0	0	0
Gm5256	0	0	0	0	0	0	0	0	0	0	0	0.520575	0	0
Gm8883	0	0	0	0	0	0	0.209875	0	0	0	0	0	0	0
Gm28818	0.089179	0	0	0	0.0857072	0	0.105451	0	0	0	0	0	0	0
Gm4319	0.400653	2.90722	1.10994	1.49051	1.02681	2.59854	0.789593	1.21495	0	0	0	0	0	0
Mreg	6.58633	9.06183	11.3901	10.9593	10.2429	13.2036	13.1689	8.81434	0.143775	0.325077	0.229184	0.799553	0.163815	0.109752
Gm25360	0	0	0	0	0	0	0	0	5.15785	15.5492	8.22183	14.3417	11.7535	18.3739
D230017M19Rik	1.8969	1.86004	1.23091	2.23149	1.52742	3.03415	1.69741	3.13757	0.123105	0.765439	0.686822	0.171151	0.280527	0.093973
Gm23472	0	0	0	0	2.7525	0	0	0	0	0	5.48122	0	0	0
Gm24497	0	0	0	0	0	0	0	0	0	0	0	7.17086	0	0
Gm25939	0	0	0	0	0	0	0	0	6.87713	1.94365	8.22183	0	1.95892	2.62485
Pecr	597.18	508.135	603.442	585.143	666.176	718.467	785.289	655.627	29.8924	27.9163	24.8607	24.0921	22.7059	31.7475
Tmem169	25.4347	26.18	27.6225	25.7879	26.9405	28.8976	27.0044	33.7006	0	0	0	0	0	0
Xrcc5	84.5693	73.9047	78.4903	87.2163	74.7953	73.509	78.6075	73.1282	35.0875	33.1281	22.3314	25.7309	25.3341	26.1956
2022-03-04	0	0.0622718	0.0554739	0	0	0.0487024	0	0	0	0	0	0	0	0
Smarcal1	29.5573	31.2331	31.6598	30.11	29.6915	31.4728	30.6027	25.3134	2.69448	2.3332	2.28464	1.83319	1.56768	2.88834
Gm45835	0.213348	0.442314	0	0.23811	0	0.172966	0	0.176444	0	0	0	0	0	0
Ankar	0	0	0.165152	0.0665338	0	0.0483309	0	0.0493029	0	0	0	0	0	0
Rpl37a	32.9766	36.9988	35.2885	30.5257	43.6242	28.9365	46.7923	39.7858	1028.7	1015.51	712.049	1159.17	1180.04	843.577
Igfbp2	0	0	0	0	0	0	0	0	7.82288	5.42687	3.96773	6.17954	2.43088	10.5861
Igfbp5	0	0.0944134	0	0	0	0	0.053849	0.0376626	56.1521	49.0781	85.7611	31.014	52.7652	18.4478
Gm38106	0	0	0.0996735	0	0	0	0	0.0892666	0	0	0	0	0	0
Gm29185	0	0	1.46845	1.18317	0.509426	0.429733	0.626777	0	0	0	0	0	0	0
D530049I02Rik	0	0	0	0	0	0	0	0	0	0	0	0	0.665753	0
C530043A13Rik	0	0	0	0	0	0	0	0	0	0	0	0	0	0
Gm29183	0	2.51223	0.639424	2.70481	1.6637	1.12274	1.22817	1.71799	0	0.939843	0	0	0	0
Mir6351	2.76275	0	0	0	0	0	0	0	0	0	0	0	0	0
Tns1	0	0	0	0	0.0492562	0	0	0	0.225622	0.32463	0.326956	0.285162	0.35055	0.219202
Rufy4	0	0	0	0	0	0.0952091	0	0.0971239	0	0	0	0	0	0.107631
Cxcr2	0.089735	0	0	0	0.0862414	0.1455	0	0	0	0	0	0	0	0
Arpc2	70.497	74.7509	77.772	72.3728	77.0619	68.2786	71.1104	70.7645	224.683	238.666	170.452	153.155	175.022	163.745
Gpbar1	0	0	0.469903	0	0	0	0.300853	0.42084	0	0	0	0	0.348049	0
Aamp	14.949	12.5446	14.8271	12.5351	15.2032	13.2737	12.4391	16.8114	17.6632	17.6064	13.321	15.7111	15.0397	24.5744
Pnkd	5.65743	4.99569	4.19234	4.24834	4.49742	3.6806	5.24438	4.64996	5.6184	4.40821	4.54482	3.96387	5.30273	4.99297
Gm37503	0	0.888788	0	0	0	0	2.02769	0	1.02941	0	6.56372	0	2.34579	1.57162
Tmbim1	11.4729	11.1761	12.4102	12.0569	13.6218	13.768	12.391	10.9715	1.24515	1.55428	1.32322	1.04588	1.12314	1.42574
Gm37931	0	0	0	0	0	0	0	0	0	0	0.182644	0.318594	0.130549	0
Catip	0.123705	0	0	0	0	0	0	0	0	0	0	0	0.338447	0.113375
Slc11a1	0	0	0	0	0	0	0	0	0.265897	0	0	0.123224	0.201972	0.202974
Ctdsp1	2.05093	2.04096	1.66665	1.19026	1.97109	1.59622	0.67904	1.08555	4.43228	4.45396	10.5194	3.69727	3.92782	3.90972
Vil1	73.1728	52.457	74.8969	57.3378	69.9539	65.817	60.931	69.4976	0.0924762	0	0.442233	0	0.105366	0.0705922
Usp37	15.7477	16.3242	15.545	18.9253	15.1584	19.7509	16.5488	17.821	5.42317	7.37049	10.0619	6.59211	6.44917	7.71406
Gm37733	0	0	0	0	0	0	0	0	0.110865	0.376001	0.176724	0.308268	0.126318	0.0846296
Cnot9	21.8753	22.6759	23.4353	25.212	28.3063	29.1522	27.9799	29.029	13.9044	9.80006	13.5447	25.536	19.0695	30.7936
Plcd4	0	0	0	0	0	0	0	0	0.0466122	0	0	0	0.106218	0
Zfp142	1.9029	2.29715	1.84619	1.55922	1.96772	1.50367	2.07921	2.769	0.375956	0.359632	0.138298	0.241239	0.197703	0.198684
Gm25035	0	0	0	0	0	0	0	0	0	14.4638	0	0	0	0
Bcs1l	3.8681	2.06951	3.91764	4.87408	4.79679	2.73131	4.13124	4.12777	13.6327	13.5488	6.20888	11.8718	14.8501	14.7522
Rnf25	14.798	17.5496	10.6541	12.8765	14.8245	13.4204	11.8631	16.8018	7.22714	5.61708	2.16007	3.34925	4.11723	5.74674
Stk36	31.6555	36.8224	39.9831	38.0326	50.0654	35.3092	42.9582	51.6922	0.255075	0.46138	0.32528	0.212775	0.523129	0.233655
Ttll4	8.44715	6.9854	6.924	8.15643	8.09549	7.13683	9.11864	11.2836	1.28197	1.6425	1.86186	2.45561	2.59671	2.10942
Cyp27a1	7.92971	8.74186	10.2284	9.27149	6.29035	7.8574	6.39988	7.91133	0.906718	1.02505	0.963564	1.05049	0.172183	0.692148
Prkag3	0	0	0	0	0	0	0	0	0	0	0	0	0	0
Wnt6	0	0.129345	0	0.417779	0	0	0	0	9.88745	5.92761	9.55212	2.70761	6.65692	3.5451
Gm29539	0	0	0	0	0	0	0	0	0	0	0	0	0	0.661406
Gm16582	0.141716	0	0	0	0	0	0	0	0	0	0	0	0	0
Cdk5r2	0.293153	0.101295	0.360947	0	0	0.0792219	0	0	0	0	0	0	0	0
Cryba2	0	0	0.211712	0.255873	0	0	0	0.189607	0	0	0	0	0	0
Ihh	0	0.0930195	0.16573	0.10015	0.0862414	0	0	0	2.69343	1.33977	1.54564	2.84592	3.31435	5.59244
Gm37744	0	0	0	0	0	0	0	0	0	0	0	0.287135	0	0
Nhej1	53.0878	60.8637	49.9272	58.9763	72.652	82.5086	64.2206	80.3238	20.2669	10.6258	19.1965	24.5015	16.7331	17.2646
Slc23a3	16.5344	18.5788	31.353	18.5943	24.5032	21.6933	21.6407	17.5366	0	0	0	0	0	0
Cnppd1	47.81	48.8053	50.5145	48.2669	53.2725	52.3366	48.2686	48.0101	2.91378	2.83287	3.25128	2.26855	1.59355	1.95734
Fam134a	13.4066	12.1956	8.33768	9.36433	12.534	6.43266	13.6959	12.7469	7.66483	10.0268	11.5199	7.61162	9.10743	11.2005
Zfand2b	50.0101	44.4805	62.8581	51.1633	53.8485	49.5541	47.6365	56.9334	5.00358	8.58959	3.84026	3.86466	6.12327	8.20487
Abcb6	0.154381	0.160032	0.332645	0.114866	0.247285	0.33376	0.304249	0.127677	0.0617842	0.0698472	0	0.515384	0.351979	0
Atg9a	3.03797	2.75552	3.50674	2.33101	3.78648	2.07811	2.75034	3.53317	0.227965	0	0.0908463	0	0.0649346	0.435045
Ankzf1	3.2447	1.76444	2.60334	3.087	2.14708	1.94057	2.2643	3.21134	2.36293	2.02152	1.2216	1.86453	2.47398	2.2425
Glb1l	0.0463187	0.0480141	0.128318	0.0516947	0.089031	0.262861	0	0.153227	1.001	1.94892	0.620524	0.850464	1.07716	2.165
Stk16	1.574	1.00407	1.22988	1.41886	1.62908	1.61963	1.28851	1.45194	14.9001	12.8183	8.68951	10.8124	9.85485	14.2037
Tuba4a	125.486	127.091	129.733	118.441	124.933	117.192	118.234	124.072	8.42918	4.51384	4.80884	7.40143	5.15585	9.21143
A630095N17Rik	0	0.25247	0.674727	1.63094	0.702219	0	0	0	0.292416	0	0	0	0	0
Dnajb2	6.75895	7.47344	6.47927	5.10079	8.28989	6.52336	3.8058	7.61281	2.78225	3.14534	1.72473	2.57874	2.20142	4.07071
Ptprn	0.321855	0.600544	0.534986	0.718421	1.0517	0.887177	0.685045	0.798547	0	0.0873707	0	0.107448	0.0880568	0.117991
Gm28294	0	0	0.654333	0	0	0	0	0	0	0	0	0	0	0
Resp18	0.530062	0	0	0	0.509426	0	0	0.219188	0	0	0	0	0	0
Gm28902	0	0	0	0	0	0	0	1.0521	0	0	0	0	0	0
Dnpep	2.74214	2.7103	2.00221	2.27751	2.69667	2.74011	1.88515	1.5822	55.1261	52.3663	22.2124	33.6368	35.8538	63.5303
Des	0.145718	0	0.134562	0	0	0	0	0	0.0874755	0	0	0.121616	0	0
Speg	0.0644013	0.200276	0.0792944	0.311462	0.123788	0.0348076	0.025384	0.124277	0.103095	0.145686	0.123253	0	0.117464	0.118047
Gm15178	0	0	0	0	0	0	0	0	0	0	0	0	0	0
Gmppa	3.31184	4.85364	5.58929	3.05894	6.91458	4.81444	3.511	5.5724	10.8318	9.76534	4.37124	8.19684	4.99912	14.9671
Asic4	0	0	0	0.111939	0	0	0	0	0	0	0	0	0	0
Chpf	9.4339	5.95576	8.44966	6.72895	6.74884	4.54295	7.12927	7.15679	2.2142	2.31061	2.44352	1.65758	1.8436	3.44545
Obsl1	0.0646066	0.0669714	0.0894907	0.0360525	0.0310457	0.026189	0	0	4.88677	4.34068	5.56408	5.66165	5.25856	9.02979
Tmem198	0.10923	0	0.605206	0.487631	0.734843	0.442776	0.12916	0.361344	0	0	0	0	0	0
Inha	0.370864	0	0.171236	0.620862	0.178213	0.150334	0.657798	0.613428	3976.22	2620.81	1574.63	2212.46	2168.06	6552.85
Stk11ip	1.09538	0.789896	0.967543	0.425223	0.915424	0.733606	0.506835	0.945297	1.25795	0.71106	1.45835	1.8284	1.69389	1.92053
Slc4a3	0.0636149	0	0.088117	0.106497	0.0917074	0.154722	0.112833	0.184139	0.190943	0.259033	0.30437	0.424742	0.261067	0.495574
Gm17751	52.1273	67.7709	77.8035	71.4312	48.0556	72.8668	96.5226	75.6762	0	0	0.23924	0	0	0
Gm816	0	0	0.102839	0.12429	0	0	0	0	0	0	0	0	0	0
Epha4	9.5427	10.3144	11.7286	11.7494	10.2809	13.821	13.131	9.99848	0.285409	0.368749	0.58494	0.283427	0.0929111	0.746977
Gm28387	14.4122	16.2677	10.3513	20.7317	11.0809	12.7229	16.6632	16.4221	0	0	0	0	0	0
Pax3	0	0.0458257	0.0408231	0.0493384	0	0.10752	0.156821	0.0365608	0	0	0	0	0	0
Sgpp2	0.205032	0.7793	0.504893	0.457657	0.722514	0.332447	0.727325	0.282611	0.246164	1.20592	1.17719	1.36895	1.30888	1.25274
Gm28410	0	0	0	0	0	0	0	0	0.226471	0	0	0.314858	0.516073	1.38302
Gm37884	0	0	0	0	0	0	0	0	0	0.453836	0	0	0	0
Farsb	145.212	126.828	142.096	134.569	132.937	135.669	125.91	124.152	77.709	66.5961	35.3633	77.8914	68.4043	103.618
Gm28995	0	0	0	0	0	0	0	0	0	0	4.01116	0	0	0
BC035947	0	0	0.228918	0	0	0	0	0	0	0	0	0	0	0
Mogat1	0.877767	0	0.162113	0	0	0	0	0	0	0	0	0	0	0
Gm29611	0	0	0.499649	0.603871	0	0.438659	0	0.671221	0	0	0	0	0	0
Acsl3	58.0672	57.1992	48.9262	46.1003	53.2726	46.3638	45.5768	49.7363	7.00932	9.62816	14.5371	9.32579	9.18852	9.43547
Utp14b	1.92338	1.07074	1.54589	1.86835	1.78004	1.38607	1.2214	2.062	0.384874	0.386757	1.77235	0.594537	0.779587	0.522303
Kcne4	0	0	0	0	0	0	0	0	0	0.139721	0	0	0.563272	0
Scg2	0.435009	0.676398	0.401706	1.33512	0.731629	0.440839	0.514381	0.449705	0.26114	0.295219	1.04067	0.907644	0.595075	0.89704
Ap1s3	0.0950355	0.197028	0.263279	0.74246	0.182671	0.154094	0.337127	0.471581	0.114101	0	0.181882	0	0	0
Wdfy1	0.12647	0.349597	0.233575	0.329346	0.162062	0.307595	0.299091	0.244052	0.809823	1.2016	2.58178	0.844411	0.980364	1.23636
Mrpl44	36.9341	41.2178	36.8719	34.165	33.7374	31.9665	32.263	31.7838	47.1401	47.1951	21.6515	40.5447	39.145	39.6441
Serpine2	58.6828	52.4144	59.5239	53.6327	58.3014	54.1043	55.5355	53.6912	229.634	155.717	170.801	308.073	200.915	410.418
Gm5529	0	0	0	0	0	0	0	0	0.368556	0	1.17499	0	0	0
Gm28071	0.572201	0	0	0	0.549924	0.463895	0	0.94645	0	0	0	0	0	0
Gm38339	1.34588	1.55016	3.31424	2.67037	2.29952	3.03092	2.12193	3.58658	0	0	0	0	0	0
Fam124b	2.60721	2.53372	2.25713	1.7277	2.4274	2.37793	3.08292	1.61717	0	0	0	0	0	0
Gm37932	0	0	0	0	0	0	0	0	0.281391	0	0	0	0.641222	0
Cul3	6.17409	5.70189	6.27156	5.57518	4.85486	5.05097	5.77412	4.87403	26.8879	32.4538	53.0653	31.0109	30.4052	25.1033
Gm37902	0	0	0	0	0	0	0	0	0.195118	1.32349	0.311026	0	2.00082	0.595776
Gm37262	0	0.311907	0	0	0	0	0	0.124423	0	1.22521	1.15172	1.75787	1.23483	0
Gm29125	0	0.0880508	0	0	0	0	0	0	0	0	0	0	0	0.0778487
Gm45261	0	0	0	0	0	0	0	0	0	0.62498	0	0	0	0
Dock10	0.134757	0.372506	0.165921	0.267373	0.0863406	0.206362	0.17705	0.297194	0.0179768	0.0406458	0	0.0499857	0.0409649	0.109782
Gm37645	0	0	0	0.171686	0	0	0	0	0	0	0	0	0	0
Gm38062	0	0	0.136084	0	0	0	0	0	0	0.20002	0	0	0	0
Nyap2	0	0.136004	0.0201929	0.0488099	0.063047	0.283648	0	0.0904228	0	0	0	0	0	0
Gm5530	0	0	0	0	0	0	0	0	0	0	0	0	0	0
Irs1	0	0	0.0276217	0	0	0	0.0353693	0	0.251387	0.162396	0.0572459	0.0998567	0.245507	0.13707
Rhbdd1	1.68835	3.54099	2.97315	1.53373	2.83015	2.89672	1.81069	2.89003	0.612831	1.54549	3.75722	2.22833	1.50392	1.47539
Gm19552	0.19309	0	0	0.323251	0	0	0	0.0798453	0	0.393122	0.554313	0.483457	0.264139	0.353933
Gm28940	8.13056	4.38265	6.60713	12.3409	6.09494	8.30544	7.69125	5.11038	0	0.220712	0	0.27143	0	0.298065
Gm22112	0	0	0	0	0	0	0	1.86943	0	0	0	0	0	0
Col4a4	0	0	0	0.0575305	0.0247704	0	0	0	0.433223	0.839588	2.36769	0.688345	0.881439	0.448811
Col4a3	3.21069	3.32821	4.71341	5.11467	5.90765	5.87337	4.99711	5.71915	0.32947	0.856674	1.31297	0.778696	0.825862	0.653908
C430014B12Rik	0.81871	0.391697	0.639719	0.702871	0.423681	0.919032	0.372343	0.468758	0	0.512878	0	0.105122	0.0861509	0
Mff	54.1025	49.9515	56.7428	53.5615	53.9091	58.6115	54.5271	49.0795	25.4104	28.0036	21.9426	24.8931	23.6602	27.4643
Gm28941	0	0	0	0	0	0	0	0	0	0	1.54412	0.448913	0	0.246483
Tm4sf20	0.181374	0	0	0	0	0	0	0	0	0	0.34712	0	0	0
Agfg1	7.47069	6.15473	6.68787	5.53424	4.98513	5.9773	5.09197	6.07053	6.61936	9.38722	16.1707	7.6236	7.36346	6.21898
Slc19a3	0.446186	0.370014	0.0824054	0.199189	0.600342	0.217039	0.633117	0.664214	0.10714	0.363365	0.34157	0.148954	0.488291	0.572499
Ccl20	0	0	0	0	0	0.156046	0	0	0	0	0	0	0	0
Daw1	6.7739	7.81677	9.08789	4.42195	7.86135	11.6052	11.7881	4.65087	0	0.173476	0	0.640016	0	0
Gm6244	0.325223	0	0	0.362969	0	0	0	0.268967	0	0	0	0	0	0
Sphkap	0	0	0	0	0	0	0	0	0	0.115988	0	0	0	0
Gm25754	2.26043	0	0	7.56835	6.51729	0	0	1.86943	0	0	0	0	0	0
Pid1	4.68572	6.00215	5.19239	5.22956	4.47113	4.74851	4.86788	4.45649	0.361655	1.22656	0.384329	0.335202	0.412063	0.184048
Gm37058	0	0	0.307266	0	0	0	0	0	0	0	0	0	0	0
Dner	0.914756	0.829709	1.05591	1.02093	2.96711	1.39052	1.35208	1.46577	0	0	0	0	0	0
Gm37925	0.0642802	0.066633	0	0.0717408	0.123555	0.0521133	0	0	0	0	0	0	0	0
Trip12	20.5122	19.0598	18.1507	19.7853	18.1143	17.1639	19.4233	19.117	7.79368	12.0757	16.491	8.38782	10.2773	9.04482
Gm38374	0	0	0	0	0	0	0	0	0.161526	3.28691	2.5748	0.673701	2.02444	0.246604
Gm37738	0	0	0	0	0	0	0	0.0479647	0.278527	0.708469	0.221992	0.484038	0.158674	0.42523
Fbxo36	6.62134	6.33572	8.81888	6.39505	6.85306	7.32946	5.72153	7.58218	18.8041	18.6656	11.4537	9.56448	13.2382	13.4206
Slc16a14	0	0.0845834	0	0	0.07842	0	0	0.134965	0	0	0	0	0	0
Gm15433	2.76275	2.22746	1.13388	2.7408	2.06515	1.99095	1.45193	0.761622	0	0	0	0	0	0
Gm29284	9.65337	5.55928	12.8763	3.59126	8.24671	1.73915	8.87812	5.32239	0	0	0	0	0	0
C130026I21Rik	2.50142	2.59298	4.42184	3.19056	4.1212	4.80914	3.54939	5.37872	0	0.097005	0	0.119296	0	0
Gm7582	0.907171	0	0	2.53115	0.871854	0	1.07269	0.750254	0	0	0	0	0	0
Gm2389	0	0	2.67273	0	1.39081	0	3.4224	0	0	0	0	0	0	0
Gm18342	0	0	0.363938	0	1.1363	0.319513	0	1.30376	0	0	0	0	0	0
A530032D15Rik	4.26563	3.53741	5.35712	3.23728	4.09956	4.01155	6.45624	3.6689	0	0.231589	0	0.284806	0	0
A530040E14Rik	107.851	94.3451	106.987	132.195	124.699	113.114	123.074	97.959	0	0.15981	0	0	0	0.107909
Gm16038	0	0	0	0	0	1.14892	0	0	0	0	0	0	0	0
Gm2619	0.716	0	0	0	0	0	0	0	0	1.45774	0	0	0	0
Gm6264	9.83456	6.34754	9.76706	9.52634	15.6934	9.92875	11.8484	10.8957	0	0	0	0	0	0
Gm7609	0	0	0.202382	0	0.105314	0	0	0.0906256	0	0	0	0	0.299802	0.20086
Gm16028	0.307317	0	0	0	0.590705	0.996593	0	0.508318	0	0	0	0	0	0
Gm16026	0.751219	2.12377	2.08112	2.74388	1.44395	1.49489	1.69582	1.75087	0	0	0	0	0	0
Gm16025	0	0.350751	0	0	0	0	0	0	0	0	0	0	0	0
Gm7281	0	0.522143	0	0	0	0	0	0	0	0	0	0	0	0
Gm2666	0	0	0	0	0.590042	0	0	0	0	0	0	0	0	0
Gm2427	0.310456	0	2.5802	1.38596	0.59674	0.503387	0	1.54053	0	0	0	0	0	0
Gm7592	1.30867	0.904381	0.402827	0.486853	0	0	0.515817	0	0	1.18417	0	0	0	0
Sp110	61.5513	55.7347	66.8213	61.4475	67.9546	59.3841	59.9998	58.8438	0.0484269	0	0	0.134654	0	0.036967
Gm16094	0	0	0	0	0.615606	0	0	1.05949	0	0	0	0	0	0
Sp140	1.15059	1.53348	0.531253	1.46758	1.26377	1.1327	1.16617	1.29142	0.0986728	0	0	0	0	0
Gm10552	0.259008	0.268488	0	0.867207	1.24462	0.419966	0.612532	1.28524	0	0	0	0	0	0
Sp100	0.18099	0.0750459	0.0334268	0.201996	0.0695775	0.264118	0.0856054	0.209557	0.0434599	0.540447	0.0692769	0.241686	0.594208	0.132701
Cab39	11.2466	9.81535	7.38767	8.4542	3.41719	4.01059	4.98127	4.98622	11.9252	14.688	22.7075	11.2894	11.8426	9.17398
Itm2c	4.28221	4.32513	3.14322	5.63702	2.95471	3.20462	3.50553	3.6323	15.9512	18.927	21.0139	9.16388	11.866	17.3086
Gpr55	0.073505	0	0.135755	0	0	0	0.173833	0.121581	0	0	0	0	0	0
Gm28100	0	0.974307	0	1.04899	0.451656	1.905	2.2228	0.388663	0	0	0	0	0	0
Gm18180	0	0	0	0	0	0	0	0	0	0	0	0	0.252125	0
Psmd1	23.7558	24.3132	26.2133	24.9584	24.1697	23.7156	22.8373	22.9471	30.7817	28.5135	27.0194	28.593	21.1153	31.6748
Gm22786	0	0	0	0	0	0	0	0	0	0	8.58125	3.74217	0	8.21878
Htr2b	0	0	0	0	0	0	0	0	0	0.696833	0.491278	0.856959	0.877882	0.70579
Gm37914	0	0	0	0	0.19624	0	0	0	0	0.692867	0.586177	0.681664	0.279323	0.467848
Armc9	0.820158	1.39516	0.970985	0.98576	0.889283	1.27869	1.59147	0.800036	0.70696	0.627959	0.724451	0.596745	0.834264	1.15642
Gm16341	2.17649	5.26436	2.00986	3.2388	2.09176	2.3527	2.57361	3.00002	0	0	0	0	0	0
B3gnt7	5.95023	6.57922	6.10521	6.86219	7.87893	4.44878	3.67431	6.88939	0	0	0	0	0	0
Ncl	33.585	33.6733	33.4681	31.88	29.0523	26.1615	31.9989	27.2206	57.4058	56.1157	82.7213	70.0412	57.7315	57.6489
Snord82	0	0	0	0	0	0	0	0	0	5.3034	7.47795	0	0	3.58104
C130036L24Rik	0.934794	0.836872	1.05942	0.948445	0.245018	0.551169	1.00487	0.878521	0.20406	0.403708	0.32528	0.496476	0.174376	0.272598
Nmur1	0	0	0	0	0	0	0	0	0	0.219019	0.308824	0.269348	0.220739	0
Ptma	54.2534	45.3793	39.7344	43.638	43.511	45.5011	55.7463	45.4879	1072.52	880.103	709.28	806.916	674.602	877.355
Pde6d	136.128	152.306	141.362	142.257	141.087	154.955	139.138	138.961	61.6661	58.464	29.0809	48.2118	45.0083	41.4335
Gm37152	0	0	0.429911	0	0	0	0	0	0	0.947842	0.89099	0.777097	0.318428	0
Cops7b	5.40577	6.83747	7.60237	7.30624	7.34017	5.74961	6.09889	7.17775	2.50083	3.16377	2.46779	2.40069	2.10313	3.31806
Nppc	0.524975	0	0.484784	0.292953	0.252269	0.425608	1.24152	0	10.3998	3.91902	8.54007	33.2988	15.081	71.9301
Dis3l2	1.87442	1.65636	1.56067	1.71473	2.2149	1.22069	1.48973	1.72809	1.29125	2.29391	2.0583	1.89778	1.97564	2.22482
Gm29055	0	0.165803	0	0	0	0	0	0	0	0.217098	0.61223	0	0.437606	0.293185
Gm37485	0	0	0	0	0	0	0	0	0	0	0	0	0.253405	0.0848875
Gm38142	0	0	0	0	0	0	0	0	0	0.208854	0	0.38527	0.631482	0.211538
Gm38010	0	0	0	0	0	0	0	0	0	0	0.188023	0.163989	0.134394	0.540243
Gm37541	0	0	0	0	0	0	0	0	0	0.320724	0	0	0	0
Gm38021	0	0	0	0	0	0	0	0	0	0.713919	1.3422	1.75594	0.479684	0.321376
Gm6136	3.68367	2.86387	4.25206	5.48161	4.72034	3.48416	3.9928	3.80811	61.9173	46.6652	32.8996	51.752	44.932	59.6438
Gm37967	0	0	0	0	0	0	0	0	0	0.417904	0	0.342623	0.140395	0.0940611
Gm28375	1.90822	1.31871	4.11165	0.7099	0	3.09407	1.50427	2.63025	0	0	0	1.06173	0	1.16592
Gm37017	0	0	0	0	0	0	0	0	0.439603	0.496972	0	0.611171	2.0035	0
Gm37447	0	0	0	0	0.0897759	0.151463	0	0	0.112153	0.507156	0	0.155924	0.766707	0.342449
Alppl2	2.9097	3.14188	2.57499	2.84149	2.67991	6.97858	5.44763	4.11093	0	0.164556	0	0.202369	0	0
Alpi	0	0.121319	0	0	0	0	0	0	0	0	0	0	0	0
Akp3	0	0.135075	0	0	0	0	0	0	0	0	0	0	0	0
Ecel1	0.156293	0.24302	0.0721636	0.0872163	0.150208	0.0633549	0.0924049	0	0	0	0	0	0	0
Prss56	3.38754	2.73119	3.01233	2.94055	2.17044	3.15321	3.11549	2.59406	0	0	0	0	0	0.114988
Chrnd	7.23709	8.36429	7.68165	9.37681	10.8727	10.7229	10.7216	9.83784	0	0	0	0	0	0
Chrng	5.58456	5.72087	7.40184	5.27949	5.49343	7.61689	6.83659	4.99893	0	0	0	0	0	0
Eif4e2	6.20209	6.95856	5.52513	5.78184	6.06582	4.8507	5.60814	5.37067	26.106	25.4028	20.5277	24.1761	22.6079	24.442
Gm26187	0	0	0	0	0	0	0	0	0	0	0	0	0	0
Efhd1	2.57423	3.33557	2.13944	2.0111	1.36071	1.87828	1.36977	1.49027	0.927199	2.6205	0	0.859378	1.05643	1.17964
Gigyf2	3.03988	2.17389	2.30968	2.38348	2.16341	2.04335	2.13852	2.22765	6.12138	7.39029	8.1744	7.3543	7.36937	6.15397
Gm22549	0	0	0	0	0	0	0	2.11403	0	0	4.89212	0	0	4.68548
Kcnj13	0.861456	0.892987	1.98876	3.12468	0.620938	1.2222	0	3.0279	0	2.04619	1.23651	1.07845	1.76765	0.789521
Gm23504	0	0	0	0	0	0	0	0	0	7.81554	0	24.0287	3.93845	0
Ngef	12.3273	9.00305	11.7716	11.5693	11.5108	10.789	13.3342	10.195	0	0	0	0	0.383256	0
Neu2	0	0	0	0	0.101492	0	0	0.174673	0	0	0	0	0	0
Gm6153	0	0	0	0	0.248454	0	0	0	0	0	0	0	0	0
Inpp5d	4.17356	4.77388	5.18302	3.7344	6.22409	4.317	5.23287	5.26673	0	0	0	0.120112	0	0
Atg16l1	25.3115	32.2159	28.463	31.5149	28.3395	30.3548	32.382	38.084	0.852677	1.07963	2.50093	1.56481	1.32127	1.64026
Gm25395	1.00556	0	0.928576	2.24454	0	0	0	2.49487	0	2.72969	0	1.67847	5.50225	0.921592
Scarna6	1.03212	0	0	0	0	0	0	0	0	0	0	0	0	0
Sag	0.0614358	0.0318423	0	0	0	0.0249036	0	0.0254045	0.0737608	0	0	0.0512741	0.168083	0.0563057
Dgkd	14.2146	11.4651	11.9465	14.5276	12.0879	12.2363	11.9452	15.4874	2.58871	2.60138	3.97368	2.46601	3.33188	2.19568
Gm38365	0	0.0947289	0	0	0	0	0.108058	0	0.548585	1.24035	1.22425	1.06776	0.750057	0.670025
Usp40	0.322565	0.238837	0.319147	0.205716	0.221434	0.410945	0.19071	0.209605	3.59614	4.50327	6.12926	3.73051	3.65612	2.72402
Ugt1a9	0	0	0	0	0	0	0	0	0	0	0	0	0.341692	0
Ugt1a7c	0	0	0	0	0	0	0	0	0.233503	0.43996	0	0	1.68498	0.11883
Ugt1a6b	0	0	0	0	0	0	0	0	0	0.311703	0	0	0.157075	0
Ugt1a6a	0	0	0	0	0	0	0	0	0	0	0	0	0.260311	0
Gm15368	0	0	0	0	0	0	0	0	0	0	0	0	0	0
Dnajb3	0.52048	0.269765	0.240317	0.290444	0.500217	0	0	0.645675	1.87469	1.41289	0.996111	2.60634	0.711995	0.954036
Mroh2a	0.35429	0.200323	0.178455	0.323518	0.247634	0.313342	0.0380849	0.239733	0.0773394	0.218581	0.123282	0.0537617	0.088119	0.501818
Hjurp	47.9327	41.9278	38.806	40.0854	44.6468	42.9856	47.1674	54.9009	4.80887	4.2333	8.29387	8.87771	5.56896	8.81613
Trpm8	0	0	0	0	0	0	0	0	0	0	0	0	0.0790687	0
Gm29538	0	0	0	0	0.558097	0	1.37332	0.480258	0	0	0	0	0	0
Gm19589	0	0	0	0.116377	0	0	0	0	0	0	0	0	0	0
Gm29336	0	0	0	0	0	0.386984	1.69328	0	0	0	0	0	0	0
Arl4c	0	0	0	0	0.0957261	0	0	0	1.61441	0.811154	2.00156	1.08068	1.09003	1.14108
Gm29335	1.78766	0	0	0	0	0	0	0	0	0	0	0	0	0
Platr5	0	0.49567	0	0	0	0	0	0	0	0	0	0	0	0.438239
Gm29337	0	0	0	0	0	0	0	0	1.15628	0	0	0	0	0
Sh3bp4	2.08665	3.10589	2.37157	2.38855	1.07984	4.55456	2.97351	1.41597	3.85426	3.77629	3.89111	1.78617	2.41531	4.90362
Gm38312	0	0	0	0	0	0	0	0	0	1.06311	0.299803	0.26148	0	0.861419
Gm28342	17.6459	17.8105	16.7238	11.92	13.3887	14.3059	13.1783	17.282	0	0	0	0	0	0
Agap1	3.28669	3.39085	3.56729	3.00754	2.61981	2.74036	2.9286	3.32365	1.29042	1.60682	1.93773	1.11803	1.06542	1.08498
Gm37297	0	0	0	0	0.330785	0	0	0.28465	0.275489	2.49153	0	0.383007	1.0986	0.315444
Gm28499	1.23204	9.36564	7.964	6.41681	2.76283	5.66008	4.3705	2.03785	0.493068	0	0	1.37101	1.68537	0.752772
Gm26037	0	0	0	0	0	0	0	0	0	0	0	0	0	0
Gm37521	0	0	0	0	0	0	0	0	0	0	0	0	0	0
Gbx2	51.3856	48.4477	65.7826	48.9365	52.6452	52.2525	54.6704	64.2134	0	0	0	0	0	0
D130058E05Rik	0	0.0927457	0.165242	0	0	0.217607	0	0	0	0	0	0	0	0
Iqca	9.84593	14.4479	11.2176	10.9887	10.8144	14.3578	10.206	10.0464	0	0	0	0	0	0
Ackr3	1.4705	1.86306	2.2632	2.18822	2.2769	2.84794	2.1252	3.51329	5.2965	5.43329	6.87935	4.49999	5.02894	8.98469
Gm28723	0	0	0	0.304952	0.262601	0	0	0	0	0	0	0	0	0
Gm28722	0.264008	0.821014	0	0	0	0	0	0.218341	0.316972	0	0	1.32204	0	0.241962
Gm35048	0	0	0.18028	0.326828	0	0.158274	0.115424	0.242186	0	0	0	0	0	0
Cops8	82.9514	92.0431	92.0459	100.814	91.8369	91.9771	85.7986	81.3675	47.2494	40.5624	26.3611	37.4638	37.4321	46.663
Gm9991	0	0	0	0	0	0	0	0.187408	0	0	0	0	0	0
Col6a3	0.685895	0.948001	1.09787	0.94412	0.725111	0.945318	0.784009	0.813063	0.850947	1.76883	1.96903	1.14489	3.56545	0.838161
Mlph	0.51057	0.264629	0.612926	0.284914	0.441623	0.662287	0.482982	0.422254	0.183899	0.277198	0	0	0.55875	0.0935871
Rab17	0	0	0	0	0	0.111316	0	0	0.329702	0	0	0	0.751312	0
Lrrfip1	16.9967	24.2369	26.3153	22.4613	19.3826	20.1552	17.7982	19.8613	5.12702	5.8535	7.44442	7.19857	7.40325	4.41749
Rbm44	4.28018	4.48035	4.68875	3.46564	3.38763	4.01435	4.56496	4.54624	0	0	0	0	0	0
Gm7776	0	0	0	0	0	0	0	0	0.912175	0	0	0	0	0
Ramp1	0.181014	0.18764	0.334312	0.303035	0.434917	0.220128	0.107021	0.224555	4.02057	4.17673	3.63752	3.92792	3.59048	2.48848
Ube2f	6.95999	5.93212	6.0558	6.42137	6.33228	6.04386	6.51077	5.32119	14.1128	14.779	10.1826	12.9084	15.3182	15.6493
Gm7785	0	0	0	0.342216	0	0	0.362575	0	0.368142	0	0	1.53546	0	0.281023
Gm26683	0	0	0	0	0	0	0	0	0	1.57974	0	0.971372	0.796071	0
Scly	0.180377	0	0.277613	0.0671042	0.34671	0	0.142193	0.0497256	0	0	0.115071	0.200723	0	0
Espnl	0	0	0	0	0	0.0814479	0	0	0	0	0	0	0	0
Klhl30	2.92195	2.93712	2.53472	1.77877	3.57406	2.00996	2.30339	3.00235	0.106307	0.120181	0	0	0	0
Erfe	13.3112	11.7841	9.7799	10.0849	13.6334	9.84645	11.7188	14.0623	0	0.131878	0	0	0	0.178098
Ilkap	3.19984	4.2355	2.86394	3.79099	4.11612	3.19283	3.20157	3.82703	4.66923	5.27858	4.42809	7.14892	6.39751	9.42956
Hes6	38.2735	26.9724	42.468	30.5595	30.6771	25.8781	32.5564	32.7792	5.26721	10.2665	6.65901	2.52514	4.55275	8.59609
Per2	0.0934126	0	0.0431306	0.156382	0.134664	0.0757315	0	0.154509	0.168229	0.443761	1.96654	0.0779619	0.894492	0.256837
Gm19085	0.126509	0.131139	0.233647	0.141192	0	0.102563	0	0.52313	0	0	0	0	0	0
Traf3ip1	1.3263	3.81901	1.7691	2.38482	2.69096	2.56867	1.74255	3.0469	1.85777	2.0002	3.2434	1.35291	1.81432	1.62073
Asb1	0.552807	0.308561	0.471218	0.711886	0.367813	0.448173	0.905085	0.738531	0.816873	0.750325	1.05798	0.567842	0.523535	0.779456
Twist2	0	0	0	0	0	0	0	0	0.10346	0.116962	0	0	0	0
Gm37600	0	0	0	0	0	0	0	0	0	0	0	0	0	0
Hdac4	0.899426	0.645472	1.08613	1.02312	1.08051	0.631024	0.899915	0.643715	1.22523	1.76076	2.64823	1.2126	1.13573	2.09251
Gm37048	0	0	0	0	0	0	0	0	0	0	0	0	0.134153	0.0898791
Gm37036	0	0	0	0	0.209788	0	0	0	0	0.444419	0.208881	0	0	0
Ndufa10	31.3664	35.068	30.6332	33.3574	32.1182	31.8866	32.8175	25.3297	82.8105	73.3337	48.5584	68.8038	54.8144	82.479
Olfr1416	0.113068	0	0.104412	0.0630957	0.217333	0.183334	0.267397	0.233776	0	0	0	0	0	0
Olfr1415	0	0	0	0	0	0	0.114891	0	0	0	0	0	0	0
Olfr1414	0	0.0466091	0.0415211	0	0	0	0.106335	0	0	0	0	0	0	0
Olfr12	0	0	0	0.0734144	0	0.106658	0	0	0	0	0	0	0	0
Cops9	48.7176	48.4203	42.966	51.7247	44.366	51.4785	70.7677	50.703	181.169	182.028	219.998	211.673	214.907	144.818
Otos	0	0	0	0	0	0	0	0.0733944	0	0	0	0	0	0.0813345
Gm29483	63.6842	66.8042	81.7698	59.7488	82.4193	71.3771	63.3034	63.7897	0	0	0	0	0	0
Gpc1	1.06033	0.494614	1.37081	1.00589	1.32476	0.687705	0.689589	1.31538	0.381915	0.215878	0.710253	0.619464	0.290097	0.388716
Ankmy1	0.67729	0.409547	1.35512	1.19684	0.650922	0.549093	0.734129	1.07359	0	0	0	0	0.0772087	0
Dusp28	0.208152	0.431543	0.57665	1.62618	2.00049	1.35003	3.69198	0.516442	5.99786	1.97768	2.78858	4.16936	3.70167	6.48621
Rnpepl1	1.32899	1.52738	1.49404	1.51548	1.77705	0.679256	1.05904	1.05132	0.97124	0.70585	0.718806	0.916272	0.790437	0.820837
Capn10	7.55211	6.3933	5.69538	6.25123	6.4718	6.27572	4.24178	6.66217	1.889	1.53757	2.04757	1.89089	0.947005	3.17234
Gpr35	13.1697	18.9836	15.241	17.9155	18.904	21.3539	17.5109	20.6148	0.0678618	0	0.108174	0	0	0.259013
Aqp12	0	0	0	0	0	0	0	0	23.2403	22.52	15.8769	15.1063	35.4208	15.2063
Kif1a	0.0586307	0.0303884	0.054142	0	0.0563481	0.118833	0.24265	0.0969782	3.90681	3.38213	3.19796	3.18064	2.08531	2.20313
Gm28086	0.862814	0	0	0	0	0	1.02024	0.71357	9.32318	11.711	23.1179	5.76082	10.6226	1.58153
Agxt	0	0	0	0	0	0	0	0	0	0	0	0	0	0
Crocc2	0	0	0.035414	0	0.036857	0.124365	0	0.0317164	0	0	0	0	0	0
Sned1	1.38327	0.597458	0.718519	0.739744	0.775491	0.887809	0.98821	1.59683	1.62617	1.3299	2.42673	1.05826	1.34034	0.818761
Mterf4	40.7336	39.1586	40.3944	36.0795	42.0901	32.9815	39.8212	31.2846	7.41369	8.59249	7.74608	9.0079	9.58275	7.22866
Gm28535	0.92716	0.320365	0.856178	0	0	1.00222	0	0.51119	0.371054	0.419478	0	1.03174	1.26832	0.566493
Gm7867	1.50281	0	0.462587	0	0	0.406121	0	1.65715	0	0	0	0	0	0
Pask	0.905669	0.844937	0.696944	1.14556	0.522246	0.807669	1.10661	0.823913	0.398699	0.532681	1.44442	1.76369	0.743351	1.13439
Ppp1r7	10.2681	11.4274	10.9019	10.9072	9.59284	10.0571	8.41285	9.33257	8.35429	8.63097	7.23213	7.5257	7.20142	8.07313
Mir6902	0	0	0	0	0	3.46472	0	0	0	0	0	0	0	0
Mir6345	0	0	0	0	0	0	0	0	2.56549	0	0	0	0	0
Gm26446	0	0	0	0	0	0	0	0	0	0	0	0	0	0
Ano7	1.09844	0.569324	0.126793	0.842828	0.527839	0.89053	1.38004	0.68133	0.412127	0.0931822	0	0.114595	0	0.0629199
Hdlbp	33.9716	29.6297	28.4033	29.9324	28.2834	25.1125	24.9991	30.4333	22.4821	25.7768	26.9127	19.0765	17.6169	20.5056
Gm17415	0	0	0	0	0	0	0	0	0	0	0	0	0	0
2022-09-02	8.50119	10.8022	10.7626	13.0841	12.6836	14.5623	13.5787	13.381	121.533	144.001	131.537	153.803	188.647	151.993
Farp2	3.50054	4.49521	4.24573	4.37331	4.82043	4.40519	4.69526	4.19132	0.313642	0.0709146	0.399967	0.17442	0.285886	0.574608
Gm37250	0	0	0	0	0	0	0.406303	0	0	0	0	0	0	0
Stk25	24.2358	20.3911	26.1177	23.0046	25.2823	24.6846	22.4812	22.3789	10.3962	13.3497	5.49395	7.46245	6.11572	12.8097
Gm28536	0	0	0	0	0	0	0	0	0	0	0	0	0	0.190336
Bok	0.148648	0.924533	0.411803	0	0.142861	0.120512	0.35154	0	27.1273	22.5971	18.2072	15.1354	13.6241	28.0645
Thap4	10.0695	9.87265	9.18235	9.73975	8.95165	9.18398	9.57501	8.9176	1.71269	3.81545	1.36505	1.26059	1.32007	3.34538
Gm10550	0.557051	0.28872	0.257202	0.310852	0.803047	0.225806	1.31738	0	0	0	0	0	0	0
Atg4b	21.6087	21.1666	21.4495	20.2079	19.8783	20.8402	17.3859	18.9093	10.1157	11.1667	3.47791	7.88667	7.32216	9.20567
Dtymk	38.3603	41.2731	41.2795	34.6909	34.469	35.3978	40.0737	31.725	112.706	87.4829	73.0173	139.167	119.172	133.768
Ing5	7.28749	7.79405	8.70572	7.746	10.4501	7.50237	9.09589	9.08824	5.76354	7.06522	5.75592	7.9164	5.38008	6.78497
D2hgdh	0.447228	1.19211	0.294993	0.42783	0.552622	0.103594	0.151094	0	2.1478	3.20855	4.64642	4.26578	4.10773	2.63496
Gal3st2	0	0	0.329837	0.199319	0.0858191	0	0.105588	0.369248	0.10721	0	0	0	0.244305	0.245517
Gm9994	0	0	0.0919114	0	0	0	0	0	0	0	0	0	0	0
Gm6086	0.282934	0.58658	0.2874	0.694699	0.598221	0.481699	0.669116	0.514786	0	0	0	0	0.0387042	0
Neu4	0	0	0	0	0.113377	0	0	0.243909	0	0	0	0	0	0
Pdcd1	1.84231	1.90974	0.523467	1.58164	0.544796	2.18295	1.67574	1.40643	0	0	0	0	0	0
Gm7895	0.466346	0	0.645966	2.34212	0.896382	1.51231	1.37859	0	0	0	0	0	0	0.427405
Gm5264	0.322538	0	0	0.359973	0	0.261488	0	0	0	0	0	0	0	0
Fam174a	3.57941	4.47607	4.14484	5.51669	3.60387	4.32982	3.4935	4.60485	8.11749	8.63703	10.4387	6.73342	7.4613	7.96696
BC055308	0	0	0	0	0	0	0.25486	0	0.129387	0.731359	0	0.179884	0.294841	0.197536
Gm15427	47.9033	37.376	43.2846	41.9656	59.8993	45.9352	65.7798	43.0252	131.106	99.9756	107.451	99.7348	131.764	145.872
St8sia4	0	0.0282239	0	0	0	0	0	0	0.0490344	0.0739113	0	0	0.0372459	0
Gm29601	0	0	0	0	0.194858	0	0.479492	0	0	0	0	0	0	0
Slco4c1	0.0557278	0.0577676	0.205846	0.0621958	0.0535583	0.180719	0.131792	0.0921767	0	0	0	0	0	0
Slco6b1	0	0.113773	0.101353	0	0	1.06778	1.16804	0.453856	0	0	0	0	0	0
Gm28901	0.57703	0	0	0	0	0	0	0	0	0	0	0	0	0
Gm6430	0	0	0	0	0.210628	0	0	0	0	0	0	0.365821	0	0
Gm7133	0.13414	0	0.619354	0	0.257836	0.217501	0.317231	0.221875	0	0	0	0	0	0
Gm7135	0	0	0.224011	0.135369	0	0.0983335	0	0.100311	0	0	0	0	0	0
D1Ertd622e	5.55311	5.84556	5.00574	5.16345	5.68678	5.23715	5.40803	7.02843	0.794655	0.691737	1.40605	0.839643	0.697169	0.667264
Ppip5k2	9.92791	10.9616	10.1163	13.1816	12.0821	13.5996	14.3706	12.6305	5.43461	6.40199	8.8814	6.82547	6.53031	4.8632
Gin1	3.88923	4.31286	5.55426	3.78543	5.34594	6.78278	6.09616	9.35027	9.23034	10.4963	9.08778	12.2289	11.0118	7.4605
Pam	0.137998	0	0.0637166	0.0513382	0.0663128	0.0559389	0.0543924	0.0190213	3.86593	3.99583	17.3429	15.5099	15.2279	7.18798
Gm37140	0	0	0	0	0	0	0	0	0	0.8818	2.17589	0.271107	0.444362	0
Gm25413	0	0	0	0	0	0	0	0	0	1.18987	1.67774	0	0	0
Gm3531	11.7459	10.4364	8.78064	9.36371	8.60086	5.89498	4.62969	6.47612	34.2485	29.6079	29.973	26.1416	32.1359	35.8837
B230216N24Rik	0.0467302	0	0	0	0	0	0	0	0.0561051	0.380562	0.0894339	0.780018	0.12785	0.299797
Gm29461	0	0	0	0.0730979	0	0	0.154893	0	0	0	0	0	0	0
Gm3555	0	0	0.181056	0	0	0	0.23184	0	0	0	0	0	0	0
Gm7967	0	0	0	0	0	0	0	0	0	0	0	0.0767302	0	0
Gm28188	0	0	0	0	0	0	0	0	5.56581	4.71913	11.0902	7.73805	9.51237	22.3056
Gm28187	0	0	0	0	0	0	0	0	0	0.695854	1.96235	0.213938	0	0.117466
Gm18728	1.08969	0	0	0.810775	0.698178	0.883434	0.85901	1.2016	0	0	0	0	0	0.332899
Gm29011	0	0	0	0	0	0	0	0	0	0	0	0	0	0
Cdh20	2.79511	2.54408	2.01454	3.11952	1.7035	1.76863	1.61225	3.10097	0	0	0	0	0	0.124962
Gm38031	0	0	0	0	0	0	0	0	0	0	0	0	0	0
Rnf152	0.0961716	0.0996918	0.118412	0.286223	0.0616184	0.0519789	0.113719	0.0530243	0.153954	0	0.184056	0	0	0
Gm17634	0	0	0	0	0	0	0.195418	0	0	0	0	0	0	0
Gm28403	0	0	0.372801	0.112641	0	0	0	0.166938	0	0	0	0	0	0.0924992
Gm3608	0.957005	0.496017	0.972113	0.106808	0.735798	0.465518	0.56581	0.633175	0.689398	0.90926	0.36631	0.479228	0.785486	2.01731
Pign	2.19293	2.16892	2.2294	2.4699	2.68761	1.90833	1.87936	1.66386	3.30919	7.4548	8.39378	4.0634	5.77949	4.05649
Gm28404	1.20756	0	0	0	0	0	0	0	0	0	1.15553	0	0	1.10672
Gm8004	0	0	0	0	0	0	0	0	0	0	0	0.739943	0	0
Gm37566	0	0.065103	0	0	0	0	0	0	0	1.53439	1.44236	0.314497	0.515481	0.920957
Tnfrsf11a	0	0.0473723	0	0	0	0	0.054038	0	0	0	0	0	0	0
Gm7160	0	0	1.24771	1.07712	0.185507	0.938922	0.684722	0.798171	0.231745	1.04795	1.47765	0.322191	0.528092	0.88452
Zcchc2	3.79541	3.93434	4.17599	3.74023	3.49243	3.73171	4.24921	4.30765	0.533247	1.6441	2.55005	1.68492	1.54654	1.33219
Gm37372	0.165214	0.171262	0	0	0.158782	0.200914	0	0	0	0.112123	0	0	0	0
Gm26509	0.865545	2.69168	0.266427	2.25401	0.277283	3.04077	2.04694	1.43166	0	0	0	0	0	0
Phlpp1	0.891183	0.923803	0.411478	0.587728	0.583969	0.821023	0.478995	0.70353	0.924064	1.26458	3.64373	1.41994	1.27451	1.33653
Gm38235	0	0	0	0	0	0	0	0	0	0.449804	0.211412	0.092194	0	0.101241
Bcl2	0.179215	0.2477	0.0275825	0.200015	0.114825	0.121078	0.0706382	0.172918	1.93652	2.63519	2.11509	0.847577	3.06449	1.12238
D630008O14Rik	0	0	0	0	0	0	0	0	0	0.361126	0	0	0.545943	0
Gm37053	0	0	0	0	0	0	0	0	0.157347	0	0	0	0	0.120112
Kdsr	4.36438	4.45452	4.8983	6.48207	6.2917	5.63405	4.72403	5.41418	6.00578	7.10852	9.38071	9.47049	9.50653	10.4614
Vps4b	6.94146	7.22738	6.09805	7.50716	5.19529	6.34971	6.35576	7.18866	17.7006	21.5114	24.8649	17.2774	17.7308	17.8187
Serpinb12	14.672	12.3715	14.9643	19.1855	11.3648	27.1629	19.4206	16.5712	0	0	0	0	0	0
Serpinb3a	5.36627	3.99818	7.43316	6.73774	9.99237	7.61346	7.13858	5.68625	0	0	0	0	0	0
Serpinb11	0	0	0	0	0	0	0	0	0	0	0	0	0	0.114672
Serpinb2	0	0	0	0.259904	0	0	0	0	0	0	0	0	0	0.213429
Serpinb8	0.855617	1.4191	0.0526742	0.700277	0.0548204	0.878644	0.876835	0.283047	0.410907	0.309688	0.109167	0	0.23409	0.470502
Gm15389	13.1417	8.08851	6.44705	7.79184	7.49912	3.99535	2.91367	16.6425	0	0	0	0	0	0
D830032E09Rik	0.0753685	0.156254	0.139197	0.084116	0.217303	0.183308	0	0.0623317	0	0	0	0	0	0
Gm5702	5.09581	4.4785	7.67232	5.31634	9.36898	7.09502	6.81154	8.52035	0	0	0	0	0	0
Cdh7	0	0	0	0	0.052379	0	0	0	0	0	0	0	0	0
Cdh19	0.830761	1.0599	0.944197	1.14115	0.737002	0.414471	1.58686	1.42697	0	0	0	0	0	0
Gm8173	0	0	0	0	0	0	0	0	0	0	0	0	0.189253	0
Gm37934	0	0	0	0	0	0	0	0	0	0	0	0	1.86146	0
Dsel	0.996661	0.688761	1.00801	0.741558	0.77541	0.961921	1.29075	1.84478	4.84341	7.85893	10.5363	4.67398	6.75203	4.2192
Gm8204	0	0	0	0	0	0	0	0	0	0	0	0	0	0.116918
Gm17916	0	0	0	0	0	0	0	0	0	0	0	0	0.178764	0.239535
Cntnap5a	0	0.0259044	0	0	0	0.0202597	0	0	1.20012	0.847962	2.29565	1.58508	1.26484	0.641283
Gm19965	0	0.0935721	0.250072	0.100745	0.260261	0.0731822	0.106738	0.447924	0	0	0	0	0	0
Gm28362	9.49381	9.48983	12.1068	11.7309	9.01558	8.15497	9.88962	12.8056	0	0	0	0	0	0
Gm28363	1.21922	0.842566	1.87647	0.453576	1.17176	1.9769	1.92224	2.01666	0	0	0	0	0	0
Gm28359	0	0.643397	0.764214	0.461811	0.596514	1.00639	0.489285	0.342211	0	0	0	0	0	0
B020011L13Rik	23.3706	28.2637	21.3182	23.7505	25.1999	23.4142	21.7933	23.5709	0	0	0	0	0	0
Gm28360	1.28409	0.380313	1.18579	0.614199	0.1763	1.04104	0.216913	0.910268	0	0	0	0	0	0
Gm7195	1.92276	1.82704	1.77555	0.894133	0.461975	2.07843	1.70519	1.98771	0	0	0	0	0	0
Gm28168	0	0	0.480176	0.580336	0.59969	0.758813	0.122972	0.430041	0	0	0	0	0	0
Gm7145	21.1919	25.4444	22.9484	22.9708	25.7882	22.99	22.5346	18.0306	0	0	0	0	0	0.139729
Gm28358	1.29015	0	3.57414	0.959927	0.413308	1.04595	1.52555	2.48964	0	0	0	0	0	0
Gm29489	2.53252	0	0.779545	1.8843	1.62262	0.684389	1.9964	0	0	0	0	0	0	0
Gm29104	0	0	2.27543	0	0	3.99535	0	1.01893	0	0	0	0	0	0
Gm29106	6.34014	8.55093	8.05815	4.8695	6.94506	6.79817	5.32042	7.94976	0.1637	0.0925319	0	0	0.0932585	0
Gm7200	0	0	0	0	0	0	0	0	0	0	0	0	0	0
Tsn	14.2108	13.2892	14.128	14.0042	13.1054	11.4229	12.2631	13.203	37.5357	38.3303	43.6889	32.048	29.5732	30.9531
Nifk	84.7679	74.8848	84.8336	73.1685	86.6849	79.2177	73.9004	80.4656	97.5958	92.7623	74.3228	102.926	99.0126	92.7426
Clasp1	2.1912	1.8301	1.91939	2.24988	1.94946	1.42116	1.58422	2.05035	1.50331	2.19235	2.49219	1.29581	1.49017	1.33117
Tfcp2l1	1.30409	0.660894	1.47187	1.19671	1.19762	0.892795	1.40497	1.39009	0.243556	0.314675	0.776477	0.241865	0.23786	0.15936
Gm28882	0	0	0	0	0	0	0	0	0	2.36457	0	0	1.19157	0
Gli2	3.14565	2.394	2.39005	2.62195	2.79357	2.71165	2.96627	3.58946	0.334646	0.108091	0.304822	0.265858	0.10894	0.182467
Mir6346	0	0	0	0	0	0	0	0	0	0	0	0	0	0
Gm29456	0	0.738342	0	0	0.342271	0	0	0	0	0	0	0	0	0
Inhbb	0	0	0	0	0	0	0	0	6.55994	9.85896	27.4338	56.6523	22.4228	97.9716
Ralb	0	0.172529	0.102464	0.123836	0	0	0	0.0917654	11.5234	7.98199	14.9711	13.7056	9.03128	20.3894
Gm27184	0	0	0	0	0	0	0	0	0.540994	0.611595	0	0	0	1.23891
Tmem185b	8.32934	8.03183	8.04941	8.21513	8.8428	8.48022	6.41337	9.53187	10.3492	8.67624	8.71192	6.6283	8.08192	15.4451
Epb41l5	21.9062	19.0578	22.5224	22.1114	20.0737	21.0804	19.8766	19.7877	3.33768	3.87387	7.44856	4.0216	3.65077	4.14448
Gm37219	0.886108	0.306181	0.545513	0.659302	0.567741	1.19731	1.04779	0	1.06388	11.2253	15.2628	13.3118	15.354	11.6403
Ptpn4	0.483194	0.525925	0.713923	0.862841	0.626917	0.54843	0.54279	0.919113	5.59826	6.59119	12.4842	5.40385	5.78366	4.73845
Gm3851	0	0	0	0	0	0	0	0	0	1.16741	0	0	0	0
Gm37745	0	0	0	0	0.0322019	0.0543286	0	0	0	0.454781	0.384753	0.0559285	0.0458353	0.0307084
Gm3551	0	0	0	0	0	0	0	0	0	0	0	0	0	0
Tmem177	0.573057	0.254586	0.453588	0.913669	0.786782	0.730069	0.193605	0.744752	4.22642	4.55575	1.88012	4.50942	5.71141	5.85229
Cfap221	0.750634	1.0699	0.433229	1.04719	0.72141	1.44532	0.887594	0.620793	0	0	0	0	0	0.0859941
Gm17973	1.05197	1.09047	0.485717	0.587033	1.01102	0	1.86587	2.17502	0	0	0	0	0	0
Sctr	0	0	0	0	0	0	0	0	0	0.184512	0	0	0	0
Tmem37	2.29491	3.02771	0.577969	1.39706	0.601519	2.53709	1.72687	0.517624	1.25241	2.26537	2.79496	1.74121	3.13935	2.86811
Dbi	73.4751	82.5448	74.5995	65.6882	62.6659	59.7238	74.3723	72.2191	641.756	439.638	513.517	857.546	754.884	659.118
Steap3	0	0	0	0	0	0	0	0	0.861898	1.03934	1.19071	0.798853	0.196406	1.22814
Marco	1.13667	1.03099	1.44327	0.6343	0.136553	0.806334	1.00805	0.940059	0	0	0	0	0	0
Gm29347	0	0	0	0	0	0	0	0.50379	0	0	0	0	0	0
Insig2	2.52012	3.592	3.85441	3.86735	3.1032	3.767	3.07307	4.29868	23.4492	22.875	26.0748	16.169	14.4361	15.0851
Gm37174	0	0.0927153	0	0	0	0	0	0	0	0.121399	0.171176	0.447886	0.367057	0.245919
Ccdc93	2.79606	2.60113	2.93509	3.09391	3.49107	3.1968	3.56056	2.82628	0.946845	1.29747	1.73799	1.11693	1.20958	1.09512
Gm15392	3.86714	5.46639	1.29857	3.92361	1.68936	7.4104	0.831407	0.581495	0	0	0	0	0	0
Htr5b	25.867	14.5059	15.2718	15.9333	20.7846	9.62601	16.5469	15.5477	0	0	0.27052	0	0	0.129547
Ddx18	67.1939	67.2555	71.2045	61.5923	63.8369	62.6021	68.1221	62.4947	35.0469	27.6597	25.2979	41.1865	23.6577	43.209
Gm37920	0	0	0	0	0	0	0	0	0	0	0	0	0	0
Dpp10	2.68591	3.75421	3.34438	2.82359	2.6313	3.97573	3.93412	2.9522	0	0.117599	0	0.0289245	0	0
Gm37478	0.313032	0.648981	0.144534	0.087341	0.225634	0	0	0.129443	0	0.10622	0	0	0	0
Gm37221	0	0	0	0	0.0874173	0.221226	0	0.075225	0	0	0	0	0	0
Gm37551	0	0	0	0	0	0	0	0	0	0	0	0	0.130777	0
Gm38073	0.0746281	0.154719	0.413489	0.0832897	0.215168	0.302513	0.352979	0.0617194	0	0	0	0	0	0
Gm28299	0	0.836352	0	0	0	0	0	0.667261	0	0	0	0	0	0
Actr3	39.6891	34.4073	37.905	34.4741	36.8384	33.3738	31.357	38.5388	42.3331	41.124	45.4393	32.6315	38.0536	42.1667
Slc35f5	5.64419	7.57725	6.06653	7.74502	8.0033	5.17598	7.65873	6.50444	15.8859	21.4755	19.302	16.2169	18.6064	19.4195
Gpr39	0	0	0	0	0	0	0.107269	0	0.108916	0.738782	0	0	0	0
Lypd1	0	0	0	0	0	0	0	0	0	0.0527477	0.0743757	0	0	0
Nckap5	0.723338	0.866973	0.793203	0.882975	0.977593	1.09955	1.38989	1.3086	0	0.0613616	0	0.0754619	0	0
Gm37161	0	0	0	0	0	0	0	0	0	0	0	0	0	0
Mgat5	0.558134	0.743867	0.834464	0.7119	0.894008	0.646415	0.848534	0.505552	3.09524	2.70555	6.9177	3.81526	4.39924	2.63071
Gm37510	0.0574364	0.297694	0.159118	0.128205	0.165601	0.0465649	0.0679162	0.190006	0	0.0779584	0.219847	0.287617	0.0785706	0.157921
Gm8451	21.4159	20.9313	42.378	28.6819	41.1644	47.6224	73.7999	55.1588	1.46928	1.66102	0	1.02135	0	0.56079
Gm23370	0	0	0	0	0	0	0	0	0	0	0	0	2.8781	0
Tmem163	0.446082	0.46241	0.706168	0.355612	0.918676	0.671632	0.527474	0.632437	0	0.0864953	0	0	0	0
Acmsd	0	0	0	0	0	0	0	0	0	0	0	0	0	0
Ccnt2	6.15928	7.25747	7.14037	8.2836	7.17579	7.79555	6.02559	8.33712	5.6393	11.4574	11.1942	7.91418	8.09226	6.03077
Map3k19	0	0	0	0	0	0	0	0	0	0	0.1072	0	0	0
Rab3gap1	16.6125	17.9451	17.858	18.2026	15.4731	17.7938	20.0844	18.3829	3.16103	4.61715	5.39554	2.87795	3.53787	2.24216
Zranb3	1.26528	1.28037	1.1406	1.71474	1.30288	1.53869	2.2086	1.44506	1.69997	2.73961	3.22872	2.41372	3.00839	1.93271
Gm28800	0	0	0	0	0	0	0	0	0.292807	0.331019	0	0.610626	0.500428	0.670547
Gm38248	0	0.0490271	0	0.0527852	0	0	0	0	0.170353	1.34809	0.905164	1.0263	1.09988	0.346772
Gm37625	0	0	0	0	0	0	0	0	0	0	0	0	0	0
R3hdm1	2.33675	2.28721	1.97335	2.08443	2.31256	2.21136	2.39332	2.99581	5.91352	10.812	10.6733	5.97397	6.19113	5.0953
Gm29383	0	0	0	0	0	0	0	0	0	3.09365	0	0	0	0.522235
Gm37588	0	0	0	0	0	0	0	0	0	0.743666	0.838872	0	0	0.401719
Gm37868	0	0	0	0	0	0	0	0	0.240134	2.57898	1.33974	0	0.820811	0.824884
Gm37407	0	0	0	0.231958	0	0	0	0	3.74297	22.0035	19.0926	16.999	13.6469	10.0955
Ubxn4	35.8108	36.5739	39.5204	37.0187	30.58	27.1288	34.0841	33.2578	31.3652	36.6537	40.5597	27.7317	26.7424	27.0634
Lct	0.555051	0.973699	0.749123	1.19129	1.02585	1.21152	1.31265	1.05933	0	0	0	0	0	0
Mcm6	54.1631	45.3905	50.0707	50.0475	46.1955	44.1963	45.747	43.243	23.1543	15.8329	26.8123	35.6156	19.8062	41.1521
Dars	29.6232	30.9026	25.4427	31.1001	28.4096	27.934	24.0448	29.6377	72.3377	83.4817	60.0569	73.8559	68.941	78.7451
Gm6170	0	0	0	0	0	0	0	0	0	0.534925	1.50852	0	0	0
Cxcr4	0.151279	0	0	0	0.436168	0.367935	0.536643	0.750669	0	0	0	0	0	0
Gm26686	0.0788901	0	0	0.0880464	0	0.127916	0	0.130488	0	0	0	0	0	0
Thsd7b	0	0.349425	0.124512	0.275887	0.0431951	0.419034	0	0.0557559	0	0.0610037	0	0	0.0614827	0.0411918
Gm38330	0	0	0	0	0	0	0	0	0	0	0	0	0	0
Gm15790	0	0.226637	0	0.24401	0.210123	0.531755	0.258527	0	0	0	0	0	0	0
Gm37479	0.0712086	0	0	0	0	0	0	0.176674	0	0	0	0	0	0
Cd55b	3.91898	4.90876	4.82527	7.47196	6.59121	7.28108	6.3718	7.9677	0	0	0	0	0	0
Gm15674	0	0	0	0	0	0.0909524	0	0	0	0.152272	0	0	0	0
Gm15675	0	0	0	0	0.214233	0.120479	0	0.0614511	0	0.302557	0	0	0	0
Cd55	50.1599	71.3921	56.3123	68.4988	58.3901	74.3861	64.9767	68.6575	1.08266	5.20177	1.40221	0.846673	1.92743	1.08472
Gm16083	0	0	0	0	0	0	0.12698	0	0	0	0	0	0	0
Gm37109	0	0	0	0	0	0.0983771	0	0	0	0	0	0	0	0
Gm37283	0	0	0.160772	0	0	0	0	0	0	0	0	0	0	0
Zp3r	0.773726	1.20307	1.19082	1.29529	1.11541	1.15001	2.13477	0.959837	0	0	0	0	0	0
Gm29427	0	0.148519	0	0	0	0	0	0	0	0	0	0.239154	0	0
Pfkfb2	0.60328	0.742617	0.835641	1.05203	1.01464	0.764206	0.535016	0.405379	0.679039	1.38178	1.2989	1.32168	1.23789	1.24403
Yod1	0.178533	0.0925338	0	0.0498135	0.0857911	0.108555	0.158331	0.0738256	4.82286	5.9369	4.95438	8.56766	8.67	9.08117
Gm37163	0	0	0	0	0	0	0	0	0	0.219667	0	0	0.221392	0.148327
AA986860	0	0	0	0	0	0	0	0	0	0.101988	0.143807	0	0.205579	0.206599
Gm28856	0.386863	0.100256	0	0	0	0.156819	0.45745	0.0799864	0	0	0	0	0	0
Fcamr	0.572501	0.296728	0	0.159737	0.137553	0.464138	0.338479	0.355105	0	0	0	0	0	0
Gm15848	0	0.265969	0	0	0	0	0.606786	0	0	0	0	0	0	0
Fcmr	0	0	0.290982	0.527518	0.151419	0.255463	0.558901	0.1303	0	0	0	0	0	0
Il24	0.789357	0.204562	0.546694	0	0.189656	0	0.700037	0.489614	0	0	0	0	0	0
Il20	10.6084	8.12799	11.287	9.00843	12.1901	5.42202	7.09009	8.58269	0	0	0	0	0	0
Il19	0.476087	0	0	0	0	0.192987	0	0	0	0	0	0	0	0
Il10	0.417576	0	0	0	0	0	0	0.518019	0.501348	0	0	0	0	0
Mapkapk2	1.52901	1.3985	1.07973	1.0038	0.69152	0.218752	0.95717	0.892607	5.8312	6.83635	7.05745	5.85506	3.81412	5.93504
Gm25549	0	0	0	0	0	0	0	0	0	3.94934	0	0	0	0
Gm37084	0	0.0961422	0	0	0	0	0	0	0.111354	0.125886	0.443757	0.23222	0.0634373	0.0425013
Dyrk3	9.89739	7.31558	5.00695	12.3909	3.72211	5.9308	6.30959	3.7724	6.09648	3.73808	3.12954	4.30974	3.76743	8.04551
Eif2d	14.0947	13.6494	14.4885	16.8069	15.3997	14.5843	14.3858	12.577	5.65563	5.18545	2.1296	3.83859	4.66804	6.52688
Rassf5	13.6174	17.166	15.7344	16.4962	16.1125	17.5308	17.0731	15.5064	0.246472	0.835912	0	0.114222	0.748868	0
Ikbke	0.606592	0.440156	0.364099	0.135399	0.408083	0.467188	0.430362	0.22575	0.728284	0.246998	0.348274	0.151878	0.456386	0.444751
Gm28914	0.820126	0	0	0	0.394099	0.664893	1.45465	0	0	0	0	0	0	0
Gm28913	3.00563	2.33673	5.55105	5.03171	7.22154	11.5744	7.10807	8.07863	0	0	0	0	0	0
Srgap2	1.50257	1.64787	1.74951	1.74988	1.75801	2.04794	2.11148	2.66543	1.17653	1.38919	1.45868	1.27222	1.78736	1.15757
Gm38262	0	0	0	0	0	0	0	0	0	0.268624	0.378767	0	0.812199	0.362768
Gm37954	0.132068	0.136902	0.121957	0	0.507704	0.53535	0.312329	0.109223	0	0	0.252755	0.66134	0	0
Gm29488	0.113868	0	0	0.127084	0	0	0	0.376689	0	1.08188	0.43585	0.380137	0.467302	0.10436
Gm29487	0	0	0	0	0	0	0	0	0	0	0	0	0	0
Gm24273	0	0	0	0	0	0	0	0	0	0	3.19181	0	0	0
Fam72a	32.0824	30.0217	27.2055	30.9297	26.8743	29.4509	29.3747	29.6302	3.4472	1.86381	2.62803	2.50047	2.90306	3.66113
Gm8532	0	0	0	0.662163	0.570204	2.88601	0	0	0	0	0	0	0	0
Ctse	0	0	0	0	0.248767	0	0	0	0	0	0	0.14402	0.118029	0
Rab7b	0.236602	0	0.491599	0.396095	0.397934	0.287727	0.209829	0.293514	4.26103	2.97055	2.94331	1.77721	3.07479	2.27687
Slc26a9	3.14021	5.53375	3.18978	6.48364	4.37604	5.17653	5.94107	6.1896	0	0	0	0	0	0
Pm20d1	0.233505	0.161368	0.107814	0.304041	0.0748048	0.220859	0.460184	0.257486	0.513975	0.369759	0.223445	0.77953	0.479138	0.463681
Slc41a1	3.06253	4.67537	3.65079	1.9265	3.69251	2.75372	3.16043	2.48674	3.27581	3.70331	6.07431	4.55429	2.66599	3.52126
Rab29	7.82528	5.02153	5.16157	4.15881	4.2975	6.34412	7.27028	6.77988	6.93452	7.83949	3.2092	7.15295	8.4108	6.48881
Nucks1	1.21041	2.4676	1.56484	1.03569	1.51227	1.57009	1.6221	2.00208	18.2623	14.6217	34.0528	20.7428	21.6908	16.5661
Gm38067	0	0	0	0	0	0	0	0	0	0.388527	0	0.955614	0.391578	0.131174
Slc45a3	443.469	467.499	426.673	417.062	476.077	441.492	424.99	542.617	0	0.104193	0.146914	0	0.210021	0.140709
Elk4	4.9093	3.45167	3.66619	5.14558	4.34893	4.29156	3.63447	6.99047	2.40893	3.1289	3.10463	3.91914	4.37982	3.75599
Mfsd4a	2.47367	2.72201	1.08943	2.29357	2.99914	3.48641	3.51002	3.39916	0.548295	0.619849	0.509836	0.444666	0.572657	0.279029
Gm37120	0	0.047579	0	0	0	0.0744225	0	0	0	0	0.263529	0.229843	0	0.0841325
Cdk18	0	0	0	0	0	0	0	0	0.0689301	0.233777	0.659265	0	0.157075	0.0526182
Gm29629	0	0	0	0	0	0	0	0	0	0	4.06831	0	0	0
Lemd1	0.265003	0.61045	0.163143	0.197173	0.0282984	0.477429	0.174086	0.0974062	0	0	0.0563523	0	0	0
Gm10188	0.379878	0	0	0	0	0	0	0	0	0	0	0	0	0
Gm7241	2.29842	0	0	0	0	0	0	0	0	0	0	0	0	0
Klhdc8a	0	0.132829	0.0591644	0	0	0.207769	0	0.105974	0	0	0	0	0	0
Nuak2	0	0.144655	0	0	0.134114	0	0	0	0	0	0	0.116465	0	0
Tmcc2	17.587	20.9206	21.6098	16.9468	20.4121	17.8032	17.2732	23.4865	0.057692	0.326105	0.459818	0.240624	0.460132	0.088079
Dstyk	9.19024	7.64558	7.56772	8.19898	9.02935	9.06425	10.0711	12.4175	2.00298	2.22465	2.91276	1.46563	1.84174	1.28757
Rbbp5	33.1973	34.4124	27.4424	34.7201	29.0287	29.9606	32.424	33.0957	7.43666	8.87948	10.1228	7.43482	8.09237	7.65414
Tmem81	0	0.140497	0.12516	1.05887	0	0.439528	0	0	0.325454	0.55189	0.778181	0.226236	0.92704	0.745311
Cntn2	2.1754	2.10266	1.52021	1.70608	1.69517	1.31081	1.73805	3.1606	0	0	0	0	0	0
Nfasc	0.36739	0.0801763	0.214272	0.129483	0.185835	0.423261	0.503017	0.335824	0	0	0	0	0	0
Lrrn2	0	0.0788661	0	0.0849115	0	0.0616807	0.179926	0.125842	0	0.103265	0	0.126994	0	0
Mdm4	88.4783	103.558	88.5148	107.906	85.1048	124.927	123.877	97.1117	4.2163	7.72681	10.5767	6.04695	6.70027	5.48845
Pik3c2b	2.42806	1.56541	1.91405	2.04893	2.41891	2.08851	3.32626	2.42438	0.106653	0.200952	0.453356	0.593108	0.688601	0.189965
Gm28609	0	0	0	0	0	0	0	0.488556	0	0	0	0	0	0
Gm26616	0.264093	0.547519	0	0	0.169208	0	0.104093	0.218412	0	0.358453	0	0	0	0
Ppp1r15b	6.55177	7.29842	5.41808	6.6028	4.69903	5.98553	5.95495	8.77471	7.22044	7.23363	14.0362	7.01874	9.96583	6.72166
Plekha6	0.589372	0.950358	1.10866	0.901397	0.881108	0.884844	0.748531	1.6067	0.0262077	0	0	0	0	0
Gm19461	1.19647	2.14978	1.3995	0.979244	1.14989	2.65133	1.13182	1.91305	0	0	0	0	0	0
Ren1	0	0.171106	0.304855	0.184223	0	0.267643	0	0	0	0.448084	0	0	0.451603	0
Etnk2	0	0	0	0	0	0	0	0	7.62344	7.31744	7.10782	4.19949	4.67077	6.58799
Sox13	0.697735	0.131504	0.468595	0.495547	0.548649	0	0.075004	0.0524586	0.152311	0	0	0	0	0.174401
Snrpe	66.3845	60.1351	59.6454	59.6274	51.9214	58.0214	58.2245	62.156	544.991	425.895	528.035	810.6	683.948	436.851
Gm26706	0	0	0.338569	0	0	0	0	0	0	0.497638	0	1.22398	0	0.336023
Zc3h11a	0.544212	0.47011	0.46067	0.404917	0.697367	0.441204	0.268129	0.375065	1.14343	3.6933	4.16613	1.51399	2.35746	1.74569
Gm38394	0	0	0	0	0	0	0	0	0.161669	0.109661	0.103083	0	0	0.0246823
Lax1	0	0	0	0	0	0	0	0	0.142219	0	0	0	0	0
Atp2b4	0.424292	0.300931	0.659889	0.274153	0.193156	0.506922	0.475303	0.461711	0.536223	1.27302	1.92321	0.22365	0.763703	0.470728
Gm37368	0	0	0	0	0	0	0	0	0	0	0	0	0	0
Gm28441	0.610973	0.211112	0	0.227295	0	0.990657	1.20408	0.16843	0	0	0	0	0	0
Optc	0	0	0	0	0	0	0	0	0	0	0	0	0	0.194697
Prelp	9.07924	8.15669	10.2007	10.9774	9.16206	11.7772	12.883	8.8228	0.181678	1.12963	0.144801	0	0.414001	0.138685
Fmod	0	0	0	0	0	0	0	0	0.0993294	0	0	0	0.452696	0.151647
Btg2	7.7776	9.71608	19.9811	13.3543	11.4039	10.6708	10.6116	8.08157	6.4647	5.95497	11.2592	7.82268	7.77497	5.20903
Gm38140	0	0	0	0	0	0	0	0	0.119195	0.134751	0.380005	0.165715	0	0
Chit1	6.02782	1.87454	3.89644	2.52278	1.73794	1.71041	2.49468	0.124629	0	0	0	0	0	0
Adora1	0.283677	0	0	0.105534	0	0.0383305	0.167718	0.117304	0.454117	0.128345	1.08582	0.315675	0.517412	0.519978
Ppfia4	0.291325	0.129423	0.0768633	0.139344	0.0799951	0	0.147634	0.034419	0.049967	0	0	0	0.0569314	0
Tmem183a	38.832	38.0259	35.0795	37.943	38.7953	39.0724	37.6594	37.1291	12.9916	10.3122	13.8061	12.6818	15.3273	19.0607
Cyb5r1	0.369861	0.255599	0.455394	0.206394	0.355462	0.249878	0.291564	0.815692	9.84335	8.86888	4.60104	8.43738	6.99903	11.3557
Adipor1	24.5481	22.0048	28.3987	22.6589	25.6325	19.1073	22.3978	24.5333	25.9439	28.1476	23.6467	16.1721	14.8917	27.6364
Gm37935	0	0	0	0	0	0	0	0	0	1.13413	0.533051	0	0	0.255268
Klhl12	5.83269	5.42414	5.51914	5.86672	5.88243	5.54598	4.68309	7.86098	2.01727	2.67148	4.31811	2.88471	2.52828	2.30984
Rabif	47.7045	37.9551	41.9336	40.1177	42.5397	42.3178	39.6782	44.3548	21.5785	25.4326	10.2459	21.2235	22.886	27.8623
Gm15454	2.83139	1.76102	5.22925	3.79201	8.16348	4.13184	5.35681	5.15159	1.35976	0	0	0	0	0
Gm29376	0.982678	0.679098	2.41986	2.19346	1.88884	1.85891	1.16198	1.0836	0	0	0	0	0	0
Mgat4e	0	0.154762	0.827203	0	0.430454	0	0	0.246945	0	0	0	0	0	0.27366
Kdm5b	0.627814	0.650794	0.640776	0.737558	0.936815	0.870627	1.21123	1.17507	5.79208	6.97403	10.6557	5.90157	9.28885	5.14822
Gm26783	0	0.238556	0.106257	0.642105	0.774105	0.279859	0.544244	0.380651	0	0	0	0	0	0
Syt2	0.716188	1.00224	0.760562	0.439621	0.447399	0.522566	0.719834	0.592306	0	0.145812	0.0685332	0	0.0489858	0.0328192
Ppp1r12b	0.693684	0.719074	1.11258	0.713074	0.842119	0.917573	0.561226	0.634083	0.745179	0.768096	0.454177	0.700829	0.94893	0.719411
Gm37949	0	0.135592	0.483161	0	0.377136	0.848367	0.154671	0.540893	0.314092	0.532623	0.250338	0	0.894675	0.239764
Gm37677	0	0.0371396	0.0330852	0	0.1033	0	0	0.0296308	0	0.389036	0.274276	0.119608	0	0.0328364
Gm28892	0	0	0	0	0	0	0	0	0.120685	0	0	0.167786	0	0
Ube2t	120.001	138.065	124.875	133.929	119.736	126.29	125.364	112.96	9.37849	5.3012	3.57493	15.1174	9.83391	12.1394
Lgr6	4.39152	5.09026	4.09219	4.90122	4.4124	5.82595	5.14559	5.77803	0.0958643	1.3005	0.458435	0.399835	0.273065	0.365892
Ptprv	0	0	0.0361489	0.174757	0.112866	0.190418	0.138865	0.0647493	0.234996	0.531327	0.299674	0.718762	1.01745	0.538156
Gm10535	0	0	0	0.667228	0	0	0.353461	0	0	0	0	0	0	0
Ptpn7	0	0	0	0.150077	0	0.0363392	0.0530018	0	0	0	0	0	0.245266	0
Arl8a	28.6718	25.6515	25.9274	15.9334	13.3776	12.7316	11.2542	12.2989	3.85661	4.84434	6.1476	2.58159	3.58041	4.68853
Gm15445	0	0	0	0	0	0	0	0	1.63375	0.615652	0	0.757122	0.620486	0
Gpr37l1	0.241086	0.124955	0	0.134534	0	0	0	0	0	0	0	0	0	0
Gm4204	7.99873	10.1341	5.74495	4.71152	7.90086	8.10592	7.88182	7.35017	31.7446	30.7606	44.2238	42.6504	32.2179	34.2104
Gm26642	0	0	0.0907882	0	0	0	0	0	0	0	0	0	0	0
Elf3	40.7122	40.1562	46.0259	24.7841	56.2009	37.9072	55.8722	49.6889	1.33308	0.837253	0	0.205929	1.35012	1.58296
Rnpep	3.17536	3.65732	2.46165	3.71891	2.41125	3.11462	3.47661	2.56126	2.40039	1.2238	2.17575	3.14091	1.44792	4.99406
Timm17a	53.2262	51.4387	49.8233	48.0723	47.1909	44.7529	48.6785	45.3091	37.5687	35.1813	33.0269	43.5548	39.155	31.0602
Lmod1	0	0	0.0639748	0	0	0	0	0.0572952	0	0	0	0	0	0.0634937
Shisa4	0.67869	1.52432	1.14901	1.00995	0.978402	0.458524	0.401262	0.467745	0.814846	0.767655	0.432966	1.32168	0.773683	1.76238
Ipo9	8.23892	8.05836	7.66952	8.15699	9.13143	8.48399	8.52442	9.83605	4.26782	4.32878	4.70494	5.37894	4.68089	6.08947
Gm28277	0	0	0	0	0	0	0	0	0	0.419478	0	0.51587	0	0
Nav1	1.02747	1.27809	0.861226	1.00559	0.820358	1.11493	1.23363	0.915108	1.00585	1.75932	1.51262	1.02903	1.79476	0.985133
Gm37333	0.364521	0.503818	0.336614	0.678047	0	0.788066	0.287354	0.502447	0	0.329843	0	0.202819	0.332433	0
Gm4793	0	0	0.193098	0	0	0	0	0	0	0.141911	0	0	0	0.191646
Gm38399	0.166269	0.172355	0.15354	0.185567	0	0.134798	0	0	0	0	0	0	0	0.152385
Csrp1	19.8562	13.6254	17.6904	14.3577	17.0673	11.3365	11.5742	17.4624	3.52559	3.22651	1.07046	0.933629	2.86927	2.43496
Phlda3	0	0	0	0	0	0	0	0	2.31701	2.14313	0.335764	2.34276	0.719987	2.73344
Tnni1	0	0	0	0	0	0	0	0	0.912175	0.103122	0.290809	0.507272	0.311794	0.208894
Lad1	0.643558	0.500336	0.742861	0.179563	1.31432	0.260873	0.285368	0.399179	0	0	0	0	0	0
Tnnt2	0	0	0	0.0393778	0	0	0	0	0	0.0478893	0	0	0.0482654	0.0970096
Gm28883	2.9649	3.07343	1.36896	4.96353	1.42474	1.20185	1.75294	1.83904	0	0	0	0	0	0
Igfn1	0.0304037	0.0630332	0.0561522	0.169663	0.11688	0.0492979	0.0719024	0.150868	0	0	0.0581877	0	0	0
Tmem9	17.4582	13.7289	13.7127	12.6537	12.9214	11.2254	10.5591	15.1022	39.512	52.4309	22.8508	18.925	22.9213	27.9547
Gm15850	0	0.415115	0	0	0	0	0	0	0	0	0	0	0	0
Kif21b	0.224485	0.209431	0.269488	0.350755	0.302043	0.382188	0.106178	0.352744	0	0.0914079	0	0	0.0921257	0.0411479
Mroh3	2.371	5.09113	2.65866	1.89014	1.87179	3.63849	5.60723	3.71167	0	0	0	0	0	0
Gm26781	0.555543	0.191959	0.513011	0.206674	0.177971	0.15013	0	0	0	0.251346	0.70881	0	0	0
Gpr25	0	0	0	0	0	0	0	0	0	0	0	0	0	0
Camsap2	4.78906	4.99519	4.69711	4.21616	4.43109	4.70252	3.69318	4.15748	3.53561	3.5529	6.26212	3.17769	3.33666	2.80797
Ddx59	8.15072	7.68096	10.6058	7.85626	7.38832	9.08594	7.66651	6.58765	2.33527	3.64575	4.07704	1.54604	2.02724	3.14084
Kif14	13.0709	11.8796	10.9729	13.6154	11.2424	11.3461	11.4279	13.0157	0.792583	0.53761	0.606437	1.14599	0.758565	0.822831
Gm29486	0.735248	0	0.678959	0	0	0	0	0	0	0	0	0	0	0
Gm37799	0	0	0	0	0	0	0	0	0	0	0	0	0	0
Gm33994	0.679815	0	0.209257	0.758716	0.326674	0.367427	0.267951	0.562224	0	0	0	0	0	0
Platr23	0	0	0.103556	0	0.107775	0.18183	0.132602	0.0927436	0	0	0	0	0	0
Zfp281	10.8031	9.01624	8.08314	9.70738	8.94493	9.25235	8.45064	10.2173	10.5093	12.1064	17.0704	9.89473	11.4436	5.7375
Gm19705	4.03773	4.91344	5.18763	4.50636	5.23028	6.97391	7.26547	6.38824	0	0.476557	0.671959	0	0.480299	0.321788
Platr22	1.18404	0.175339	1.40578	0.566339	0.487688	1.50845	1.8001	1.53879	0.203082	0	0	0	0.231387	0.155023
Gm29718	0	0	0	0	0	0	0	0	0.688434	0	0	0	0	0
Nr5a2	4.35839	5.09467	5.35202	6.31316	5.16905	4.84908	6.74357	5.82855	25.7184	29.0747	75.3372	36.2976	36.0263	29.151
Gm37057	0	0	0.263646	0	0	0	0	0	0	0	0	0	0	0
Gm4258	0	0	0	0	0	0	0	0	1.58202	2.04398	3.96285	2.51367	2.06003	0.862605
Gm37298	0	0	0	0	0	0	0	0	0.0848974	1.05574	0.67665	0.590156	1.06403	0.259227
Gm37124	0	0	0	0	0	0	0	0	0.164851	0.372729	0	0.687567	0.375656	0.12584
A130050O07Rik	0	0	0	0	0	0	0	0	0	0	0.173158	0.151024	0	0
D130019J16Rik	0	0	0	0	0	0	0	0	0	0.860144	0.727696	0	0.17338	0.23232
Gm37534	0	0	0	0	0	0	0	0	0.0628845	0.0710911	0.300722	0.0874272	0.0716494	0.0480032
A430106G13Rik	0	0	0	0	0	0	0	0	0	0	0	0	0.22087	0
Gm37632	0	0	0	0	0	0	0	0.198075	0	0.650154	0	0	0	0
Ptprc	0	0	0	0	0	0	0	0	0.10759	0	0	0	0.040862	0.0273765
A130071D04Rik	0	0	0	0	0	0	0	0	0	0	0	0	0.0638051	0
Gm28500	0	0	0	0	1.74082	0	0	0	0	0	0	0	0	0
Nek7	3.81938	4.26669	4.1091	5.25591	3.88451	4.11858	4.60396	2.97472	12.5103	10.8211	23.7031	12.4411	9.99297	13.3901
Gm37080	0	0	0	0	0	0	0	0	0.273197	1.2354	0	0.18991	0.622551	0.104273
Gm37101	0	0	0	0	0	0	0	0	0	1.11574	1.43021	0.623695	1.43119	0.547919
Gm5833	0	0	0	0	0	0.0986397	0	0.100623	0	0	0	0	0	0
Gm8790	0	0.880508	0	0	1.6327	1.37728	0	0.702489	0	0	0	0	0	0
Lhx9	0	0	0	0.0321526	0	0.023356	0.0340654	0.0238257	0	0.117307	0	0	0	0
Gm37045	0	0	0	0	0	0	0	0	0.133326	0	0	0.185361	0	0
Dennd1b	0.126835	0.0876515	0.0130138	0.0943704	0.108353	0.102828	0.0999847	0.0932406	1.87812	3.48131	5.58303	2.30531	2.9303	2.04072
Gm37423	0	0	0	0	0	0	0	0	0	1.99949	0.626519	1.22947	2.2391	0.450041
Gm16305	0	0	0	0	0.472777	0	0	0	0	0.667694	0.941468	0	0	0.901701
Gm37470	0	0	0	0	0	0	0	0	0	2.38824	1.12249	0.652673	0.80233	0.35836
Gm43544	0	0	0	0	0	0	0.392497	0	0.132841	0.750886	0.635263	0.369373	1.0595	0.20281
Gm37655	0	0	0	0	0	0	0	0	0	0.720326	0	0.332194	0.362991	0.303993
Gm37718	0	0	0	0	0	0	0	0	0.374439	1.83432	0.198957	2.25583	0.995467	1.2386
Crb1	4.49157	5.24534	4.21771	6.57808	3.51529	5.74636	6.05063	4.04379	0.182031	0.334402	0	0	0.129626	0.191062
Gm34816	2.17938	1.69436	1.00627	3.64849	0.523633	0.441717	0.644257	0.450601	0	0	0	0	0	0
Zbtb41	3.74451	4.55663	2.79634	3.85205	4.06813	3.03575	2.92616	5.00875	6.25492	9.14836	14.8313	7.71778	9.2202	6.14746
Aspm	110.302	118.424	113.647	123.92	116.304	129.467	123.758	112.125	3.485	2.78669	4.2003	3.97852	3.84161	3.22263
F13b	0	0	0	0	0	0	0	0.0893371	0	0	0	0	0	0.198004
Gm4788	0	0	0	0	0	0	0	0	0	0	0	0	0.2348	0
Cfhr2	0	0.146675	0	0	0	0	0	0	0	0.576158	1.0832	0	0.193561	0.129681
Gm16332	0.0921847	0	0	0	0	0	0	0	0.110678	0.500489	0.176426	0	0.25221	0
Gm5837	0.19979	0.414205	0.737977	0.222978	0	1.13382	0.70873	0.660925	0.239871	0.813524	0	1.33395	0.546608	1.46485
Gm5834	0	0	0	0	0	0	0	0.220469	0.320061	0	0	0	0.729343	0
Gm38266	0	0	0	0	0.62438	0	0	0	0	0	0	0	3.5549	0
Gm38019	0	0.746114	0.664665	0	0	0.583532	0	0	0	0.976942	1.37752	0	0.984614	0
Cfh	0	0	0.0301291	0.0728276	0.156784	0.0264514	0	0.0269834	17.6276	78.3838	33.157	14.7044	37.2234	21.2308
Kcnt2	0	0	0	0	0	0	0	0	1.0954	1.88446	2.88489	1.25806	1.5194	1.67236
Gm37777	0	0	0	0	0	0	0	0	0.195118	0.551453	0	0.135634	0	0.223416
Gm5835	0	0	0	0	0	0	0	0	0	0	0	0.359484	0	0.986901
Cdc73	0.527986	0.515117	0.301143	0.363958	0.26864	0.226614	0.367248	0.321072	4.06447	6.59726	11.0261	4.01774	5.60816	3.44421
B3galt2	0	0	0	0	0	0	0	0.0487084	0.212134	1.63876	2.25433	0.294926	0.443119	0.998589
Gm6397	0	0	0	0	0	0	0	0	0	0.347276	0	0	0	0
Glrx2	0.685963	0.581785	0.575861	0.487186	0.179797	0.252784	0.294954	0.309441	8.12348	9.35289	8.3543	6.6098	5.80082	6.3154
Trove2	1.40468	1.54525	1.03242	1.47173	0.661224	1.04584	1.25421	1.20913	6.092	6.96485	14.5389	5.07219	7.01954	3.07397
Uchl5	18.0718	21.1599	19.4553	19.6468	18.8981	17.6118	16.7189	19.1276	53.625	51.9809	48.9228	59.5493	49.5711	55.1807
Gm29170	0.0746078	0.309355	0.275584	0.333068	0	0	0	0.24681	0.179151	0.708856	0.713934	0.498139	0.714422	1.02567
Rgs2	276.906	278.521	286.973	287.667	275.837	287.403	283.113	265.742	867.268	518.525	617.121	764.81	628.334	503.696
Rgs13	0	0	0	0	0	0	0	0	0.595256	0.897252	0	0.275858	0	0.75732
Rgs1	0	0	0	0	0	0	0	0	0	0	0	0	0.107716	0.0360836
Gm7266	0	0	0	0.753721	0	0	0	0	0	0	0	0	0	0
Rgs18	0	0	0	0	0	0	0	0	0	0	0	0	0	0.246847
Gm29514	0	0	0	0	0.104477	0	0	0	0	0	0	0	0	0
Brinp3	0.117169	0.161944	0.144265	0.0871789	0	0.158319	0.0923653	0	0	0	0	0	0.0534276	0
Gm15583	0	0.161552	0	0	0	0	0	0	0	0	0	0	0	0
A230059L01Rik	0	0	0	0	0	0	0	0	0	0.084835	0	0.104329	0	0
Gm15443	0	0	0.308015	0.372265	0	0.270417	0	0	0.400467	0.452729	0	0	0	0
Gm29398	0	0	0	0	0.305478	0	0	0	0	0	0	0	0	0
Pla2g4a	0.0855929	0.133089	0.0790401	0.0955271	0	0.034696	0	0.176969	11.972	8.59697	12.5315	17.2874	13.1723	31.4175
Ptgs2	0.238875	0.557142	0.110294	0.06665	0.114788	0.242076	0.0706151	0.049389	0	0	0	0.697776	0.653543	0.164196
Gm15453	0	0.609728	0.543167	0	1.1306	0.953729	2.08656	0	4.9434	2.39508	6.75428	7.85453	4.82778	6.46898
Gm4322	0	0	0	0	0	0	0	0	0	0	0	0	0	0
Pdc	0	0	0	0	0	0	0	0	0	0.110817	0	0	0	0
BC003331	5.67037	3.87252	5.54428	3.64819	6.02664	4.54301	4.49629	4.46886	28.4332	32.4154	27.7049	27.9494	27.6508	19.6259
Tpr	12.4039	10.778	11.2618	10.499	11.2198	8.59842	10.6922	10.5385	23.371	25.6429	32.4667	20.5741	22.9212	21.2078
Prg4	0.191714	1.65609	0.76716	1.21247	1.22834	1.81331	0.604518	0.475658	0.15345	0.780641	0.85612	0.213339	1.04903	0.175705
Hmcn1	0	0.0133794	0	0.014405	0	0	0	0	0	0.0175187	0	0	0.0529687	0
Gm22756	0	0	0	0	0	0	0	0	0	0	0	0	0	0
Gm37671	0	0	0	0	0	0	0	0	0	0.177117	0	0	0	0
Gm19087	0	0	0	0.645363	0	0	0	0	0	0	0	0	0	0
Gm8941	0	0	0	0	0	0	0	0.251615	0	0	0	0	0	0
C730036E19Rik	0	0	0	0	0	0	0	0.615794	0	0	0	0	0	0
Gm10138	0.962055	0.199454	0.17768	0.322114	0.64722	0.233987	0	0.0795644	7.50788	8.22652	9.20606	10.4381	6.05383	5.46666
Ivns1abp	7.34734	4.79929	5.29775	6.57131	5.17506	4.07989	4.22495	7.03368	203.918	279.163	357.992	207.986	226.419	216.035
Swt1	10.1411	10.6886	10.2482	9.58599	9.72586	8.75592	10.106	10.9892	9.34226	13.2162	12.7762	7.06198	9.01574	5.49474
Trmt1l	5.76271	6.11176	4.73708	5.27907	5.47433	5.21206	5.79008	5.59237	4.5992	6.01323	4.7813	5.78257	5.78705	4.57934
Mir7682	0	0	0	5.26305	0	0	0	0	0	0	0	0	0	8.64389
Gm37893	0	0	0	0	0	0	0	0.185639	0.269498	0.304668	1.07398	0	0	0.102861
Rnf2	89.6685	87.0425	76.3165	90.904	85.4769	88.815	76.3286	85.8876	35.488	43.3576	34.246	29.2047	32.2749	34.9254
Gm36527	0	0	0	0.100778	0	0.0732063	0	0	0.325239	0.735367	0.172815	0.753623	0.617618	0.248273
Gm28181	0	0	2.20587	1.333	0	0.322769	0.470767	0.65852	0	0	0	0	0	0
Fam129a	0.0741225	0.192089	0.0342239	0.124088	0	0.120185	0.219117	0.122602	0.756438	0.955762	0.354645	0.618624	1.06466	0.713297
Edem3	1.80027	2.17719	1.74161	3.15734	2.22452	1.66802	2.12874	2.83594	4.83749	8.66862	16.4888	8.5857	10.2612	7.97471
Gm28610	0.673675	0	0	0	0	0	0	0	0	0	0	0	0	0
Tsen15	1.43439	1.21655	0.722496	0.582135	0.187984	0.845738	0.462575	0.32353	37.4959	29.0265	21.5871	30.6903	30.7706	37.7653
Colgalt2	9.21372	7.21332	4.58141	6.83143	4.89193	7.31305	5.79027	5.32866	2.39809	2.18632	6.41219	5.26989	5.90536	6.7909
Rgl1	0.752386	0.903072	0.804488	0.75132	0.79921	1.09153	0.655544	0.425745	1.52139	1.98868	2.95567	0.991483	1.40842	2.10497
Gm15479	0.965621	0.500483	0.891695	0.538847	1.16003	1.5657	0.285452	1.99648	0	0	0	0	0	0
Gm7278	0	0	0	0	0	0	0	0	0	0	0	0	0	0.357849
Apobec4	0	0	0	0	0	0	0	0	0	0	0	0	0	0
Arpc5	20.0688	25.7862	24.081	20.5203	16.4001	15.8805	18.4729	20.2747	156.4	191.165	97.0556	134.396	131.019	159.589
Ncf2	0.0322614	0.0334423	0	0.0720115	0.0310054	0.15693	0.0381478	0.053362	0.116201	0	0	0.107701	0	0
Smg7	2.93311	4.11357	3.62468	4.33262	4.10401	4.12641	5.71246	4.10238	2.69294	3.22001	6.52153	4.96792	4.13038	4.50666
Gm28791	0	0	0	0.171589	0	0.124644	0.908986	0.254302	0.553766	3.7562	1.17697	1.79641	1.2619	0.986347
Nmnat2	1.98711	1.37323	1.96606	2.58737	2.31899	2.45485	2.7413	2.26945	0.113608	0	0	0.0789733	0	0
Lamc2	2.85794	2.99782	3.36177	2.88587	2.81208	2.26183	2.53455	4.13629	0	0.0461796	0	0	0	0.0935463
Lamc1	2.38067	1.95368	2.10681	1.43919	1.77954	1.42074	2.18948	2.92596	1.15125	2.87225	1.51873	1.82132	2.35203	2.00005
Gm38009	0	0	0	0	0	0	0	0	0	0.222232	0.156677	0.273298	0	0.150059
Gm8818	0	0	0	0	0	0	0	0	0	0	0	0	0.357357	0
E330020D12Rik	6.93647	7.56228	7.95157	6.67374	15.4017	11.2471	13.8587	14.6383	0	0	0	0	0	0
Shcbp1l	2.72775	1.22274	1.97429	0.987354	2.90496	1.55399	1.56914	1.21942	0	0.200128	0	0	0.10085	0.2027
Gm37669	0	0	0	0	0	0	0	0	0	0	0	0.556762	0.456284	0
Dhx9	0.968386	0.767636	1.07836	0.794692	0.739074	0.554182	0.606218	0.847991	11.7292	17.8989	21.6948	11.3625	13.2861	8.43146
Npl	0	0	0	0	0	0.0748875	0.109226	0.152787	5.10153	4.63891	2.47497	3.70046	6.19166	3.6403
Gm6652	0.511238	0.52995	0	0	0	0	0	0	0	0	0	0.426677	0	0.234274
Rgs8	0.0283726	0.0294111	0.104802	0.126663	0.0545361	0.0920091	0.100648	0.0234649	0	0	0	0	0	0
Rgs16	0.350806	0	0	0	0	0	0.276543	0	0	0	0	0	0	0
Gm28513	0	0	0	0	0	0	0	0	0	0	0.853926	0	0	0
Rnasel	0	0	0	0	0	0.0333898	0	0	2.91742	4.19257	7.25162	1.78741	2.30994	1.50985
Gm28512	0	0	0	0	0	0	0	0	0	0.974378	0	0.59914	1.96406	0.328967
Rgsl1	0.52407	0.977854	0.629133	0.818854	0.503667	0.722287	0.619692	0.953523	0	0	0	0	0	0
Teddm2	0.223048	0.0578029	0.102986	0.124468	0.053591	0.0452073	0.263745	0.13835	0	0	0.106719	0	0	0
Glul	4.03313	3.1569	2.81227	2.66399	2.92686	3.20301	4.76902	2.92707	1.3835	4.02184	1.73278	0.549557	1.46374	0.377179
Gm28286	0	0	0	0	0	0	0.551906	0	0	0	0	0	0	0
A830008E24Rik	1.26154	1.15683	0.896124	1.78703	0.652846	0.904748	1.72122	1.16371	0	0	0	0	0	0
Cacna1e	0.108835	0.0225636	0.100502	0.0850264	0.104597	0.079411	0.0772155	0.0630063	0	0	0	0	0	0
Gm9530	0	0	0	0	0	0	0	0	0	0	0.319083	0.139148	0	0.0764014
Ier5	0	0	0	0	0	0	0	0	1.30311	1.35985	2.71635	2.92657	4.33999	1.45384
Mr1	0	0	0	0	0	0	0	0	6.69833	6.33109	4.02591	4.88528	6.19314	5.4485
Stx6	4.42268	5.25093	4.55899	4.59162	4.67061	4.41941	5.22965	4.80601	3.3959	4.25788	2.90344	2.87567	2.98985	3.15786
Gm8850	0	0	0	0	0	0	0	0	0	0	0	0	1.90894	0
BC034090	0.798381	0.517253	0.368629	0.445522	0.575474	0.40454	0.511363	0.742817	0.758852	0.406366	0.636653	0.166582	0.773608	0.518297
Xpr1	0.275348	0.443996	0.536787	0.614611	0.47045	0.570477	0.379852	0.392184	1.63457	3.11441	4.47924	2.09377	2.57387	1.54217
Gm5532	0	0	0	0	0.238317	0.100518	0	0	0.893154	0.336571	0.711863	1.03478	0.339214	1.47722
Acbd6	7.79889	7.73286	8.45431	7.75796	8.18776	7.59414	8.82092	8.41289	2.79886	3.5093	3.0825	3.39596	3.13099	4.3119
Lhx4	0	0	0	0	0	0	0	0	0	0	0	0	0	0
Qsox1	1.91336	2.66733	2.16291	1.69362	2.06081	2.21983	2.57454	3.4922	0.712929	0.761192	0.441948	0.991172	0.541532	0.876796
Gm37571	0	0	0	0	0	0	0	0	0	0	0	0	0	0
Cep350	1.57286	0.892447	1.07022	0.960857	0.986535	0.671132	1.11591	0.876326	1.76913	2.13484	3.04188	1.8516	1.29096	1.59326
Gm37383	0	0	0	0	0	0	0	0	0	0	0	0	0	0
Gm9694	0	0	0	0	0	0	0	0	0.276184	0	0	0	0	0
Tor1aip1	7.38675	8.75849	7.42861	7.51002	7.43954	7.17811	7.83715	6.98773	8.13972	8.30925	21.3992	9.03631	6.29818	8.53197
Tor1aip2	2.40339	1.96849	1.4522	2.08626	2.05318	1.41926	2.14021	2.38029	41.8227	43.2534	31.6868	30.9052	37.8699	37.5003
Tdrd5	94.5878	77.1648	87.1279	81.6717	91.6632	73.8714	78.2784	97.7914	66.9358	118.751	34.6355	54.2299	68.7682	45.8923
A430050A11Rik	0.423393	0	0	0	0.40691	0	0.500646	0.350157	0	0	0	0	0	0
Nphs2	0	0.0909896	0	0	0	0.142325	0	0	0.210772	1.31053	0.50397	0.732581	0.480299	0.80447
Axdnd1	0.363834	0.754303	0.629962	0.812124	0.393378	0.811161	1.23688	0.639413	0.327619	0.679019	0.696317	0.303655	0.49771	0.416816
Gm2000	3.6878	7.64558	5.67579	9.60359	4.13494	7.47445	4.36068	2.54159	34.6832	39.2094	28.2314	42.0637	36.9949	33.7986
Soat1	15.0291	17.4035	14.2396	16.181	16.4575	14.8115	15.1287	18.7596	55.6081	74.3158	61.2151	39.0751	52.5442	61.4713
Gm37648	0.747009	0.331865	0.492729	0.595507	0.615366	0.0865166	0.504748	0.353026	0.128124	1.01392	0	1.06877	0.875895	0.0978045
Gm10031	0.103095	0.641214	0.285608	0	0.0990818	0.167163	0.243812	0.170525	0.495112	0.559726	0.591922	0.172086	1.12824	0.188973
Abl2	5.57154	5.90674	5.37886	5.17241	5.06256	4.98919	5.42023	5.92732	2.28044	2.3718	4.94375	2.19818	1.94005	1.9961
Gm38043	0	0	0	0	0	0	0	0.0439995	0	0.57769	0.5091	0	0.0727783	0.195038
Tor3a	1.40551	0.0728478	1.29791	1.25491	0.607856	0.683685	0.747881	0.523077	2.53122	1.62154	2.68991	1.64225	2.59562	2.51188
Fam20b	1.52817	0.905206	1.00799	1.04421	0.869219	1.21364	1.03257	1.16067	5.09237	4.10605	6.26715	4.26872	4.43694	3.37279
Gm15428	0	0	0	0	0	0	0	0	12.8198	10.0335	7.8597	15.0811	16.8537	9.03326
Ralgps2	11.633	12.9034	11.5784	12.4022	12.1372	14.2568	11.802	13.0274	10.4615	10.9359	16.806	10.2378	11.0837	7.81992
Gm28693	0.207363	0.107477	0	0	0	0	0	0	0	1.68872	0	0.173065	0.567329	0.570143
Angptl1	0.28882	0.299391	0.444514	0.967023	0.18505	0.312203	0.227678	0.0796204	24.5045	27.9637	26.1636	25.2297	23.8373	24.5291
Gm37802	0.103485	0	0	0.115496	0	0	0	0	0.248493	0.842765	1.18832	0	0.849383	0.189688
Gm37943	0	0	0	0	0	0	0	0	0.0832614	0.188255	0.530889	0.34727	0.0948664	0.254232
Gm28694	1.5153	5.89038	2.79859	4.22794	4.00485	4.29971	4.03152	1.56649	0	0	0	0	0	0
Gm10531	0	0	0	0.132548	0	0	0	0	0	0	0	0	0	0
Tex35	5.0048	3.63159	2.5419	4.18925	3.12647	2.84024	4.14258	1.65564	0	0	0	0	0.342318	0
Gm30694	0	0	0	0	0	0	0	0	0	0	0	0.742349	0	0
Rasal2	1.63231	1.17619	1.70955	1.24413	0.669595	0.936029	0.988611	1.13595	0.884292	0.89162	1.4477	0.963595	1.06201	0.857469
Gm37788	0	0	0	0	0.097177	0	0	0	0.364196	1.23517	0.193514	1.35022	1.79815	0.834032
Gm37578	0	0	0	0	0	0	0	0	0	0.630821	0.444738	0	0	0.638928
Gm6058	0	0	0	0	0	0	0	0	0	0.930421	0	0	0	0
Gm37060	0.114106	0.118283	0.10537	0	0	0	0	0	0.273995	4.33653	2.1838	2.66651	3.90231	1.8824
BC026585	0.107937	0.111888	0.398694	0	0.414939	0.875067	0.510524	0.357066	11.2744	13.0387	4.75118	6.48603	10.631	8.60637
Gm15486	6.33969	7.04115	3.34533	2.52696	3.91685	11.3808	13.9219	5.9921	0	0	0	0	0	0
Sec16b	0.910022	1.88666	1.82076	1.18492	1.60342	2.6232	2.39125	2.09059	0.121399	0.274483	0	0	0.0691596	0
Gm38256	0	0	0	0	0	0	0.680878	0	0	0	0	0	0	0
Brinp2	0.311979	0.291059	0.316904	0.417826	0.149917	0.252928	0.221342	0.206412	0.0374567	0.338759	0	0.0520754	0.0426774	0.142964
Astn1	0.0833963	0.144081	0	0.0310252	0.0267165	0	0.0328709	0.137942	0	0	0	0	0	0
Pappa2	0.0265701	0.0826278	0.0245359	0.0593077	0.153214	0.0646227	0.15709	0.109871	0	0	0	0	0	0
Rfwd2	11.3053	11.4277	10.9012	10.9444	6.76819	5.98789	4.89299	4.97189	3.05586	7.35439	7.26193	3.75328	4.29349	3.27724
Gm37115	0	0	0	0	0	0	0.227039	0.0793968	0	0.260609	0	0.640989	0.131328	0
Gm37088	0	0	0	0	0	0	0	0	0	1.82876	1.2893	0	0	0
Scarna3a	0	0	0	0	0	0	0	0	0	2.6517	3.73897	0	0	0
Tnr	0	0	0	0	0	0	0	0	0	0	0	0	0	0
Gm24719	0	0	0	0	0	0	0	0	0	0	0	0	0	0
Tnn	0	0.194962	0	0	0	0.0762393	0.0555986	0	0	0	0	0	0	0
Mrps14	26.4445	29.6751	26.2031	26.6093	24.9309	26.9521	28.2916	25.8278	102.103	89.7899	93.6694	126.958	122.421	89.636
Cacybp	10.4141	10.4394	6.23506	6.64157	8.13888	8.90679	4.33027	5.58406	283.316	243.557	223.181	349.954	260.185	307.101
Rabgap1l	0.529788	0.646812	0.858869	0.617557	0.633625	0.639493	0.779587	0.671828	1.51244	2.54076	4.1233	1.82759	2.10977	1.73719
Gm36975	0	0	0	0	0	0	0	0	0	0	0.859064	0	0	0
Gm37529	0	0	0	0	0	0	0	0	0.075997	0.429574	0.726854	0	0.259768	0
Gm37212	0	0	0	0	0	0	0	0	0	1.01709	0.430238	0	0	0.0686775
Gm37215	0	0	0	0	0	0	0	0	0	4.12814	2.49463	0.72525	2.67465	0.796419
Gm38302	0	0	0	0	0	0	0	0	0	0.357647	1.26073	0.219916	0.180228	0.120748
Gm37873	0	0	0	0.267769	0	0	0	0	0	0.162824	0	0	0	0.329833
Gm37328	0	0	0	0	0	0	0	0	0	0	2.4537	0.713351	1.16923	0
Gm38329	0	0	0	0	0	0	0	0	0	1.73882	9.80714	1.06919	0	0.587056
Gm38126	0	0.0708277	0	0.076257	0	0	0	0	0.164068	1.48384	0.784596	0.684304	0.186936	0.50097
Gm37083	0	0	0	0	0	0	0	0	0	0	0	0	0	0.352564
Rc3h1	1.7415	1.85539	1.40715	2.64549	1.53423	1.4707	1.51584	2.88053	2.78783	5.51539	7.40653	5.08707	5.75722	4.34488
Gm37052	0	0	0	0	0	0	0	0	0.179346	1.62201	1.42943	0.748025	2.04344	1.23214
Gm37809	0	0	0	0	0	0	0	0	0	1.19626	0	0	0	0.269251
Gm37653	0	0	0	0	0.0734667	0	0	0	0	0.830046	1.31669	0	0	0.560476
Serpinc1	30.5645	32.7117	32.4213	35.4335	38.8175	38.7387	38.6012	38.7767	0.0384254	0.13032	0	0	0	0
Gm37729	2.10035	1.45149	2.37056	2.34412	0.67286	2.2704	0.82786	2.12305	0	0	0	0	0	0
Gm37072	0	0	0	0	0.314055	0	0	0	0	0.443534	0	0	0.447017	0
Zbtb37	3.45997	2.51666	3.45015	3.60195	2.8642	3.85403	2.68168	2.98172	0.261813	0.769548	1.2242	0.363993	0.397739	0.266475
Gm37362	0	0	0	0.962956	0.414612	0.349751	0	0.356785	0	0.585549	0	0	0	0
Gas5	3.85536	4.75053	3.5602	3.00386	2.86634	4.36407	4.81685	5.23392	140.174	191.642	182.514	244.179	261.509	154.671
Dars2	3.2116	3.27457	2.23645	2.11535	2.02398	2.51834	2.67699	2.61253	5.18333	5.64539	5.74341	4.56984	4.39333	8.05821
Cenpl	3.98622	6.472	4.74544	4.93128	4.84648	5.10065	5.16786	4.7266	10.4944	8.08314	6.52597	12.586	9.26349	9.06736
Klhl20	0.468379	0.640008	0.412861	0.451458	0.593372	0.500546	0.427967	0.845153	0.94576	1.24257	1.54833	1.06611	0.873713	0.858536
Ankrd45	0	0	0.0676232	0	0	0.0593687	0	0	0	0.0993944	0.140149	0	0	0
Gm6185	0	0	0	0	0	0.057357	0	0	0.0849413	0	0	0.118092	0.290341	0
Prdx6	10.1912	3.246	7.25542	8.76883	8.37181	8.40072	9.22318	5.97993	143.958	136.471	91.5286	109.955	103.274	142.399
Gm15429	2.74198	0.355293	2.21555	2.29516	2.63523	1.11149	0.810569	0.850382	0.411508	0	0	0	0	0.314126
Gm5049	2.92434	6.4194	3.81242	2.87978	3.14114	7.25194	5.28858	4.41022	0	0	0	0	0	0
Gm37357	0	0	0	0	0	0	0	0	0	0	0.167613	0	0	0
Suco	9.74203	9.68578	8.31724	8.82127	7.56676	6.87976	8.47666	7.95557	6.58385	7.94203	14.13	7.51703	9.094	5.75582
Gm7496	0	0	0	0	0	0	0	0	0.317585	0	0	0.883065	0	0
Gm31925	24.7448	45.1449	24.6784	45.6597	38.6844	57.776	45.6451	40.1105	0	0	0	0	0	0
Pigc	14.8662	17.6785	18.1852	16.9507	16.1429	14.035	14.5347	16.393	16.6896	18.0815	10.346	11.2793	14.9661	14.5685
Gm38304	0.455854	3.30777	0.841909	1.01752	0	0.36957	0.539029	2.26202	0	1.23746	0	0	0	0
Dnm3	1.75615	1.86681	1.52874	2.25959	1.77378	1.8409	2.38079	1.71141	0	0.0455469	0	0.0186711	0.0612062	0.0820131
Gm37767	0	0	0	0	0	0	0	0	0	0	0	0	0	0
Dnm3os	0	0	0	0	0.0331564	0	0	0	0.0414207	1.26431	0	0.230345	0.896684	0.0948561
Mettl13	0.196569	0.145546	0.129657	0.313405	0.13494	0.29596	0.26564	0.487704	0.539438	0.762296	1.18234	0.703098	1.15242	1.18388
Vamp4	11.4438	9.50254	11.8402	11.4346	10.9407	11.5607	11.0522	12.4869	54.239	48.0617	41.6242	66.8065	66.4706	34.5396
Gm5705	8.84779	10.7667	12.7885	9.44536	4.06681	8.73245	5.91339	8.27179	0	0	0	0	0	0
Myoc	1.58252	0.820222	1.2178	0.883096	1.64765	1.17607	1.24751	2.8357	0	0	0	0.220128	0	0
Prrc2c	11.9487	10.3952	10.7357	11.799	11.3692	9.97646	10.4108	10.8378	7.63207	11.6271	16.9801	12.3697	14.4388	8.62993
Fmo4	0.811609	1.68263	0.68134	1.56458	0.709101	1.19634	0.610715	0.488161	0	0	0	0	0	0
Fmo1	0	0	0	0	0	0.0351748	0.0513035	0	0	0.353336	0.0830356	0.0724214	0.178055	0
Fmo2	0	0	0	0	0	0	0	0	0.0585457	0	0	0	0	0
Fmo6	0.139761	0.43463	0.387183	0.311964	1.07456	1.13307	0.330523	0.115586	0	0	0	0	0	0
Fmo3	1.47354	0.939987	1.4654	2.65661	3.37703	4.22716	1.20628	1.03117	0	0	0	0	0	0
Mroh9	0	0	0	0	0	0.0750142	0	0	0	0	0	0	0	0
Prrx1	0.0247164	0	0.0456484	0.0551702	0.0237542	0.0601144	0.0292262	0.0408823	0.593499	1.44255	0	0.12377	1.75818	0.249178
Gm20471	0	0	0	0	0	0	0	0	0	0	0	0	0	0
Gm26523	0	0	0	0	0.634171	0	0	0	0.19806	0.895628	0	0.275359	0.225665	0
Gorab	3.54464	4.56815	2.47707	5.34601	5.43221	3.65039	2.83202	4.27842	11.042	10.1424	9.35071	7.83562	8.78048	10.2728
Gm29500	0	0.210955	0	0	0	0	0	0	0	0	0	0	0	0
Mettl11b	0	0	0	0.495547	0	0	0	0	0	0	0	0	0	0
Kifap3	4.15858	1.62538	2.26635	2.20649	2.3587	1.93444	1.85409	1.91696	9.16722	8.698	11.4816	8.19323	8.11349	6.99785
Scyl3	7.63684	7.67204	7.92282	7.41834	8.10973	8.21691	7.97116	6.62776	2.20733	2.55938	5.14254	3.61962	4.32062	2.54907
BC055324	29.0129	35.6113	33.1852	36.2069	32.0658	32.128	29.3165	29.4477	6.09583	4.38541	5.04779	6.71389	4.87085	7.3123
Mettl18	30.1894	25.86	33.8878	29.8599	29.0141	30.9237	29.9262	29.1535	16.4951	13.7405	10.3792	19.0101	15.0848	11.7632
Sele	0.187852	0.292091	0.0867351	0.628963	0.722154	0.380738	0.111064	0.155358	0	0	0	0	0	0
Sell	0	0.0479654	0	0	0	0	0	0	0	0	0	0	0	0
Selp	0.557809	1.79893	0.801273	1.79848	0.953053	2.81386	1.24589	0.51258	0	0	0	0	0	0
Gm16587	1.26773	0.328532	0.292668	1.06115	0	1.02777	0.374759	0	0	0	0	0	0	0
Gm16548	0	0.231259	0.206014	0.248986	0.428816	0.542599	0	0	0	0	0	0	0.610364	0
F5	0.147247	0.0763186	0.135975	0.205422	0.212272	0.35813	0.391757	0	0	0.0999295	0.0704517	0	0.100714	0.0674759
Slc19a2	0.356321	0.443236	0.263234	0.0795354	0.0684898	0.519979	0.337068	0.235749	4.62029	5.51344	10.911	8.08886	6.5316	6.98854
Ccdc181	22.4942	17.6738	21.169	17.5895	18.0383	21.1404	20.1606	18.3663	10.3211	6.41742	10.9682	8.13123	6.46781	6.04031
Blzf1	16.3	17.1092	16.5668	16.4184	15.8132	15.7497	14.7283	16.1512	6.76952	9.11398	4.51255	5.21912	4.76807	7.56341
Nme7	2.28082	2.02655	2.66499	2.18189	2.37096	2.33969	3.1373	1.53983	13.0213	12.0671	8.19571	11.9653	11.0157	12.3715
Gm37411	0	0	0	0	0	0	0	0	0	0	0	0	0	0
Atp1b1	12.8722	11.779	10.2472	8.7188	11.5179	10.8676	11.4419	12.4077	26.9656	22.5321	27.3536	19.4117	15.3013	17.0858
Gm32391	0	0	0.467727	0	0	0	0	0	1.82435	3.43739	1.93873	2.53636	4.15726	4.17788
D630023O14Rik	0.0882582	0.0914887	0	0	0.0848222	0	0.208724	0	0	0	0	0	0	0
Gm37754	0.605115	0	0	0	0	0	3.57762	2.50223	0	0	0	0	0.827773	0
Dpt	0	0	0	0	0	0	0	0	0	0	0	0	0	0
Gm32569	0	0	0	0	0	0	0	0	0	0	0	0	0	0.304584
Tbx19	3.08472	6.39527	5.38062	8.22434	6.42337	10.2813	9.52419	5.52748	0	0	0	0	0	0
Gm16550	0	2.25019	2.00454	0	4.17244	0	0	0	0	0	0	0	0	0
Sft2d2	6.33174	7.06074	4.47384	5.67472	7.00725	4.62773	4.254	5.99026	8.06272	6.38045	11.2917	8.24695	6.43055	5.3634
Tiprl	21.889	22.4829	19.2441	19.6328	18.3472	20.825	16.1324	19.1773	22.7402	19.4674	16.642	23.1901	22.5599	25.6948
Gm38190	0	0	0	0	0	0	0	0	0	0.23422	1.65128	0.0960136	0.393431	0.0527178
Gpr161	0	0	0.0362787	0	0	0	0	0.0324909	0.518847	0.693205	1.12781	0.655767	0.376195	0.6121
Dcaf6	2.5546	2.16262	2.75219	2.70854	3.10985	3.00304	1.71173	2.21835	0.408945	1.44473	1.22227	0.710686	1.04837	0.819448
Gm37864	0	0	0	0	0	0	0	0	0	0.362183	0.510689	0	0	0.0815197
Mpc2	7.03892	7.29656	6.46564	6.69204	6.94384	5.13292	6.91401	6.43738	24.5482	18.5012	14.0415	18.0902	19.9711	17.8174
Gm37860	0	0	0	0	0	0.428901	0	0	0.317585	0	1.01249	0	0.36185	0
Adcy10	0	0.259548	0.144509	0.314374	0.180476	0.202991	0.296068	0.155305	0	0	0	0	0	0
Gm38210	0	0	1.24881	0	0	0	0	0	0	0	0	0	0	0
Mpzl1	87.2157	72.598	86.7996	91.921	85.8195	83.8247	85.5461	77.928	21.738	23.9475	29.4905	21.2197	18.5496	28.1742
Gm37559	0	0	0	0	0	0	0	0	0	1.3386	0	0.548732	0.449703	0
Rcsd1	0.755931	0.783601	0.722989	1.05458	0.544876	1.13815	1.34079	0.37957	0	0.183219	0.155006	0	0.295452	0.0494863
Gm37073	0	0.232016	0.413376	0.249801	0	0	0.264662	0	0	0	0	0	0	0
Creg1	20.3802	16.5649	20.5309	19.2563	24.0384	23.0003	21.0865	16.9508	191.858	140.039	172.86	122.737	117.854	158.13
Gm16565	0	0	0	0	0	0	0	0	0	0.170215	0.240007	0.418656	0.171551	0.22987
Cd247	0.205301	0.212816	0	0	0	0.208052	0.06069	0.0424473	0	0	0	0	0	0
Gm23402	0	0	2.36049	0	0	0	0	0	0	0	4.89212	0	0	0
Pou2f1	3.54312	4.08279	4.26103	3.99113	4.10205	3.91459	3.87781	4.52485	0.850785	1.2526	1.7662	0.660184	0.991911	0.755175
Gm17976	0	0	0	0	0	0	0	0	0.172018	0	0	0	0	0
Gm26665	0.325998	1.35172	0	1.0915	2.81976	0.79288	0	0.269609	0	0	0	0	0	0
Gm7626	0	0	0	0	0	0	0	0	0	0	0	0	0	0
Dusp27	0	0	0	0	0	0	0	0.055866	0	0	0	0	0	0
Gpa33	2.59348	2.68841	1.01324	1.78122	1.34212	2.18345	0.707696	1.31992	0	0	0	0	0	0
Mael	61.3942	46.2996	47.9495	53.3715	57.9423	45.935	51.3212	52.3409	0.189488	0	0.302052	0	0	0
Ildr2	0	0	0	0	0	0	0	0	3.74112	3.10452	9.32591	2.04729	2.76613	1.00257
Gm15853	0	0	0	1.09805	0	0	0	0	0	0.667694	0	0	0	0
Tada1	12.7772	16.6941	14.1342	14.5573	11.896	15.1065	14.3216	13.5941	5.2733	9.12288	0.891531	5.10975	5.7352	8.1118
Pogk	0.798909	0.414076	0.474265	0.445816	0.49359	0.416373	0.202431	0.684315	4.48761	3.67907	6.60737	3.04808	3.27862	2.32734
Gm33354	0.30189	0	0.557556	0	0.87041	1.22374	1.42789	2.24704	0	0	0	0	0	0
Gm4846	0.470491	1.138	0.868943	0.700131	0	0.127146	0.185446	0.259406	0	0	0	0	0	0
Gm22992	0	0	0	2.52278	0	0	0	0	0	0	0	0	0	0
Fmo9	0	0	0	0	0	0	0	0	0	0.121122	0	0	0	0
Gm37904	0	0	0	0	0	0	4.14637	0.725005	0	0	0	0	0	0
Gm6286	0.35894	0.744156	0.66292	3.2048	0.344966	2.328	1.69773	0.296853	0	0	0	0	0	0
Gm16701	0	0	0	0	0	0	0	0	0.403667	0.228173	0	0.56121	0	0
Fam78b	0	0.0448258	0	0.0965239	0	0	0	0	0	0.117387	0	0.072181	0.0591547	0.0396321
Uck2	36.7419	38.0349	39.7996	41.8443	34.3012	37.7822	39.0658	35.2302	3.66606	2.51387	4.88585	3.75998	3.08142	4.90886
Gm37982	0	0	0	0	0	0	0	0	0	0	0	0	0	0.446832
Tmco1	14.3531	13.6882	15.587	14.5452	12.3597	15.1272	14.1885	12.82	57.4877	55.0155	38.3472	59.7035	55.6832	47.8825
Aldh9a1	152.724	141.72	154.47	139.048	148.177	136.467	120.266	141.284	25.0437	21.7278	33.5767	19.5681	18.2487	24.8969
Mgst3	77.5408	75.21	88.1817	87.097	101.599	95.4077	116.159	87.2227	102.077	86.6335	79.6875	85.316	89.0191	68.5523
Lrrc52	0	0	0	0	0	0.194	0	0	0	0	0	0	0	0
Rxrg	0	0	0	0	0	0	0	0	0	0	0	0	0.162888	0
Lmx1a	1.04701	0.417437	0.148747	2.69662	0.619232	0.39177	1.04758	0.599474	0	0	0	0	0	0
Gm20711	0.38307	0.397092	2.82995	1.28259	2.20894	1.24225	0.452965	1.26724	0	0	0	0	0	0
Pbx1	0	0	0.0182442	0	0	0.0480516	0	0	4.93381	10.4582	10.5493	4.05627	7.18902	3.22304
Gm37524	0	0	0	0	0	0	0	0	0	3.72993	2.47497	0	1.54792	0.592607
Gm38381	0	0	0	0	0	0	0	0	0	2.28454	2.99118	0.401358	1.80909	0.330558
Nuf2	41.9262	42.8348	42.5801	44.5778	43.6517	42.2083	41.1093	39.2401	14.1379	7.49384	5.69602	19.8717	13.3942	14.9036
Rgs5	0	0	0	0	0	0	0	0	0	1.9599	0	0	0.905342	0.165424
Rgs4	0	0	0	0	0	0	0	0	0	0.479326	0	0	0	0.242743
Hsd17b7	23.0428	22.9974	24.8416	21.5905	27.9138	20.1149	25.1561	28.0979	8.62134	9.09184	16.8195	7.06642	8.43018	6.0409
Ddr2	4.31053	4.03984	2.69912	4.15181	2.63885	3.1356	2.68816	3.5405	0.63805	3.60659	1.63863	1.18276	3.31181	1.08235
Uap1	6.81905	7.28071	6.98967	6.62113	7.1434	4.80966	6.36997	7.16221	7.85958	7.03418	10.1794	8.87821	7.36926	9.81193
Gm37748	0	0	0	0	0	0	0	0	0	0	0	0	0	0
Uhmk1	2.39716	2.76489	3.77253	2.78842	1.9469	2.49087	4.152	3.09942	3.60771	4.07853	8.91704	4.90302	3.60251	3.5585
Gm6345	0	0	0	0	0	0	0	0	0	0	0	0	0	0
Sh2d1b1	0	0	0	0	0	0	0.127129	0	0	0	0	0	0	0
Gm7694	1.35791	1.92621	1.71594	0.957168	1.09899	2.31766	3.38037	2.71891	3.08905	3.39517	4.37695	1.43155	3.32407	1.89953
Nos1ap	0.641427	0.625793	0.452951	0.336882	0.725242	0.45884	0.936924	0.811318	0.181202	1.17788	0.433265	0.377882	0.46453	0.829928
Spata46	0	0	0	0	0	0	0	0	0	0	0	0	0	0
Olfml2b	0	0.0916069	0	0	0	0	0	0	3.50134	5.0378	3.21346	1.91764	1.45067	3.15872
Atf6	8.17781	9.18357	9.57647	8.56479	10.3938	8.69576	9.35461	8.77263	3.37952	6.03247	6.52123	3.46204	4.25589	3.09573
Gm25235	0	0	0	0	0	0	0	0	0	10.4085	0	0	0	0
Gm9929	0	0	0	0	0	0	0.193547	0.135369	0.982594	0	0.626519	0	0	0
Dusp12	41.9791	39.6912	44.0138	41.9547	41.9739	46.4826	39.4986	47.4999	5.86612	6.09031	8.20584	4.161	5.59252	6.57982
Gm26620	1.3391	1.38812	2.16403	2.24179	1.28697	3.52833	3.56273	1.93808	0.401938	0	0	0	0	0.613642
Fcrlb	0.426031	0	0.196708	0	0.204723	0.172696	0	0	0	0	0	0	0	0
Fcrla	0.15674	0	0	0	0	0	0	0	0	0	0	0	0	0
Gm2962	0	0	0	0	0	0	0	0	0	0	1.55791	0	1.11355	0
Fcgr2b	0	0	0	0	0	0	0	0	0	0	0	0.157701	0	0
Gm10522	0	0	0.434347	0.524947	0	0	0	0	0	0	0	0	0	0
Fcgr4	0.653293	0.225735	0.201093	1.45823	0.62786	0	0.772493	0.54029	0	0	0	0	0	1.19748
Fcgr3	0.787765	1.46988	2.18237	3.16511	1.21135	1.53278	1.863	1.0424	0	0	0.30153	0.78896	0.431052	0
Cfap126	0.154178	0	0	0	0	0	0.18231	0.127509	13.6981	7.95211	7.37678	8.49266	9.0691	7.91301
Sdhc	32.8215	34.459	38.1579	32.1224	29.0364	30.0205	31.1476	29.5802	84.9754	87.041	40.2659	54.7854	51.1151	70.8826
Mpz	0	0	0	0	0	0	0	0	0	0.351718	0	0	0	0
Pcp4l1	0.520315	0.179787	0.32032	0	0.83343	0	0.410168	0.143438	16.2422	25.424	10.9537	7.52705	10.9138	8.42465
Nr1i3	0	0	0	0	0	0	0	0.102493	0	0	0	0	0	0
Tomm40l	0.37285	0	0	0.0594463	0	0.17273	0.0629829	0.0440509	1.1511	0.578365	0.407756	0.355634	0.0728633	0.976331
Apoa2	0	0	0	0	0	0	0	0	0.611514	0.691318	0	0	2.78699	0.466802
Fcer1g	0	0	0	0	0	0	0	0	9.76883	0.424757	0	9.40252	2.14046	3.72854
Ndufs2	56.8782	55.7731	58.4204	47.6428	55.2321	55.1239	45.4434	43.7147	61.1903	67.2498	43.6779	53.6879	60.4986	78.8975
Adamts4	1.42158	2.59356	1.78534	2.15774	2.84177	3.41142	2.42059	2.82164	0	0.154361	0	0	0	0
B4galt3	4.00237	3.68212	2.77197	3.01516	3.75039	4.05601	2.78043	2.85493	0.780863	1.2902	0.382993	0.501055	0.958139	2.2926
Ppox	6.23959	6.59357	6.65695	7.91031	9.02412	5.30413	8.16601	6.8637	5.01848	4.11116	3.1303	2.73017	4.64066	6.71792
Usp21	17.4827	13.2343	19.1182	15.8533	16.4704	16.0852	12.5124	15.505	2.83089	3.35644	3.19181	2.9758	2.28142	3.53135
Ufc1	16.3843	10.8205	11.3475	16.9587	13.0797	12.8546	15.4678	11.8018	63.1384	53.2646	42.4834	64.4015	66.5161	59.4591
Gm20045	0	0	0	0	0	0	0	0	0.0588817	0	0.375439	0.0818621	0	0
Dedd	8.53996	7.30456	7.19666	6.82284	8.11779	7.83153	7.00802	7.75747	0.0560285	0.506723	0	0.233686	0.319189	0.598775
Nit1	6.98754	7.12833	7.68165	7.2415	5.75614	6.96878	6.75425	5.50369	9.18833	9.33364	5.83741	7.59056	10.0138	11.7408
Pfdn2	22.7338	20.3458	26.4699	21.5902	26.4628	16.4847	21.5389	24.1733	27.4641	30.8566	30.267	37.4758	31.2921	34.4239
Gm37154	0	0	0	0	0	0	0	0	0	1.43891	0.40578	1.06173	0.870124	0.19432
Klhdc9	0	0	0	0	0	0	0	0.145187	1.47541	0.953114	0.671959	1.17213	2.8818	0.965364
Nectin4	0	0	0	0.162978	0	0	0	0	0	0	0	0	0	0
Arhgap30	0	0	0	0	0	0	0	0	0	0.0432124	0	0.106284	0.0435518	0
Usf1	15.4009	17.6823	17.3722	16.7532	17.4243	18.4126	16.4821	16.6064	3.27681	2.51373	0.932745	3.25406	3.20017	4.73473
Tstd1	0	0	0	0	0	0	0.37303	0.260902	0.757516	0	0	0.52658	0	0
Gm26641	0	0	0	0	0	0	0	0	0.344217	2.72397	5.48696	0.957117	3.13755	2.36484
F11r	0.821666	0.532338	0.663916	0.917032	0.690968	0.333071	0.121448	0.33977	62.6431	92.4261	31.4506	37.031	38.4972	48.4779
B930036N10Rik	0.308704	0.160002	1.14028	0.689068	0.222515	0.437978	0.365031	0.127653	10.8411	9.32285	4.57877	7.47167	6.86229	7.70975
Alyref2	0.429713	0.668162	1.19044	2.63773	0.825967	0.870943	0.254059	1.06615	2.5796	2.333	2.46719	2.51046	3.23306	1.96915
Gm9765	0	0	0	0	0.818891	0	0	0	0	0	0	0	0	0
Itln1	0	0	0	0.267535	0	0	0	0.198249	0	0	0	0	0	0
Cd244	0.0560935	0.523321	0.155397	0.563436	0.269549	0.500238	0.530627	0.139172	0	0.0761358	0	0	0	0.102819
Ly9	0	0	0	0	0	0	0	0	0	0	0	0	0	0.0758007
Slamf7	0.776853	0.433617	0.331098	0.800324	0.804041	0.823599	0.141323	0.741321	0.358732	0	0	0	0.163493	0.054768
Gm37787	0.935084	1.93862	0.863496	0.521807	0	1.13714	0	3.09336	0	0	0	0	0	0
Cd48	0	0	0.424849	1.02694	0	0.932473	0	1.52196	1.10474	0	0	1.53589	0.314679	1.47579
Slamf1	0.266581	1.84226	1.68218	1.09091	0.98211	1.72898	0.84059	0.845133	0	0.12061	0	0	0	0
Cd84	0.0436084	0.0904093	0	0.146009	0.0419107	0.106063	0.10313	0.144261	0	0	0	0.291164	0.238618	0.079934
Gm10521	0	0	0	0	0	0.0861468	0	0.175759	0	0	0	0	0	0
Gm37065	0.258396	0.669635	0.119307	0.144193	0.372504	0.942691	1.0694	0.961651	0	0	0	0	0	0
Slamf6	0	0	0	0.0845431	0	0	0	0	0	0	0	0.126443	0	0
Vangl2	0	0.0811226	0.144534	0.087341	0.150423	0.0951682	0.138806	0.0323607	0.751664	1.16842	1.6475	0.783768	0.802904	0.609648
Nhlh1	0	0	0	0	0	0	0	0.0918026	0	0	0	0	0	0
Ncstn	26.0783	21.826	28.7202	30.3337	30.0888	30.1234	28.3143	29.3635	6.52636	4.20269	4.34568	3.90504	4.14157	10.2161
Copa	13.3463	10.1656	11.6815	11.981	13.1613	10.8201	10.9441	11.2297	16.4418	20.5565	25.2094	17.144	17.5031	16.8853
Gm38164	0	0	0	0	0	0	0	0	0	0	0	0	2.2676	0
Gm37756	0	0	0	0	0	0	0	0	0	0	0.555686	0	0	0.798321
Pex19	29.6096	28.3152	28.5344	26.805	26.3208	25.1094	27.2976	30.3579	28.2332	37.1725	15.2303	18.7883	22.3609	32.7222
Gm10171	0.435529	0.45147	0.402186	0.972156	0.837146	1.05928	2.57498	0.720387	2.09161	2.95572	0.833529	0.726982	1.19157	2.79413
Dcaf8	29.4221	27.6411	26.7226	27.1293	29.3285	23.7678	25.3836	41.0943	3.38591	5.59885	6.96814	3.68861	3.65631	3.83841
Pea15a	0	0	0	0	0	0.0574312	0	0	4.84792	4.32678	1.49133	2.24666	3.10098	5.0641
Casq1	0	0	0	0	0	0.113656	0	0	0	0	0	0	0	0.128484
Igsf8	0.576698	0.706499	0.823028	0.643632	0.655018	0.467541	1.30185	0.433586	1.51068	1.06739	0.90303	1.5752	1.21921	1.72977
Atp1a2	0	0	0	0	0	0	0	0	0	0.105495	0	0	0.212647	0
Gm36937	0	0	0	0	0	0	0	0	0	0	0	0	0	0
Pigm	6.33633	5.62993	6.08528	6.70806	6.71601	6.9276	5.95115	6.22848	2.60828	3.04696	5.95939	2.35706	3.21948	2.78747
Gm7804	0	0.211743	0	0	0	0	0	0	0	0	0	0	0	0
Slamf9	1.24987	1.07968	0.769452	1.39493	0.800804	0.84441	0.492638	1.20595	0	0.28274	0	0.347711	0.284961	0
Igsf9	0	0	0.0763983	0	0	0.0335363	0	0	0.0496647	0.0561461	0	0	0	0.0758236
Tagln2	0	0	0	0	0.126255	0.319513	0	0	36.119	32.0955	13.0738	28.5066	43.6692	56.4676
Gm37125	0	0	0	0	0	0	0	0	0.210637	0	0	0	0	0.643163
Cfap45	2.91836	3.66989	3.13673	2.24257	2.25299	2.79262	2.43256	2.65095	0.229759	0	0.183123	0	0.130891	0.0438469
Vsig8	0	0	0	0	0	0	0	0.120384	0	0	0	0	0.199124	0
Slamf8	0	0	0.0820307	0	0	0	0	0	0	0	0	0	0	0
Dusp23	10.087	7.03782	10.3895	6.92782	10.6264	7.23414	8.94558	7.37963	3.49344	3.15947	2.59872	0.647581	1.8575	2.48895
Gm2710	0	0	0	0	0	0	0	0	0	0	0	0	0	0
Crp	0	0	0	0	0	0.064385	0	0	0	0	0	0	0	0
Fcer1a	0	0	0	0.305869	0	0	0	0	0	0	0	0	0	0
Aim2	0	0	0	0	0	0	0	0	0	0.212075	0	0	0	0
Ifi213	0	0.0414569	0.0738624	0	0	0.0324232	0	0.0330752	0	0	0.0765399	0	0	0
Ifi209	0	0	0	0	0	0.0625154	0	0	0	0	0	0	0	0
Ifi208	0.156144	0.215812	0.384506	0.116178	0.0500217	0.210982	0.123089	0.17218	0	0	0	0	0	0
Ifi207	0	0	0	0	0	0	0	0	0	0.106647	0	0	0.107484	0.216035
Ifi204	0	0	0	0	0	0	0	0	0.645516	1.77227	1.61697	0.769241	0.840558	1.1263
Mndal	0	0	0	0	0	0	0	0	4.00583	9.05721	6.0814	5.70184	5.54221	5.97014
Ifi211	0	0	0	0	0	0	0	0	0.367936	3.95155	0	0	1.67688	1.54476
Ifi203	0	0	0	0	0	0	0	0	0.34278	1.16254	0.546405	0.20424	0.334763	0.336424
Ifi202b	0	0	0	0	0	0	0	0	0	0.437523	0	0	0	0.443146
Ifi205	0	0	0	0	0	0	0	0	0	0	0	0	0	0
Olfr424	0	0.17267	0.15382	0	0.160088	0.270088	0.393931	0	0	0	0	0	0	0
Olfr420	0.0718634	0	0.132723	0	0.0690657	0.291306	0	0.0594329	0	0	0	0	0	0
Spta1	0.0564466	0	0.10425	0	0.0542491	0.114406	0.100119	0.116707	0	0	0	0	0.0386083	0
Olfr248	0	0	0.750216	1.20894	0.780784	2.63456	1.60107	2.01566	0	0	0	0	0	0
Fmn2	4.67307	6.90999	5.55279	5.71398	4.75533	5.93355	4.83501	6.79173	0.453796	0.186552	0.460326	0.286774	0.470042	0.125966
Grem2	0	0	0	0	0	0	0	0	19.6416	12.9859	35.9221	19.7491	16.9843	14.6588
Rgs7	0.0454415	0.141314	0.0419626	0.253578	0.218362	0.0736807	0.161198	0	0	0.0616777	0	0.151701	0.062162	0.166588
Gm36307	14.3501	28.2631	23.3226	25.9452	13.5156	20.243	19.3439	24.9225	0	0	0	0	0	0
Fh1	50.4772	52.2412	54.2823	53.276	54.4792	51.1209	50.6293	47.7477	53.3429	52.4242	33.6419	57.8757	46.8795	72.4232
Kmo	0	0.0600177	0	0	0	0	0	0	0	0	0	0	0	0
Opn3	12.0099	12.0049	14.5233	12.1273	14.0157	12.8664	12.6797	10.5238	1.88825	1.55248	0.820893	0.954615	0.586754	1.4414
Chml	0.784264	0.772322	0.760434	1.31293	0.602985	1.27164	1.43741	1.68638	0.89452	1.5435	2.62666	1.50545	1.71655	0.754714
Wdr64	0	0	0	0	0	0	0	0	0	0	0	0	0	0
Exo1	27.1823	29.9279	23.6018	27.3289	25.1877	23.617	26.7274	25.9721	2.92433	1.36647	2.36183	3.52356	2.70997	5.35753
Gm38100	0	1.2608	0.140396	0.678726	0	0.246517	0.179776	0.251475	0	0	0	0	0.207978	0
Pld5	0	0.0280883	0.0250221	0	0	0	0	0	0	0	0	0.0452293	0.0741338	0
Rbm8a2	0	0	0	0	0	0	0	0	0	0	0	0	0	0.187349
Gm36536	0	0	0	0.318308	0.274102	0	0	0	0	0	0	0	0	0
Cep170	0.954694	1.20956	0.517768	0.845634	0.873834	0.503708	0.967617	1.50392	1.38274	2.13911	3.65425	1.34062	2.25955	2.06938
Gm38104	0	0	0	0	0	0	0	0	0.519868	2.35085	1.65738	1.2046	0.987212	0.529125
Gm36992	0	0	1.77037	0.713217	0	0	0	0	0	1.73476	2.44606	0	0	0
Mir350	0	0	0	0	0	0	0	0	0	3.74988	0	0	0	0
Gm25288	0	0	0	0	0	0	0	0	0	2.8018	0	0	0	0
Sdccag8	0.529934	0.617997	0.428193	0.29572	0.700291	0.375925	0.469969	0.60262	1.74968	2.33766	2.78906	2.32198	1.99355	2.06415
Gm38158	58.0911	39.3086	42.468	35.1181	47.3	49.7121	62.9662	56.7172	0	0	0	0	0	0
Gm25993	0	0	0	0	0	0	0	0	0	4.64047	0	0	0	0
Gm37246	0	0	0	0	0	0	0	0	0	1.33379	0	0	0	0
Gm37490	0	0	0	0	0	0	0	0	0	1.02552	0	1.26117	0	0
Gm15423	0	0	0	0	0	0	0	0	0	0.519214	0	0	0.261646	0.525887
Gm37519	0	0	0	0	0	0	0	0	0	0	0.473716	0	0.1693	0
Akt3	7.31287	6.41856	5.71788	4.58719	7.13077	4.63044	5.80687	6.48939	1.9867	3.62254	6.33378	1.33649	1.38738	1.56548
Gm37960	0	0	0	0.321831	0	0	0	0	0.51932	1.56558	1.93157	1.20333	0.197234	0.660709
Gm37106	0	0	0	0	0	0	0	0	0	0.726967	0	0	0.488451	0.654499
Gm37598	0	0	0	0	0	0	0	0.173867	0	3.70953	4.82819	1.75459	1.72553	1.73409
Gm38146	0	0	0	0	0	0	0	0	0.25397	3.15825	5.2629	0.353089	2.31495	0.193869
Gm37706	0.0989194	0	0.0913463	0	0	0.080196	0	0	0.237528	2.14821	1.51452	0.990694	1.48849	0.271978
Gm37463	0	0	0	0	0	0	0	0	0.825083	0.466379	0	0	0.470042	0
Gm26801	0	0	0	0.170439	0.587077	0	0	0	0	0	0	0	0	0
Zbtb18	1.42593	0.92383	0.905278	0.64652	0.813688	1.04766	1.63342	1.06873	2.782	2.6612	6.05497	3.12396	4.02315	1.38854
Gm37280	0	0	0.673527	0	0	0	0.862446	1.20641	0	0	0	0	0	0
Adss	231.498	206.87	208.647	223.604	231.072	203.586	220.203	230.795	31.454	38.9181	38.8173	26.2984	32.8654	28.2152
Gm16585	0	0	0	0	1.7237	0	1.06038	1.48329	0.538333	0	0	1.49687	0	0
Gm7068	0	0	0.256941	0	0	0	0	0	0	0	0	0	0	0
Gm16432	0.104017	0.053912	0.192107	0.406313	0.349885	0.337314	0.86097	0.55916	0.0624421	0.564728	0.398141	0.0868121	0.355727	0
Gm37313	0	0	0	0	0	0	0	0	0	0	0	0	0	0.864389
Gm8010	0	0	0.289316	0	0	0	0.370466	0	0	0	0	0	0	0
Desi2	9.43969	10.7761	9.65492	8.90166	7.75156	9.90525	9.25462	8.74567	5.88192	5.9197	6.8605	3.83944	4.69939	5.06493
Gm8023	0	0	0.279704	0	0	0	0	0	0	0	0	0	0	0
B230369F24Rik	0	0	0	0	0	0	0	0	1.0262	2.46525	3.2716	2.67507	2.48461	0.881272
Cox20	0	0	0	0	0	0	0.732542	0.512348	1.11568	1.68171	1.18563	1.03408	2.11865	0.283888
Hnrnpu	9.12572	9.36197	10.757	10.3428	9.13304	7.76164	9.92642	8.32728	35.0777	44.1363	77.397	47.902	48.9989	36.5884
Gm38300	0	0.151617	0	0.326478	0	0	0	0.120963	0	0	0	0.488283	0.200082	0
Gm24919	0	0	0	0	0	0	0	2.13398	0	0	0	0	0	0
Efcab2	0.461235	0.887932	1.52116	1.25015	0.633254	0.641027	0.545391	0.871893	5.9332	5.99204	6.17908	4.1794	6.48977	1.99282
Kif26b	0.186113	0.135048	0.120305	0.207714	0.143094	0.181063	0.15405	0.492546	0.111725	0.0757835	0.035619	0.124264	0.101838	0.0341144
Gm16564	0	0.0941938	0	0	0	0	0.107448	0	0	0	0	0	0	0
Smyd3	9.85763	11.762	10.2855	11.1015	10.218	10.5511	9.6842	9.75347	2.14536	3.67842	1.99488	3.77803	2.7703	2.62027
Gm5561	0	0	0	0	0	0.461962	0	0	0.684131	1.54682	2.18107	1.90227	0.779486	1.04447
Tfb2m	7.41331	8.08911	6.93584	9.36237	5.43727	7.51266	7.95855	7.34107	17.684	23.5665	14.5612	13.1883	14.2776	17.4327
Gm15480	0	0	0	0	0	0	0	0	0	0	0	0.879662	0	0
Cnst	10.3736	13.9217	10.7199	12.1634	10.3258	13.6665	12.522	17.0564	1.00083	2.09526	2.8362	1.70064	1.09809	1.04695
Sccpdh	1.51911	1.46223	0.501004	0.766977	0.625701	0.263909	0.727068	0.837562	11.942	15.7587	10.7294	13.7652	13.557	15.3148
Gm1305	0.237906	0.411023	0.219692	0.0885059	0.228644	0.38575	0.0937713	0.196754	0	0	0	0	0	0
Ahctf1	5.66349	5.19555	4.86231	4.6043	4.12138	3.72602	4.06518	4.77364	2.82415	3.38918	4.91736	3.80555	3.71282	3.34982
Gm10518	0	0	0	0	0	0	0	0.869337	0	0.285348	0	0	0	0.192677
Cdc42bpa	9.84908	9.72216	10.6324	10.1979	10.1374	10.6121	10.3839	8.79708	1.8157	3.22561	4.5482	2.291	2.27739	1.66556
Gm38169	0	0	0	0	0	0	0	0	0	0.146214	0	0	0	0
Coq8a	1.44688	0.642789	0.954365	0.749734	1.29123	0.418934	1.52757	1.23934	11.6017	14.6587	12.7576	6.8141	7.77571	8.76148
Gm37336	0	0	0	0	0	0	0	0	0	0	0.969364	0.845453	1.38575	0.464209
Psen2	21.3405	20.2891	20.5813	20.9283	17.9005	18.2226	19.411	18.2758	3.10797	5.2275	1.93336	0.9485	2.50472	2.60394
Gm31728	1.25753	0	0	0	0	0	0	0	0	2.56026	0	4.19811	0.860122	1.15252
Gm5069	0	0	0	0	0	0	0	0.170333	0.989106	1.11819	0	0	0.563484	0.755039
Itpkb	0	0	0	0	0	0.021193	0	0.0648576	3.79761	3.12233	6.70392	2.70532	3.36141	2.03643
Gm37033	0	0	0	0	0	0	0	0	0.714847	1.66678	1.06828	1.86345	1.11991	0.852629
Gm37390	0	0	0	0	0	0	0	0	0.376586	0	0	0	0	0.862407
Gm36933	0	0	0	0	0	0	0	0	0	0.48354	0	0.148663	0.365503	0.163252
Stum	0.0741728	0	0	0	0	0	0	0	0	0	0	0	0	0.0339896
Gm37267	0	0	0	0	0	0	0	0.332161	0	0	0	0	0	0
Parp1	8.78463	8.78478	10.0208	7.90104	7.59837	5.52993	7.21013	7.86342	22.3968	23.5662	36.4926	18.1134	21.9134	17.0967
Lin9	5.13496	5.2055	4.70697	3.7504	5.15277	4.00997	4.55391	5.12107	5.12249	4.91977	5.13051	3.08817	2.9957	5.05222
Mixl1	0.119229	0	0.330304	0.399203	0.229175	0	0.140984	0.0986058	0.143149	0	0	0.398034	0	0
Acbd3	24.1239	21.1179	19.9674	16.6586	13.7635	14.6193	16.2663	15.9809	6.10269	6.51583	10.9632	7.60908	6.567	4.99128
Gm37768	0	0	0	0.344145	1.18541	0.499982	1.09386	0.510037	3.70218	4.18532	8.85214	5.66177	4.21819	6.78258
Gm38293	0	0	0	0	0	0	0	0	0.547305	1.23746	0	0.760908	0	1.25336
H3f3a	76.0276	75.5739	77.9198	76.2271	76.8937	91.6331	79.839	74.3677	271.216	218.674	98.5962	217.067	243.349	246.238
Gm17275	0	0	0	0	0	0	0	0	0.128778	1.01908	0.615831	2.32748	2.93453	0.786425
H3f3aos	0	0.0931417	0	0	0.0863548	0.65561	0	0	0	0	0.859817	0.149982	0	0.0823498
Gm24836	0	0	0	5.65291	0	0	0	0	0	0	0	0	0	0
Sde2	9.53471	11.5174	8.73198	8.70655	8.93631	7.60222	6.61556	7.10342	11.0691	11.3371	22.4705	8.28646	10.7794	11.5551
Gm20305	0	0	0	0	0	0	0	0	0	0	8.87214	0	0	0
Pycr2	15.0718	13.2273	16.3942	12.4868	11.3748	10.9447	12.2457	14.8354	7.43802	6.27515	3.71622	3.24119	3.79466	6.94901
Lefty1	0	0	0	0	0	0	0	0	0.186794	0	0.595513	0.259696	1.06414	0
Tmem63a	0.243555	0.126235	0.112454	0	0	0.0987275	0	0.100713	0.511728	0.247933	1.16531	0.813081	0.24988	0.837065
Ephx1	0	0	0	0	0	0	0	0	14.6509	26.653	8.59005	18.4959	13.8149	22.8819
Gm37406	0	0.567047	0.505145	1.22103	1.57718	1.77394	3.88101	1.35721	0	0	0	0	0	0
Gm6606	0.577639	0.598782	0.266708	0.967023	0	0.468304	0.341518	0.477723	0	0	0	0	0	0
Nvl	2.35227	2.79572	2.56542	2.73844	2.88433	2.23583	2.39781	2.68329	5.23446	6.57813	7.60657	6.16037	5.35376	4.72056
Cnih4	17.4244	21.3598	20.2966	19.9309	14.592	17.7605	18.0389	16.5032	80.0341	72.7167	84.4061	75.1857	72.5954	48.9021
Wdr26	4.84432	6.39445	4.85964	4.82312	4.11981	4.46422	5.31611	5.27458	13.8918	21.4758	36.6846	15.1833	18.4025	10.7961
A430110L20Rik	0	0	0	0	0	0	0	0	0	0.147727	0	0	0	0.0997505
Cnih3	0	0	0.183622	0	0	0	0	0	0	0	0	0	0	0
Ccdc121	0	0	0	0	0	0	0	0	0.180529	0.612267	0.287771	0	0.411383	0.68904
Dnah14	0.252706	0.558839	0.40449	0.752096	0.340015	0.423406	0.358578	0.181128	0	0	0	0	0	0.0463208
Gm37664	0	0	0	0	0	0	0.0848196	0	0	0	0	0	0	0
Lbr	84.2194	79.2032	81.3792	85.7233	90.2163	89.9823	88.7852	87.3259	4.6902	4.21064	4.17798	8.24676	7.3086	10.3197
Enah	1.36425	1.4274	1.37754	1.73603	1.15184	1.9743	1.65839	1.21262	4.65357	7.18179	10.883	6.46977	6.401	5.05973
Gm38359	0	0	0	0	0	0	0	0	0.147588	3.33697	1.64683	2.05189	2.18606	2.02792
Gm37018	0	0	0	0	0	0	0	0	0.424377	2.30285	1.48824	0.590003	1.45058	1.68454
Gm37258	0	0	0	0	0	0	0	0	0.807334	1.14087	4.50423	2.24484	4.36934	3.08141
Srp9	23.1505	25.226	27.3495	26.0028	24.6213	23.7709	27.6081	26.1269	55.8269	46.1619	42.7948	54.38	44.5662	46.1444
Degs1	263.378	332.875	282.499	314.564	260.835	313.742	304.07	261.559	65.1443	76.6547	52.7295	54.6233	60.9389	80.0102
Fbxo28	72.4668	82.2634	75.8003	78.1224	77.9991	73.094	77.0533	81.88	7.40992	6.2129	8.66193	5.66603	6.4024	5.70354
Gm10517	0	0	0	0	0	0	0	0	0	0.48976	0	0	0	0
Trp53bp2	0.371452	0.256698	0.228676	0.138188	0.35699	0.200762	0.512431	0.6656	1.78388	3.10905	4.50234	3.20346	3.30285	2.21282
Capn2	0.0431067	0	0	0	0	0	0	0	5.5895	6.67	11.0549	7.12339	5.89682	6.20262
Gm37885	0	0	0	0	0	0	0	0	0	0	0	0	0.18849	0
Gm8197	0	0	0	0	0	0	0.870181	0	0	0	0	0	0	0
Capn8	0	0.15041	0.0669954	0	0	0	0	0	0	0	0	0	0	0
Gm37516	7.55868	5.22356	4.78259	7.18619	5.91915	4.1988	3.80685	5.90393	0	0	0	0	0.191481	0
Gm37218	0	0	0	0.78271	0.67401	0	0.829275	0.580004	0	0	0	0	0	0
Susd4	1.20521	0.808387	0.785607	1.34509	0.885752	1.09204	1.76044	1.17264	0.34047	0.384902	2.8493	0.82836	0.678868	0.779698
Tlr5	1.54172	0.769479	1.00185	0.764736	0.93292	1.71283	1.01279	0.802803	0	0	0	0	0.0781113	0.156998
Gm38079	0	3.68212	0	0	1.70691	0	2.10011	1.46884	0	2.41064	0	0	0	0
Gm24975	10.8322	2.80716	7.50216	6.04469	15.6157	10.9773	19.2129	6.71886	0	0	0	0	0	0
Disp1	56.3883	46.7293	55.1173	37.9234	60.6841	53.4829	58.3191	60.2309	2.57728	2.98469	2.10425	1.31091	1.93379	3.167
BC085271	0	0	0	0.205284	0	0	0	0	0.220836	1.49793	1.05607	2.76322	0.754848	1.51719
Brox	36.3591	38.7652	28.9879	37.5935	35.8355	37.6209	37.1833	34.8558	7.99655	9.55882	8.35858	5.92323	10.0073	10.7074
Aida	2.48043	2.57122	2.37234	2.62002	2.38387	2.72913	2.04263	2.30781	6.59425	6.61315	13.1394	6.8759	6.66508	4.709
Mia3	19.2588	19.7078	18.1264	17.1539	17.2039	16.2641	17.0796	14.8555	8.81913	11.0592	15.712	10.6125	10.1328	11.0882
Gm37339	0	0	1.93295	0.778717	0	0	1.65009	0	0	0	0	0	0	0
Taf1a	162.699	158.298	168.067	157.634	169.132	140.464	140.832	154.275	6.40681	8.62986	4.99772	8.90726	6.52322	6.24341
Gm37986	1.42826	0	2.63783	0.797015	0	0.578961	1.68886	0	0	0	0	1.19202	0	0
Hhipl2	1.58214	1.53755	1.73495	0.772523	2.47088	0.962004	1.05233	2.12626	0	0	0	0	0	0
Gm37214	0.298594	0.309523	0.275734	0	0	0	0	0	0	0	0	0	0	0
Gm33973	4.09756	11.1498	3.78386	3.42985	2.46127	2.90673	2.4226	3.38879	0	0	0	0	0	0
Gm8214	0	0	0	0	1.4978	0	0	0	0	0	0	0	0	0
Gm34068	1.29832	1.79445	5.9946	1.93201	1.6637	2.80686	1.53521	1.78957	0	0	0	0	0	0
Gm38108	0	0	0	0.765055	0	0	0	1.13384	0	0	0	0	0	0
Dusp10	20.7697	22.6483	21.0892	24.6855	23.6768	27.5537	24.134	21.3412	3.77824	4.51539	2.06492	0.750402	1.72194	2.47212
Hlx	0	0	0	0	0	0	0	0.0992983	0	0	0	0	0	0
Gm34342	0	0	0	0	0	0	0	0	0	0	0	0	0	0
2022-03-01	0	0	0	0.407734	0.117036	0	0	0	0	0	0	0	0	0
2022-03-02	13.9046	12.8311	14.2117	13.216	13.7995	12.778	11.3189	13.4104	37.3016	44.5217	29.6117	23.8293	25.6811	27.5668
C130074G19Rik	1.53203	0.373672	0.8322	0.502894	1.12594	1.16899	1.91812	2.08687	10.1707	9.90783	17.2473	8.12304	7.76661	7.68125
Mark1	0.313949	0.32544	0.115965	0.280309	0.482762	0.10181	0	0.207715	3.46777	6.47706	5.28744	2.20097	5.06773	2.64714
Gm38251	0	0	0	0	0	0	0	0	0.255055	0.57668	1.82956	0.354598	0	0.0973487
Rab3gap2	13.5237	10.9209	10.8279	12.1255	12.6321	12.4627	12.6672	13.991	0.577711	1.37496	0.920895	0.929998	0.485013	0.835576
Gm34882	1.40407	1.45546	1.8152	2.82065	2.15905	2.04895	3.98461	3.71584	0	0	0	0	0	0
Iars2	2.15485	2.26563	2.01831	2.61109	1.92303	1.6222	1.52881	2.34221	3.91768	5.01391	5.42014	5.39529	5.09539	4.26017
Gm37785	0	0	0	0	0.109163	0	0	0.0939375	0	0	0.434764	0	0	0
Bpnt1	6.99186	6.14219	6.45658	9.39049	8.20026	8.83894	8.12747	6.17448	20.3461	17.6933	21.3193	26.1109	28.6937	29.2162
Eprs	11.6494	9.27223	8.79023	8.21236	7.56558	6.65152	7.53961	6.91026	14.7484	13.5149	20.213	14.1488	13.2076	13.0169
Gm38093	7.70457	13.1779	9.24914	9.45867	12.5878	18.1141	16.8541	10.5136	0	0	0	0	0	0
Gm9722	0	0.353521	0	0	0	0	0.403263	0.282047	0	0	0	0	0	0
Lyplal1	79.731	84.9852	69.7856	94.4014	74.7946	106.936	88.95	70.8134	28.0936	23.5259	14.264	27.4853	20.154	22.5574
Gm23821	0	0	0	0	0	0	0	2.13398	0	0	0	0	0	0
A730004F24Rik	0	0.162199	0	0	0	0	0.185021	0	0	0	0	0	0	0
Tgfb2	83.2675	81.9579	86.9241	93.4589	81.2513	97.6415	89.9157	85.5043	0.170117	0.448742	0.903914	0.157674	0.258438	0.0432866
Gm26169	0	0	0	0	0	0	0	0	0	0	0	0	0	0
Rrp15	13.0043	14.7058	14.1141	13.1942	11.6053	12.1859	11.8823	13.8975	23.8253	28.0807	21.0094	28.8952	19.8686	31.189
A430105J06Rik	0.214519	0	0.792385	0	0	0.173915	0	0	0.257555	2.32934	0	0	0.586907	0.786425
Gm37912	0	0	0	0	0	0	0	0	0	0	0	0	0	0
D1Pas1	0.766379	0.970971	0.235902	0.950364	0.654705	0.207106	0.906212	0.915511	0	0	0	0	0	0
Spata17	2.47781	1.28425	3.16816	2.97812	2.10657	2.31786	2.92991	1.57632	0.800934	0.517405	0.729556	0.477224	0.260734	0.611397
Gm43496	0	0	0	0	0	0	0	0.0753754	0	0.123705	0	0	0	0
Gpatch2	2.8832	2.87804	3.0569	2.46303	2.15518	2.53947	2.23075	2.9438	1.41029	1.93252	3.54239	1.24771	1.89901	1.729
Gm37254	0.42068	0.799477	0.517965	0.313004	0.606454	0.625266	0.497437	0.579855	1.01015	2.09363	3.08626	0.819229	1.63051	1.73498
Gm38155	0	0	0	0	0	0	0	0	0	0	0.378904	0.165235	0	0
Gm37896	0	0	0	0	0	0.0794489	0	0	0	0	0	0	0.134057	0
Esrrg	0.88116	1.50713	1.22055	2.21272	1.56668	2.35744	1.19823	1.45748	0.105794	0.0597999	0.590237	0.220624	0	0.040379
Gm37929	0	0	0.512318	0	0	0	0	0	0	0	0	0	0	0
Gm38064	12.3204	5.7471	12.5149	11.0002	11.2487	11.4866	7.28417	13.7555	0	0	0	0	0	0
Ush2a	1.18424	1.08028	1.31229	1.32169	1.21401	1.84337	1.21361	1.76292	0	0.0428632	0.0302192	0	0.0431998	0.0289427
Gm25269	2.62992	0	0	0	0	0	0	0	0	0	0	0	0	0
Kctd3	18.5728	17.6483	19.357	18.926	19.0786	16.9941	19.3358	19.089	3.11053	3.05978	5.02271	3.25742	3.49805	2.31277
Gm18698	0	0	0	0	0	0	0	0	0	0	0	0	0	0
Kcnk2	0.553332	0.286793	0	0.370532	0.319074	0.403738	0.327147	0.137286	0.465038	1.05145	0.105899	0.0923619	0	0.152138
A430027H14Rik	0	0	0	0	0	0	0	0	0	0.506119	0	0	0	1.02525
Cenpf	26.0876	25.1319	26.2016	25.0606	22.0061	22.5004	24.0368	21.4285	9.80915	6.27831	9.25961	11.5667	8.0974	6.80567
Gm37239	0	0	0	0	0	3.14528	0	0	0	0	0	0	2.65357	0
Ptpn14	0.203916	0.0634139	0.320117	0.159308	0.0391954	0.115723	0.144673	0.219237	0.734473	1.16245	1.20981	0.238262	0.75316	0.46722
Gm37422	0	0	0	0	0	0	0	0	0.0696022	0	0	0.0967666	0.0793033	0
Smyd2	4.22801	2.29574	2.60288	3.81992	2.12845	2.12193	2.85683	2.74739	6.52657	8.06148	3.27521	4.87295	6.33458	9.04157
Prox1	0.195599	0.168965	0.391352	0.10915	0.187984	0.132147	0.0770959	0.188726	0	0	0	0	0	0
Gm28172	0.540538	0	0.998311	0	0	0	1.27833	0	0	0	0	0	0	0
Prox1os	0.660657	0	0	0	0	0	0.3906	0	0	0	0	0	0	0
Gm29678	0.241192	0	0	0.269186	0	0	0.2852	0.199472	0	0	0	0	0	0
Gm30725	17.9257	15.9844	13.8835	19.576	15.7459	24.5338	25.299	19.6073	0	0	0	0	0	0
Gm23153	0	0	0	0	0	0.708441	0	0	0	0	0	0	0	0
Gm30932	0	0	0	0	0	0.809277	0	0	0	0	0	0	0	0
Rps6kc1	0.505412	0.349274	0.311146	0.344711	0.323824	0.66015	0.730436	0.510875	0.640517	0.685996	1.39717	0.749894	0.883433	0.720546
Angel2	33.5063	38.2009	33.3492	36.1322	31.1616	43.6783	38.0491	33.6515	9.21528	10.4847	10.8288	6.57017	10.2305	7.8913
Vash2	0	0.0657217	0	0	0.243731	0	0.149938	0.262172	0.380602	1.03265	0.849373	0.7408	1.12749	0.0581068
Gm31373	0	0	0	0.414188	0	0.300871	0.438829	0.613844	0	0	0	0	0	0
Gm37095	0	0	0	0	0	0	0	0	0	0	0	2.22705	0	0
Gm8407	0	0	0	0	0	0	0	0	0	0	0	0	0	0
Mfsd7b	0.105664	0.054766	0.0487875	0.117928	0.253877	0.299825	0.187416	0.131081	2.60068	2.94007	5.46004	4.32117	3.83043	2.46945
A230020J21Rik	0	0	0	0.185004	0	0.134389	0	0	0.19902	0.224993	0.317246	0	0.453519	0
Spata45	1.08108	0	0	0.603275	0	0	0.639164	0	0	1.46734	0	0	0	0
Tatdn3	2.65069	1.22121	1.90381	1.86266	2.26444	1.19387	1.85738	2.02981	3.53607	5.7298	5.07298	7.70194	6.17769	4.04892
Nsl1	1.18627	1.92473	1.61936	1.49664	1.38793	1.12899	1.28074	1.40763	1.85772	0.700053	0.789676	1.80793	0.917215	1.74899
Gm38188	0	0	0	0	0	0	0	0	0	0	0	0	0	0
Batf3	1.5414	3.37317	3.79571	3.63174	1.64599	5.69281	3.84779	2.12462	0	0	0	0	0	0
Gm38161	0	1.96891	0	0.52996	0.456361	0	0	0	0	0	0	0	0	0
Atf3	8.88851	10.1352	3.04869	5.81037	4.1492	3.08833	3.60353	1.47021	0	0.172348	0.243016	0.211952	0.173702	1.16376
D730003I15Rik	1.78342	1.00838	1.34745	1.08568	1.40236	1.70874	0.575134	2.81579	2.53052	4.40116	3.41317	7.30688	5.32287	4.60632
Gm37168	0	0	0	0	0	0	0	0	0	0.255674	0	0	0	0
Nenf	0	0.764214	0	0.411397	0.354264	1.49422	1.30762	0.609708	167.289	108.069	113.58	105.83	146.232	210.809
Tmem206	14.7351	13.6334	14.1693	15.0862	14.3955	10.4651	12.0957	11.6827	126.177	101.652	73.4144	105.904	95.1209	125.113
Ppp2r5a	3.75805	3.89561	3.57551	3.52696	3.42021	3.69301	4.14076	3.27282	2.46108	3.70967	5.39421	3.13646	3.69986	2.94848
Gm32200	0.573401	0	0.1059	0	0	0.185947	0	0	0	0	0	0	0	0
Gm37432	0	0	0	0	1.54172	0	0	0	0	0	0	0	0	0
Dtl	10.5941	11.6851	11.1649	12.8925	10.546	10.9342	11.0173	11.6492	5.72497	4.14322	7.02575	6.82702	4.99453	6.80212
Ints7	0.747403	0.38738	0.41411	0.417075	0.574644	0.363561	0.486076	0.494497	5.56353	5.07225	7.15202	8.35865	8.38381	11.2339
Gm37349	0	0	0	0	0	0.355356	0	0	0	1.18987	0	0.731642	1.79881	0.401719
Lpgat1	16.6767	14.1948	15.6323	14.8016	16.0274	14.2486	13.2172	14.7135	5.35079	10.5371	7.77274	6.71919	7.2274	5.83037
Gm20203	1.64766	0.853986	0	0.919449	0	0.667898	0.974148	2.72532	0	0	0	0	0	0
Gm38037	4.71573	6.45959	4.04365	4.13525	3.88469	2.86735	2.58893	4.1786	0	0	0.644651	0.281124	0	0.308711
Nek2	36.3391	42.1895	37.3602	32.9185	34.8079	30.8848	28.145	41.8243	2.10875	1.06867	2.55005	3.9427	1.24276	2.71988
Slc30a1	2.71217	3.02771	1.49309	2.56127	1.15291	1.94511	0.98678	1.68228	0.438345	0.849515	1.39748	0.435302	0.428093	0.143406
Rd3	0	0	0.0475386	0	0	0	0	0	0	0	0	0	0	0
Gm26670	0	0	0	0.0928679	0.0799708	0.269841	0	0	0.499518	0.112941	0.15925	0.555576	0.569141	0.533833
Gm32460	0	0	0	0	0	0	0	0	4.24633	1.60016	4.51255	1.96787	1.61273	0
Traf5	2.21637	1.92493	3.15301	1.6045	3.0512	4.12792	2.76243	3.81461	0.0719192	0.16261	0.458569	0.199976	0	0.1098
Gm26879	0	0.241091	0	0	0	0	0.825044	0	0	0	0	0	0	0
Rcor3	1.46575	1.70672	1.27937	1.99441	1.08063	1.51387	0.830979	1.61074	2.00087	1.74418	2.15193	1.50819	1.37334	1.65619
Gm10516	0.196207	0.203388	0.0905928	0.328469	0.188568	0.636275	0.69602	0.486804	0.235569	0.133156	0.187753	0.327507	0	0.0899114
Kcnh1	22.1242	24.7904	21.7396	19.5704	17.7848	18.4205	19.9847	24.3758	0.0895875	0.455755	0.285613	0.435931	0.153111	0.205161
Hhat	7.35344	8.61416	6.40403	6.17186	6.95225	7.19753	5.62004	7.2434	0.538333	0.730304	0.400458	0.598747	0.490693	0.630107
Gm22265	0	0	0	0	0	0	0	0	0	0	0	0	0	0
Sertad4	0	0	0	0	0	0	0	0	0.170589	0.385702	0.407888	1.423	1.94365	1.43242
Gm15867	0	0	0	0	0	0	0	0	0	0.956799	0	0	0	0.646064
Gm2367	0	0	0	0	0	0	0	0	0	0	0	0	0	0
Syt14	1.03152	0.403947	0.486856	0.58841	0.616845	0.892023	0.786046	0.966836	2.03657	2.33346	3.86056	1.30092	1.59921	1.36555
Gm23583	0	0	0	0	0	0	0	0	0	6.4228	0	0	0	1.73476
Gm31406	0	0	0	0	0	0	0	0	0	0	0	0	0	0
Diexf	5.82208	5.55758	4.09995	5.14215	5.55516	4.85591	6.83485	4.71109	1.35779	0.739065	2.08421	1.74787	1.43244	0.921309
Irf6	0.116075	0.080216	0	0	0	0	0	0	0.650355	0.210065	1.11074	0.387504	0.370501	0.354609
A130010J15Rik	2.2363	1.80301	2.86819	2.8425	2.26864	2.82025	3.08506	3.54484	1.71538	1.01178	2.97216	2.28117	2.63428	2.56195
Lamb3	0	0	0	0	0.0397556	0	0	0	0	0	0	0	0	0
Hsd11b1	0.128681	0.0666957	0.178245	0.143617	0.247343	0.260812	0.456482	0.106423	0	0	0	0.322191	0.0880153	0
G0s2	0	0	0	0	0	0	0	0	16.5888	17.9013	15.6256	2.62081	17.6123	13.5266
Camk1g	0.495673	1.23316	2.19708	0.663843	0.857476	0.321482	0.820558	0.655894	0.238045	0	0	0	0.271224	0
Plxna2	2.30926	1.53533	2.33836	1.81299	2.14283	1.69141	2.0715	3.30596	1.16638	1.40506	3.10892	1.24942	1.02394	1.00713
Gm37783	0.147366	0	0.544338	0	0	0	0.174255	0.243752	0.176931	0.800082	0.846104	0.491966	0	0.270122
Gm37674	0	0	0	0	0	0	0	0	0	0.809679	1.14167	0	0	0.136681
Gm38036	0	0	0	0	0	0.0622172	0	0.0634685	0	0.104163	0	0	0	0.140669
Cd34	0	0.0388921	0.0346465	0	0	0	0	0	0.270274	1.06941	0.0718047	0.250505	1.79635	0.447016
Gm16897	0	0	0	0	0.316449	0	0.259564	0	0	0	0	0	0	0
A330023F24Rik	0	0	0	0.0326338	0	0	0	0.072547	0.0702123	0.0793752	0.111921	0.0488074	0.0799985	0.0535969
Gm32250	0	0	0	0	0	0	0	0	0	0	0	0	0	0.778487
Gm37334	0	0	0	0	0	0	0	0	0.223542	0.758144	0.890838	0	0.12735	0.767888
Gm37027	0	0	0	0	0	0	0	0	0	0	0	0	0	0
Cd46	0	0	0.0332201	0	0	0	0	0	0.0863825	1.2207	0.619638	0.660528	0.935014	0.131881
Gm37366	0	0	0	0	0	0	0	0	0.142962	0.808093	0.227887	0	0.488663	0
Gm37132	0	0	0	0.136397	0.352364	0	0	0.101073	0	0.663517	0.233895	0.407993	0	0
Cr1l	6.55435	7.50656	7.5413	7.96399	7.03578	8.22774	7.68776	7.36592	23.1636	20.3035	15.8822	20.6899	21.4391	17.9969
Cr2	0.033717	0.0699022	0	0	0	0.0273351	0	0.111539	0	0.137292	0.129057	0	0.0922468	0.0309015
Gm24802	0	0	0	0	2.17243	0	0	0	0	0	0	0	0	0
Fam171a1	0.246296	0.89359	0.284301	0.893368	0.710123	0.199678	0.728089	0.203693	4.21383	4.34587	5.77428	2.15836	4.88539	2.2573
Nmt2	7.21745	7.35189	7.55098	8.52075	11.1465	7.64394	6.41309	8.97078	49.3877	59.6835	45.9901	69.4288	86.5186	94.5568
Gm22005	0	0	0	0	0	0	0	0	0	2.63289	0	3.23791	2.65357	0
Rpp38	39.6356	57.6842	45.5697	42.4782	43.1379	40.22	42.8326	44.0681	42.86	48.8096	36.1697	38.9947	41.2933	39.2128
Acbd7	11.847	6.40731	9.03744	5.74872	4.45532	10.4398	10.3542	12.3538	2.4737	3.49565	3.94317	4.29891	3.5231	1.88831
Olah	36.6435	41.6711	38.6926	40.0337	43.6868	47.6325	35.1024	46.0331	0	0	0	0	0	0
Meig1	0	0	0.45839	0	0.238533	0.201218	0	0	0.297988	2.35814	0	0	0.679044	0.682413
Dclre1c	1.43861	1.18693	0.840463	1.40898	1.41082	1.0949	0.833191	1.35973	1.19848	1.59398	1.12378	1.02914	0.963898	1.13013
Suv39h2	35.662	38.0603	38.6018	34.402	38.3865	41.1807	35.2019	36.6744	4.02102	3.19888	4.27311	4.34804	2.88463	4.88841
Gm13184	0.873841	0	0	0	0	0	0	0	1.04915	0	0	0	0	0
Hspa14	20.1578	21.6644	19.0503	21.2183	18.3363	20.7695	16.7408	15.5001	31.4866	29.1903	18.7087	42.6499	33.0162	39.9767
Gm45902	0.125839	0.0652228	0	0.28089	0	0.102021	0.1488	0.208145	0.30217	0.85401	0.602089	0.630151	1.03286	0.749654
Cdnf	0.351671	0.273407	0.162374	0.0981218	0.33798	0.427661	0	0.145421	0.422222	0.238662	0.33652	0	0	0
Gm13182	0	0	0	0	0	0	0	0	0	0	0	0	0	0
Fam107b	27.3367	37.0043	33.5689	40.1654	37.3124	48.7455	35.5054	36.7382	13.0061	7.69712	12.2446	11.1648	10.6418	12.3937
Gm13181	0	1.32612	0.70881	0.571107	0	0.414859	1.51271	0.634803	0	0	0	0	0	0
Gm13180	11.8108	28.3523	10.3325	16.6504	5.37676	28.7257	29.4016	14.9087	0	0	0	0	0	0
Gm13191	12.4921	6.13392	3.64287	8.0717	2.52754	3.1982	8.5519	3.26252	0	0	0	0	0	0
Frmd4a	0.32798	0.15785	0.140619	0.196097	0.225151	0.332376	0.277017	0.368123	1.42041	1.06522	1.77101	1.3491	1.24985	0.654863
Gm10862	0	0	0	0	0	0.0661916	0.193085	0	0	0	0	0	0	0
Gm37814	0	0	0	0	0	0	0	0.0620751	0	0	0	0	0	0
Prpf18	17.8736	20.0228	14.3172	19.6031	15.8411	18.7499	16.384	17.5935	5.2566	6.36208	10.1537	5.9325	5.0028	8.30856
Bend7	0	0.0676022	0.0602224	0	0	0.0528712	0	0.161804	0.46979	2.92104	1.37292	0.761996	1.42738	0.896541
Gm13176	24.6562	21.9924	33.3587	21.7584	33.6157	41.8381	33.2231	36.0405	0	0	0	0	0	0
Sephs1	2.49277	2.58401	2.51507	2.57601	2.79501	2.61974	1.91048	2.78696	7.26045	5.70171	12.987	7.8595	9.78797	8.8423
Phyh	7.2243	6.59009	10.0068	7.41776	7.22077	7.96537	8.0299	6.69165	112.757	88.446	67.1949	104.188	96.849	123.946
Gm13193	1.21561	1.2601	5.61273	2.71339	4.67314	4.9276	5.74964	1.00534	0	0	0	0	0	0
Gm13192	11.8347	12.2678	17.0001	27.884	15.1652	15.991	18.6587	8.70006	0	0	0	0	0	0
Ucma	0	0.320728	0	0	0.594715	0.250839	1.09757	0	0	0	0	0	0	0
Mcm10	16.6411	19.1301	18.2238	19.3266	18.0095	18.5362	18.0797	20.9969	1.45151	0.723943	1.90546	1.60254	1.45926	2.08568
Optn	9.91144	11.4074	14.3347	13.0952	12.0471	11.4623	12.6678	14.3448	2.18747	1.97835	4.1843	3.64944	3.78839	3.40643
Ccdc3	0.921951	2.12377	1.32435	1.94358	1.57521	3.07283	1.69582	1.69439	0	0.417121	0	0	0	0.093885
Gm13198	0	0	0	0	0	0	0	0	0	0	0	0	0	0
Camk1d	2.87248	3.97017	2.82261	2.30165	2.44212	2.68706	3.44014	3.74617	0.265289	0.249925	0.14096	0	0.251887	0.0337516
Cdc123	13.5848	13.9183	14.1493	12.0763	13.3595	11.5897	14.8494	14.2397	66.568	67.7512	53.2072	80.9467	76.8186	71.3727
Nudt5	38.0487	40.7969	44.5625	49.3853	50.3106	59.2999	57.2115	48.8406	17.5232	15.3442	11.1408	23.2356	17.6574	23.3121
Gm13199	0	0	0	0.804366	1.03899	0	0	0.894078	0	0	3.44833	0	0.492955	0.330267
Sec61a2	1.07682	2.60455	0.66292	1.46887	1.72483	0.582	1.34403	1.68216	9.84	20.9491	11.7927	13.3808	14.4849	17.9835
Gm13267	0	0.324769	0	0	0.301104	0.508	0	0	0.376155	0	0	0	0	0.28714
Dhtkd1	5.05304	3.76061	3.70903	5.15751	4.10919	4.13162	3.47266	3.82182	0.829643	1.46549	2.56232	1.22553	1.83148	0.712476
Upf2	4.99657	4.86869	4.29106	4.40543	3.60153	6.11674	4.60843	4.71081	12.4178	14.581	25.7234	14.7622	14.0119	10.9904
Proser2	0.314612	0.266832	0.290526	0.670333	0.274876	0.324625	0.169098	0.685961	0.549423	0.582304	1.3137	0.477407	0.313001	0.366979
Gm13384	2.64558	2.10955	3.94645	0.681377	1.76025	2.80477	4.57212	5.72236	0	0	0	0	0	0
Gm10857	27.5078	25.9778	30.1026	28.5154	31.7055	35.7136	32.7584	37.7273	0	0	0	0	0	0
Echdc3	46.3494	43.0829	44.5882	40.8146	45.3281	41.8708	46.6154	43.1342	12.8418	10.508	6.82345	4.93102	5.57398	9.52277
A230108P19Rik	0	0	0.202058	0	0	0	0	0.180961	0	0.148495	0	0.182618	0.149661	0.100269
Gm13383	0	0	0	0	0	0	0.276189	0	0	0	0	0	0	0
Usp6nl	1.0521	1.23133	1.09692	1.24997	0.978523	1.62337	1.1638	1.59989	1.50765	2.48751	3.1827	1.47291	1.71779	2.55059
Gm13388	0	0	0	0	0	0	0	0	0	0	0	2.14845	0.88036	0
Gm13391	16.0326	18.1078	14.3633	18.4276	18.8581	18.042	24.9	22.9566	0	0	0	0	0	0
Gm38386	0	0	0.0738301	0	0	0	0	0	0	0	0	0	0	0
Celf2	3.22289	3.75709	3.13228	3.13701	3.33099	3.88931	3.57353	3.63545	0.164927	0.731461	0.323571	0.264572	0.63602	0.174321
Gm13389	0	0	0	0.47771	0	0.694028	0.50613	0	0	0	0	0	0	0
Gm10855	0.10764	0.111579	0	0	0	0	0	0.178041	0	0	0	0.179671	0.147246	0
Gm37340	0	0	0	0.804366	0	0	0	0	0	0	0	0	0	0
Gm10115	0	0	0	0	0	0	0	0	0	0	0	0	0	0
Gm24340	0	0	0	0	0	0	0	0	0	0	0	0	0	0
Gm13211	0	1.62711	0.362371	2.18979	0	0.636275	0	0.973608	0	0	0	0	0	0
Gm13217	0	0.297506	0	0	0.275828	0	0.339367	0.237357	0	0	0	0	0	0
Gm13219	0.0557051	0.0577441	0	0.248682	0	0	0	0	0	0	0	0	0	0
Gata3	4.05662	3.56364	5.71431	7.52016	5.68283	8.64002	10.0001	4.94709	0	0.0933228	0	0	0	0
Gm13262	0.135268	0	0	0.150968	0.130002	0.109665	0	0.11187	0	0	0	0	0	0
Taf3	25.001	22.3659	22.8893	25.3704	23.4928	23.323	24.5512	23.8983	2.15872	1.51075	2.86758	1.42916	1.58118	2.04022
C630004M23Rik	0	0	0.300324	0	0.156281	0.395497	0	0.134484	0.585701	0	0.622421	0.27143	0.222445	0.149033
Atp5c1	68.6647	73.5556	75.5865	59.9955	61.3074	62.6409	62.2086	62.5967	690.499	556.857	515.226	713.052	704.969	656.637
[truncated: 23,755 more rows]
