# Supplementary material for: HucMSC-EVs Facilitate In Vitro Development of Maternally Aged Preantral Follicles and Oocytes
Source: Stem Cell Rev Rep. 2023 Mar 2;19(5):1427–48. doi: 10.1007/s12015-022-10495-w (PMC10366269; doi:10.1007/s12015-022-10495-w)
Supplement: Supplementary file 12 — List of used antibodies in the study. (XLSX 10.1 KB) [file 12015_2022_10495_MOESM8_ESM.xlsx]

## Sheet: Sheet1
Antibodies	Vendors; Cat. No.	Dilution/Applications
ALIX	Proteintech, 12422-1-AP	1:1000 (WB)
CD63	Proteintech, 25682-1-AP	1:1000 (WB)
CD81	Proteintech, 27855-1-AP	1:1000 (WB)
GRP94	Abcam, 2104	1:1000 (WB)
TSG101	Abclonal, A2216	1:1000 (WB)
GAPDH	Proteintech, 60004-1-Ig	1:1000 (WB)
β-ACTIN	Proteintech, 66009	1:1000 (WB)
Ki67	Abcam, ab15580	1:1000 (WB); 1:200 (IF)
RNA Polymerase II CTD repeat YSPTSPS (phospho S2)	Abcam, ab238146	1:1000 (WB); 1:200 (IF)
SIRT1	CST, 9475	1:1000 (WB); 1:200 (IF)
FITC-α-tubulin	Sigma Aldrich, F2168	1:200 (IF)
p-CREB	CST, 9198	1:1000 (WB)
KITL	Santa Cruz, 13126	1:500 (WB)
p-PI3K	Abcam, ab182651	1:1000 (WB)
PI3K	Abcam, ab32089	1:1000 (WB)
p-AKT	CST, 4060	1:1000 (WB)
AKT	CST, 4961	1:1000 (WB)
p-mTOR	CST, 5536	1:1000 (WB)
p-rpS6	CST, 2211	1:1000 (WB)
HDAC6	Proteintech, 12834-1-AP	1:100 (IF)
Alexa Fluor 568 goat anti-rabbit	Invitrogen, A11036	1:200 (IF)
Hoechst 33342	Invitrogen, H3570	1:200 (IF)
HRP-conjugated goat anti-rabbit IgG	CST，7074	1:3000 (WB)
HRP-conjugated goat anti-mouse IgG	CST，7076	1:3000 (WB)
